# Supplementary material for: The crystal structures of methyl prop-2-ynoate, dimethyl fumarate and their protonated species
Source: Acta Crystallogr C Struct Chem. 2025 Jan 1;81(Pt 1):31–7. doi: 10.1107/S2053229624011653 (PMC11700370; doi:10.1107/S2053229624011653)
Supplement: Supplementary file 1 [file c-81-00031-sup1.cif]

##############################################################################
#                                                                            #
# This CIF contains the data in a paper accepted for publication in          #
# Acta Crystallographica Section C. It conforms to the requirements of       #
# Notes for Authors for Acta Crystallographica Section C, and has been       #
# peer reviewed under the auspices of the IUCr Commission on Journals.       #
#                                                                            #
# Full details of the Crystallographic Information File format               #
# are given in the paper "The Crystallographic Information File (CIF):       #
# a New Standard Archive File for Crystallography" by S. R. Hall, F. H.      #
# Allen and I. D. Brown [Acta Cryst. (1991), A47, 655-685].                  #
#                                                                            #
# The current version of the core CIF dictionary is obtainable from          #
# ftp://ftp.iucr.org/pub/cif_core.dic.                                       #
#                                                                            #
# Software is freely available for graphical display of the structure(s)     #
# in this CIF. For information consult the CIF software page                 #
# http://www.iucr.org/resources/cif/software.                                #
#                                                                            #
# This file may be used for bona fide research purposes within the           #
# scientific community so long as proper attribution is given to the journal # 
# article from which it was obtained.                                        #
#                                                                            #
##############################################################################
data_I
_audit_creation_method     'SHELXL-2019/3'
_audit_block_code     ?
_chemical_name_systematic
;
Methyl prop-2-ynoate
;
_chemical_name_common     ?
_chemical_formula_moiety     'C4 H4 O2'
_chemical_formula_sum     'C4 H4 O2'
_chemical_formula_iupac     'C4 H4 O2'
_chemical_formula_weight     84.07
_chemical_melting_point     ?
_space_group_crystal_system     monoclinic
_space_group_name_H-M_alt     'P 21/n'
_space_group_name_Hall     '-P 2yn'
loop_
    _space_group_symop_operation_xyz
    'x, y, z'
    '-x+1/2, y+1/2, -z+1/2'
    '-x, -y, -z'
    'x-1/2, -y-1/2, z-1/2'
_cell_length_a     3.8409(5)
_cell_length_b     15.593(2)
_cell_length_c     7.6149(10)
_cell_angle_alpha     90
_cell_angle_beta     99.910(12)
_cell_angle_gamma     90
_cell_volume     449.27(10)
_cell_formula_units_Z     4
_cell_measurement_reflns_used     1269
_cell_measurement_theta_min     3.0100
_cell_measurement_theta_max     31.4840
_cell_measurement_temperature     111(2)
_exptl_crystal_description     'needle'
_exptl_crystal_colour     'colorless'
_exptl_crystal_size_max     0.997
_exptl_crystal_size_mid     0.557
_exptl_crystal_size_min     0.306
_exptl_crystal_density_diffrn     1.243
_exptl_crystal_density_meas     ?
_exptl_crystal_density_method     'not measured'
_exptl_crystal_F_000     176
_exptl_absorpt_coefficient_mu     0.101
_exptl_absorpt_correction_type     multi-scan
_exptl_absorpt_process_details
;
(CrysAlis PRO; Rigaku OD, 2020)
;
_exptl_absorpt_correction_T_min     0.45717
_exptl_absorpt_correction_T_max     1.00000
_diffrn_ambient_temperature     111(2)
_diffrn_source_power     ?
_diffrn_source_voltage     50
_diffrn_source_current     40
_diffrn_radiation_type     'Mo K\a'
_diffrn_radiation_wavelength     0.71073
_diffrn_radiation_source     'Enhance (Mo) X-ray Source'
_diffrn_radiation_monochromator     'graphite'
_diffrn_measurement_device_type     'Rigaku Xcalibur Sapphire3'
_diffrn_measurement_device     'CCD camera on \k-goniostat'
_diffrn_measurement_method     '\w scans'
_diffrn_detector     'CCD plate'
_diffrn_detector_area_resol_mean     15.9809
_diffrn_reflns_number     3885
_diffrn_reflns_av_R_equivalents     0.0234
_diffrn_reflns_av_unetI/netI     0.0211
_diffrn_reflns_theta_min     3.013
_diffrn_reflns_theta_max     27.878
_diffrn_reflns_theta_full     25.242
_diffrn_measured_fraction_theta_max     0.998
_diffrn_measured_fraction_theta_full     0.998
_diffrn_reflns_limit_h_min     -5
_diffrn_reflns_limit_h_max     5
_diffrn_reflns_limit_k_min     -12
_diffrn_reflns_limit_k_max     20
_diffrn_reflns_limit_l_min     -10
_diffrn_reflns_limit_l_max     10
_refine_special_details
;
Refinement of <i>F</i>^2^ against ALL reflections. The weighted <i>R</i>-factor
<i>wR</i> and goodness of fit <i>S</i> are based on <i>F</i>^2^, conventional
<i>R</i>-factors <i>R</i> are based on <i>F</i>, with <i>F</i> set to zero for
negative <i>F</i>^2^. The threshold expression of <i>F</i>^2^ >
\s(<i>F</i>^2^) is used only for calculating <i>R</i>-factors(gt) <i>etc</i>.
and is not relevant to the choice of reflections for refinement.
<i>R</i>-factors based on <i>F</i>^2^ are statistically about twice as large
as those based on <i>F</i>, and <i>R</i>- factors based on ALL data will be
even larger.
;
_reflns_number_total     1060
_reflns_number_gt     891
_reflns_threshold_expression     'I > 2\s(I)'
_refine_ls_structure_factor_coef     Fsqd
_refine_ls_matrix_type     full
_refine_ls_R_factor_all     0.0431
_refine_ls_R_factor_gt     0.0358
_refine_ls_wR_factor_gt     0.0920
_refine_ls_wR_factor_ref     0.0986
_refine_ls_goodness_of_fit_ref     1.053
_refine_ls_restrained_S_all     1.053
_refine_ls_number_reflns     1060
_refine_ls_number_parameters     71
_refine_ls_number_restraints     0
_refine_ls_hydrogen_treatment     refall
_refine_ls_weighting_scheme     calc
_refine_ls_weighting_details
              'w=1/[\s^2^(Fo^2^)+(0.0475P)^2^+0.0483P] where P=(Fo^2^+2Fc^2^)/3'
_atom_sites_solution_hydrogens     difmap
_atom_sites_solution_primary     direct
_atom_sites_solution_secondary     difmap
_refine_ls_shift/su_max     0.001
_refine_ls_shift/su_mean     0.000
_refine_diff_density_max     0.175
_refine_diff_density_min     -0.148
_refine_ls_extinction_method     none
_refine_ls_extinction_coef     .
loop_
    _atom_type_symbol
    _atom_type_description
    _atom_type_scat_dispersion_real
    _atom_type_scat_dispersion_imag
    _atom_type_scat_source
    'C' 'C' 0.0033 0.0016
                         'International Tables Vol C Tables 4.2.6.8 and 6.1.1.4'
    'H' 'H' 0.0000 0.0000
                         'International Tables Vol C Tables 4.2.6.8 and 6.1.1.4'
    'O' 'O' 0.0106 0.0060
                         'International Tables Vol C Tables 4.2.6.8 and 6.1.1.4'
_computing_data_collection
;
CrysAlis PRO (Rigaku OD, 2020)
;
_computing_cell_refinement
;
CrysAlis PRO (Rigaku OD, 2020)
;
_computing_data_reduction
;
CrysAlis PRO (Rigaku OD, 2020)
;
_computing_structure_solution
;
SHELXT (Sheldrick, 2015<i>a</i>)
;
_computing_structure_refinement
;
SHELXL2018 (Sheldrick, 2015<i>b</i>)
;
_computing_molecular_graphics
;
ORTEP-3 for Windows (Farrugia, 2012)
;
_computing_publication_material
;
PLATON (Spek, 2020)
;
loop_
    _atom_site_type_symbol
    _atom_site_label
    _atom_site_fract_x
    _atom_site_fract_y
    _atom_site_fract_z
    _atom_site_U_iso_or_equiv
    _atom_site_adp_type
    _atom_site_calc_flag
    _atom_site_occupancy
    _atom_site_disorder_assembly
    _atom_site_disorder_group
    O O2 0.31342(18) 0.52742(5) 0.65891(10) 0.0344(2) Uani d 1 . .
    O O1 0.1276(2) 0.59990(5) 0.87804(11) 0.0450(3) Uani d 1 . .
    C C1 0.2479(3) 0.59799(6) 0.74312(14) 0.0293(3) Uani d 1 . .
    C C2 0.3393(3) 0.67347(7) 0.65039(14) 0.0350(3) Uani d 1 . .
    C C4 0.2276(3) 0.44773(8) 0.73879(18) 0.0383(3) Uani d 1 . .
    C C3 0.4129(3) 0.73534(8) 0.57592(18) 0.0440(3) Uani d 1 . .
    H H1 0.470(4) 0.7836(9) 0.517(2) 0.058(4) Uiso d 1 . .
    H H2B 0.295(4) 0.4053(9) 0.664(2) 0.061(5) Uiso d 1 . .
    H H2A 0.363(4) 0.4414(9) 0.853(2) 0.057(4) Uiso d 1 . .
    H H2C -0.013(4) 0.4444(9) 0.741(2) 0.061(4) Uiso d 1 . .
loop_
    _atom_site_aniso_label
    _atom_site_aniso_U_11
    _atom_site_aniso_U_22
    _atom_site_aniso_U_33
    _atom_site_aniso_U_12
    _atom_site_aniso_U_13
    _atom_site_aniso_U_23
    O2 0.0382(4) 0.0368(4) 0.0295(4) -0.0001(3) 0.0097(3) -0.0030(3)
    O1 0.0635(6) 0.0427(5) 0.0340(5) 0.0123(4) 0.0229(4) 0.0042(3)
    C1 0.0265(5) 0.0361(6) 0.0249(5) 0.0037(4) 0.0031(4) 0.0007(4)
    C2 0.0328(5) 0.0416(6) 0.0308(6) 0.0017(4) 0.0064(4) -0.0010(4)
    C4 0.0390(6) 0.0356(6) 0.0398(7) 0.0007(4) 0.0056(5) 0.0014(5)
    C3 0.0465(7) 0.0409(6) 0.0462(7) -0.0022(5) 0.0124(5) 0.0041(5)
_geom_special_details
;
All e.s.d.'s (except the e.s.d. in the dihedral angle between two l.s. planes)
are estimated using the full covariance matrix. The cell e.s.d.'s are taken
into account individually in the estimation of e.s.d.'s in distances, angles
and torsion angles; correlations between e.s.d.'s in cell parameters are only
used when they are defined by crystal symmetry. An approximate (isotropic)
treatment of cell e.s.d.'s is used for estimating e.s.d.'s involving l.s.
planes.
;
loop_
    _geom_bond_atom_site_label_1
    _geom_bond_atom_site_label_2
    _geom_bond_site_symmetry_2
    _geom_bond_distance
    _geom_bond_publ_flag
    O2 C1 . 1.3195(12) ?
    O2 C4 . 1.4463(13) ?
    O1 C1 . 1.1972(14) ?
    C1 C2 . 1.4466(15) ?
    C2 C3 . 1.1780(16) ?
loop_
    _geom_angle_atom_site_label_1
    _geom_angle_atom_site_label_2
    _geom_angle_atom_site_label_3
    _geom_angle_site_symmetry_1
    _geom_angle_site_symmetry_3
    _geom_angle
    _geom_angle_publ_flag
    C1 O2 C4 . . 115.83(9) ?
    O1 C1 O2 . . 124.88(10) ?
    O1 C1 C2 . . 124.10(10) ?
    O2 C1 C2 . . 111.02(9) ?
    C3 C2 C1 . . 179.47(11) ?
loop_
    _geom_torsion_atom_site_label_1
    _geom_torsion_atom_site_label_2
    _geom_torsion_atom_site_label_3
    _geom_torsion_atom_site_label_4
    _geom_torsion_site_symmetry_1
    _geom_torsion_site_symmetry_2
    _geom_torsion_site_symmetry_3
    _geom_torsion_site_symmetry_4
    _geom_torsion
    _geom_torsion_publ_flag
    C4 O2 C1 O1 . . . . 0.50(16) ?
    C4 O2 C1 C2 . . . . -179.25(9) ?
_shelx_space_group_comment
;
The symmetry employed for this shelxl refinement is uniquely defined
by the following loop, which should always be used as a source of
symmetry information in preference to the above space-group names.
They are only intended as comments.
;
_shelx_estimated_absorpt_T_min     0.906
_shelx_estimated_absorpt_T_max     0.970
_shelx_hkl_file
;
   0   0   1 953.387 102.248   8
   0   0  -1 380.958 65.7877   8
   0   0  -2 716047. 3928.00   8
   0   0   2 750483. 3946.41   8
   0   0  -3-32.6414 98.4431   8
   0   0  -4 140034. 2524.22   8
   0   0  -5-176.616 161.442   8
   0   0  -6 1441.41 350.144   8
   0   0  -7-14.9044 146.898   8
   0   0  -8 30154.7 1764.18   8
   0   0  -9-102.475 167.408   8
   0   0  10 21469.2 1882.26   4
   0   1   1 21394.5 541.794   4
   0  -1   1 21887.7 490.956   8
   0   1   1 22296.5 505.141   8
   0  -1  -2 136127. 1719.04   8
   0   1   2 140234. 1741.59   8
   0   1  -2 133790. 1681.52   8
   0  -1   2 136563. 1720.61   8
   0   1  -3 154435. 2199.91   8
   0  -1  -3 153381. 2259.08   8
   0   1  -4 251.036 147.742   8
   0  -1  -4 437.041 173.211   8
   0  -1  -5 80682.6 2163.26   8
   0   1  -5 81271.2 2160.46   8
   0  -1  -6 3507.92 520.744   8
   0   1  -6 3659.21 541.154   8
   0   1  -7 100.392 155.107   8
   0  -1  -7 155.900 194.589   8
   0   1  -8 2165.46 514.163   8
   0  -1  -8 2101.57 502.103   8
   0   1   9 6059.42 947.973   4
   0   1  -9 5740.12 846.067   8
   0   1  10 2580.02 690.203   4
   0   1 -10 2603.11 665.841   8
   0   2   0 226442. 1544.86   5
   0  -2   0 246963. 1605.17   1
   0   2  -1 748489. 2961.76   2
   0  -2  -1 743203. 3748.33   4
   0  -2   1 772930. 3296.64   8
   0   2  -1 752257. 3185.37   8
   0   2   1 743188. 2155.57   3
   0   2   1 739886. 3702.92   4
   0  -2   1 794546. 3062.10   2
   0  -2  -1 798894. 2322.16   3
   0   2   2 623430. 4243.47   4
   0   2   2 627690. 3753.23   8
   0  -2   2 621342. 3385.58   2
   0   2   2 625175. 2745.95   3
   0   2  -3 113921. 1940.09   8
   0  -2  -3 116331. 2045.67   8
   0  -2  -4 1011.46 259.520   8
   0   2  -4 1090.42 211.167   8
   0  -2  -5 50742.5 1772.89   8
   0   2  -5 52466.5 1749.82   8
   0  -2  -6 6038.48 679.706   8
   0   2  -6 5684.84 648.105   8
   0   2  -7 7376.82 813.682   8
   0  -2  -7 8773.23 912.302   8
   0   2   7 7198.32 626.664   3
   0   2   7 6907.14 842.542   4
   0   2   8 9614.78 1112.81   4
   0   2  -8 9851.56 1018.31   8
   0   2   9 10191.0 1246.36   4
   0   2  -9 11589.5 1202.29   8
   0   2 -10 2330.61 628.760   8
   0   2  10 2237.57 640.155   4
   0  -3   0 418.159 95.7476   5
   0   3   0 342.999 79.6240   2
   0  -3   0 403.876 94.2187   1
   0   3  -1 7670.29 344.563   2
   0   3  -1 7659.65 357.327   8
   0  -3   1 7337.35 339.354   2
   0  -3  -1 7686.75 447.145   4
   0  -3   1 7688.55 377.387   8
   0   3   1 7216.69 429.013   4
   0  -3  -1 6863.41 251.760   3
   0   3   1 7093.95 230.920   3
   0   3   2 303887. 3158.76   4
   0  -3   2 308095. 2507.07   2
   0   3   2 302273. 1830.76   3
   0   3  -2 301390. 2715.64   8
   0  -3  -2 302747. 2070.03   3
   0   3   3 27665.2 1122.02   4
   0   3  -3 26018.9 952.466   8
   0   3   3 27907.5 684.380   3
   0   3   4 63245.4 1973.78   4
   0   3   4 59149.5 1211.51   3
   0   3  -4 63692.5 1699.86   8
   0   3   5 1516.09 226.320   3
   0   3  -5 1478.38 305.592   8
   0   3   5 1549.19 356.220   4
   0   3   6 7501.79 538.190   3
   0   3   6 7767.49 843.998   4
   0   3  -6 8483.48 793.260   8
   0   3   7 511.057 168.381   3
   0   3   7 261.335 249.027   4
   0   3  -7 569.815 247.215   8
   0   3   8 5412.44 859.212   4
   0   3  -8 6064.03 810.218   8
   0   3  -9-29.1975 124.663   8
   0   3   9-475.382 405.852   4
   0   3 -10 379.153 278.697   8
   0   3  10 501.951 363.589   4
   0   4   0 168.347 75.4915   2
   0  -4   0 373.626 97.5110   1
   0  -4   0 446.350 124.917   5
   0   4   1 5436.80 401.000   4
   0  -4   1 6327.38 386.273   8
   0  -4  -1 5693.76 428.198   4
   0   4   1 5739.69 427.177   5
   0  -4   1 7197.44 381.628   2
   0  -4  -1 5775.05 265.314   3
   0   4  -1 5420.66 340.895   8
   0   4  -1 5974.29 338.239   2
   0  -4  -2 38770.4 775.919   3
   0   4  -2 37729.7 940.489   2
   0  -4   2 41443.2 1001.41   2
   0   4   2 38359.4 663.644   3
   0   4  -2 38631.7 1028.90   8
   0   4   2 38990.9 1228.26   4
   0   4   3 17436.0 933.493   4
   0   4   3 16191.0 502.453   3
   0  -4  -3 15408.4 373.351   7
   0   4  -3 17633.7 807.561   8
   0   4   4-119.703 162.305   4
   0   4   4-1.09574 51.0873   3
   0   4  -4-2.03529 114.346   8
   0   4   5 13167.0 606.243   3
   0   4   5 14348.7 1057.26   4
   0   4  -5 13621.7 898.368   8
   0   4   6 7656.97 503.738   3
   0   4  -6 7040.58 721.001   8
   0   4   6 7769.60 877.855   4
   0   4  -7 631.108 265.300   8
   0   4   7 47.6394 248.363   4
   0   4   8 22332.8 1750.28   4
   0   4  -8 24200.4 1617.97   8
   0   4  -9 599.802 310.312   8
   0   4   9 463.165 315.294   4
   0   4 -10-264.018 306.879   8
   0   4  10-101.702 207.273   4
   0  -5   0 51.6990 75.5206   5
   0  -5   0 66.6016 64.8058   1
   0   5   0-63.8489 56.5282   2
   0   5  -1 451467. 3210.23   2
   0   5  -1 445756. 3360.11   8
   0   5   1 445607. 3993.65   5
   0  -5  -1 448504. 2665.90   3
   0   5   1 449764. 4491.82   1
   0  -5   1 456904. 3300.65   2
   0  -5  -2 81676.0 1183.77   3
   0   5  -2 82461.8 1600.09   8
   0   5   2 83498.2 1917.77   4
   0   5  -2 79831.2 1464.60   2
   0   5   2 78938.9 999.705   3
   0   5   3 257423. 2000.73   3
   0  -5  -3 260278. 2474.60   3
   0   5  -3 262033. 3178.81   8
   0  -5  -4 6897.40 290.326   7
   0   5   4 7168.89 697.814   4
   0   5   4 6959.74 369.847   3
   0   5  -4 8030.24 629.495   8
   0   5   5 33109.3 1673.78   4
   0   5  -5 32180.3 1402.21   8
   0   5   5 29864.8 847.427   3
   0  -5  -5 31650.7 817.009   7
   0  -5  -6 142.219 83.0129   7
   0   5   6 131.548 166.929   4
   0   5  -6 88.9373 133.315   8
   0   5   6-41.4996 114.123   3
   0   5   7 24830.9 1743.02   4
   0   5  -7 25941.2 1559.86   8
   0   5   8 344.182 319.534   4
   0   5  -8 377.359 211.931   8
   0   5  -9 2080.49 535.490   8
   0   5   9 1766.51 578.131   4
   0   5  10 2632.51 723.323   4
   0   5 -10 2382.01 602.991   8
   0   6   0 243258. 2767.06   2
   0  -6   0 247873. 2921.66   1
   0  -6   0 242987. 1672.56   6
   0   6   1 27856.0 1048.52   5
   0   6  -1 26449.2 464.803   6
   0   6   1 29101.2 1115.20   1
   0   6  -1 26937.7 862.767   2
   0   6  -1 26236.3 866.960   8
   0  -6  -2 1937.72 202.465   3
   0   6   2 1726.20 317.600   4
   0   6  -2 1378.69 201.684   2
   0   6   2 1555.05 248.480   5
   0   6  -2 1837.40 282.365   8
   0   6   3 73633.9 2087.37   4
   0   6   3 74077.3 1090.31   3
   0   6  -3 74463.2 1753.04   8
   0  -6  -3 73770.8 1351.96   3
   0   6  -3 75355.4 1640.85   2
   0   6  -4 16750.6 957.318   8
   0   6   4 17902.3 1159.63   4
   0   6   4 16724.1 563.246   3
   0  -6  -5 54847.9 910.374   7
   0   6   5 55397.3 2259.98   4
   0   6   5 53593.8 1075.65   3
   0   6  -5 56301.4 1867.27   8
   0   6  -6 100189. 2753.92   8
   0   6   6 95806.7 1546.22   3
   0   6   6 98611.7 3227.24   4
   0  -6  -6 94267.3 1452.67   7
   0   6  -7 39609.4 1893.51   8
   0   6   7 38135.7 2189.56   4
   0   6  -8 9158.15 1019.15   8
   0   6   8 7818.14 1081.40   4
   0   6  -9 2095.26 530.856   8
   0   6   9 2461.41 648.343   4
   0   6 -10 201.983 208.224   8
   0   6  10-19.2968 181.214   4
   0  -7   0 305.570 75.3884   6
   0   7   0 669.482 184.100   2
   0   7  -1 5083.15 413.619   2
   0   7  -1 5103.49 416.618   8
   0   7   1 5198.28 492.958   5
   0   7   1 5223.93 521.285   1
   0   7   2 409237. 4688.98   4
   0   7  -2 405877. 3918.31   8
   0   7  -2 405140. 3795.54   2
   0   7   2 408831. 5577.23   1
   0   7   2 403468. 4872.86   5
   0   7  -3 23205.3 952.003   2
   0   7   3 23526.9 1239.21   4
   0   7   3 22622.9 1216.93   5
   0   7  -3 24029.1 1038.98   8
   0   7   4 68172.3 1130.16   3
   0   7   4 69488.1 2320.55   4
   0   7  -4 66443.8 1923.14   8
   0   7   5-121.949 73.2597   3
   0   7  -5 119.572 198.428   8
   0   7   6 66410.2 2760.01   4
   0   7  -6 68782.0 2325.75   8
   0   7   6 67343.9 1238.17   3
   0   7   7 14917.7 1432.28   4
   0   7  -7 14814.6 1181.79   8
   0   7   8 29449.9 2137.55   4
   0   7  -8 30291.4 1826.75   8
   0   7   9 508.606 336.310   4
   0   7  -9 881.141 375.918   8
   0   7 -10-35.3293 203.760   8
   0   7  10-12.9890 250.907   4
   0   8   0 633.907 184.399   2
   0  -8   0 1076.01 122.781   6
   0   8  -1 26152.3 998.441   8
   0   8  -1 25444.4 988.760   2
   0   8   1 27880.4 1180.40   1
   0   8   1 23922.3 1035.94   5
   0   8  -2 42646.5 1315.78   2
   0   8  -2 44141.6 1363.80   8
   0   8   2 43727.2 1646.85   5
   0   8  -2 42865.0 814.988   6
   0   8   2 43274.2 1851.13   1
   0   8  -3 1639.38 296.734   8
   0   8   3 1282.67 328.463   5
   0   8  -3 1153.58 218.813   2
   0   8   3 993.451 287.260   4
   0   8  -4 8589.20 695.797   8
   0   8   4 8913.29 870.506   4
   0   8  -5 89218.9 2509.72   8
   0   8   5 92706.6 3052.15   4
   0   8   5 91724.9 1378.47   3
   0   8  -6 2368.83 427.773   8
   0   8   6 3041.09 660.542   4
   0   8  -7 53788.5 2274.60   8
   0   8   7 54486.2 2795.77   4
   0   8   8 1413.01 486.755   4
   0   8  -8 1438.12 453.742   8
   0   8   9 585.527 335.386   4
   0   8  -9 467.285 255.915   8
   0   8  10 745.590 456.221   4
   0   8 -10 1560.96 504.435   8
   0  -9   0-15.4267 27.1197   6
   0   9   0 125.942 128.721   2
   0   9  -1 19573.2 923.797   8
   0   9  -1 18910.6 904.653   2
   0   9   1 19869.4 1032.58   1
   0   9   1 18543.1 944.853   5
   0   9  -2 149679. 2609.48   8
   0   9   2 150090. 3077.29   5
   0   9  -2 147927. 1431.60   6
   0   9  -2 146955. 2554.62   2
   0   9   2 145574. 3345.60   1
   0   9   3 38392.2 1741.29   5
   0   9   3 41803.2 2183.35   1
   0   9  -3 40631.4 1469.55   8
   0   9  -3 40566.5 1369.91   2
   0   9   3 39316.1 1731.15   4
   0   9   4 1551.12 372.942   5
   0   9  -4 1386.41 301.028   8
   0   9   4 1334.86 360.697   4
   0   9   5 606.199 219.918   4
   0   9  -5 561.439 188.145   8
   0   9   6 7439.41 958.125   4
   0   9  -6 7692.34 799.589   8
   0   9   7 10701.7 1246.14   4
   0   9  -7 11135.9 1049.27   8
   0   9  -8 1988.05 501.812   8
   0   9   8 1657.62 527.887   4
   0   9  -9 1044.39 345.553   8
   0   9   9 433.907 339.035   4
   0   9  10 765.269 407.597   4
   0  10   0 5994.25 552.680   2
   0 -10   0 6157.58 302.059   6
   0  10  -1 22553.7 1050.68   2
   0  10   1 22819.8 1231.62   2
   0  10  -1 20742.1 997.490   8
   0  10  -2 24.5335 118.333   2
   0  10   2-258.062 214.730   1
   0  10   2-12.7869 121.359   5
   0  10  -2 97.9737 95.0207   8
   0  10   3 5327.41 796.103   1
   0  10  -3 4672.06 528.781   8
   0  10  -3 5391.04 522.867   2
   0  10   3 5086.90 652.082   5
   0  10   4 5488.50 691.642   4
   0  10   4 6289.98 768.837   5
   0  10   4 6482.37 1070.67   1
   0  10  -4 5823.16 578.100   2
   0  10  -4 5858.06 608.795   8
   0  10  -5 0.96389 164.826   8
   0  10   5-309.203 335.925   5
   0  10   5-130.371 203.962   4
   0  10  -6 175.315 163.022   8
   0  10   6-403.363 394.905   5
   0  10   6-345.215 349.350   4
   0  10  -7 718.460 283.508   8
   0  10   7 595.658 348.244   4
   0  10  -8 6102.69 848.340   8
   0  10   8 6051.96 1053.94   4
   0  10  -9 982.276 382.046   8
   0  10   9 740.704 362.878   4
   0  11   0 151.993 134.673   2
   0 -11   0 61.3996 53.1094   6
   0  11  -1 24389.8 1160.35   2
   0  11  -1 23929.6 1191.36   8
   0  11   1 21333.4 1218.05   2
   0  11   2 1217.74 319.357   5
   0  11  -2 1250.61 253.361   2
   0  11   2 1192.94 324.493   1
   0  11  -2 858.782 196.997   8
   0  11  -3 1799.11 193.949   6
   0  11   3 1429.87 397.351   1
   0  11  -3 2006.13 347.493   8
   0  11  -3 1582.08 321.636   2
   0  11   3 1656.49 389.315   5
   0  11   4 14267.1 1190.12   5
   0  11  -4 15324.2 1034.51   8
   0  11  -4 15590.7 975.927   2
   0  11   4 17189.2 1617.28   1
   0  11   5 6894.94 887.848   4
   0  11   5 8304.29 1374.52   1
   0  11   5 7731.53 942.376   5
   0  11  -5 7720.22 792.350   8
   0  11  -6 2670.50 475.382   8
   0  11   6 2904.77 640.185   4
   0  11   6 2742.33 576.187   5
   0  11  -7 368.646 213.765   8
   0  11   7 266.760 147.869   5
   0  11   7 343.980 236.778   4
   0  11  -8 2121.84 520.340   8
   0  11   8 1449.77 561.756   4
   0  11  -9 591.301 302.845   8
   0  11   9 352.328 350.438   4
   0  12   0 3523.99 491.725   2
   0  12   1 152306. 3405.46   2
   0  12  -1 156828. 3062.40   2
   0  12  -2 1506.61 307.140   2
   0  12   2 1769.39 359.524   5
   0  12  -2 1117.94 240.153   8
   0  12   2 1193.27 274.302   1
   0  12  -3 9349.93 781.558   8
   0  12   3 8404.93 938.601   1
   0  12   3 8621.99 861.870   5
   0  12  -3 8966.84 743.116   2
   0  12  -3 9186.42 384.067   6
   0  12  -4 5411.66 409.742   6
   0  12  -4 5983.72 628.143   2
   0  12   4 6085.57 935.253   1
   0  12  -4 5711.09 636.744   8
   0  12   4 6023.22 787.612   5
   0  12   5 7010.63 909.851   5
   0  12   5 9484.40 1385.55   1
   0  12  -5 7357.70 780.882   8
   0  12   5 7524.06 969.756   4
   0  12  -6-33.8249 111.965   8
   0  12   6-265.924 226.595   5
   0  12   6-32.7867 148.326   4
   0  12  -7 4591.99 712.195   8
   0  12   7 4130.05 830.440   4
   0  12  -8 228.272 205.287   8
   0  12   8 61.4396 172.759   4
   0  12  -9 10059.1 1165.72   8
   0  12   9 12215.8 1584.95   4
   0  13   0 2644.35 537.397   2
   0  13   0 3411.97 550.646   8
   0  13  -1 4145.26 616.792   8
   0  13   1 3734.41 560.991   2
   0  13  -1 4519.08 684.523   2
   0  13   2 7035.52 781.284   1
   0  13  -2 6329.99 634.010   8
   0  13  -2 6745.01 668.963   2
   0  13   2 6903.90 846.978   2
   0  13  -3 4636.04 593.890   8
   0  13   3 3428.05 596.468   1
   0  13   3 4420.97 610.623   5
   0  13  -3 3859.07 523.355   2
   0  13   4 11616.4 1100.85   5
   0  13   4 10764.5 1198.60   1
   0  13  -4 11556.5 910.173   2
   0  13  -4 10318.4 898.916   8
   0  13   5 5799.68 1010.74   1
   0  13   5 5501.41 815.753   5
   0  13  -5 4601.55 640.168   8
   0  13   6 3022.72 712.452   4
   0  13  -6 2177.17 475.782   8
   0  13   6 1988.32 521.093   5
   0  13   6 2257.89 818.466   1
   0  13  -7 2184.59 492.877   8
   0  13   7 2044.45 596.710   4
   0  13   7 3730.24 1260.99   1
   0  13   8 984.983 450.987   4
   0  13  -8 820.930 367.429   8
   0  13   9 1130.57 503.094   4
   0  14   0 120546. 2897.66   8
   0  14   0 110530. 2907.58   2
   0  14  -1 100664. 2670.30   2
   0  14  -1 106264. 2703.12   8
   0  14   2 10622.6 1043.68   2
   0  14  -2 10658.6 856.452   2
   0  14  -2 9324.50 812.070   8
   0  14   3 47.5162 166.981   5
   0  14   3-308.223 312.795   1
   0  14  -3 219.703 130.530   2
   0  14  -3 245.733 179.359   8
   0  14  -4 13259.9 1005.84   2
   0  14   4 11535.6 1070.75   5
   0  14   4 11779.3 1236.50   1
   0  14  -4 12816.1 1036.18   8
   0  14   5 440.306 318.337   5
   0  14  -5 570.482 231.932   8
   0  14   5 1008.99 383.932   1
   0  14   6 186.139 456.117   1
   0  14  -6-27.0071 134.940   8
   0  14   7 4271.57 1100.61   1
   0  14  -7 3295.57 610.111   8
   0  14  -8 3568.36 680.218   8
   0  14   8 5240.49 1327.02   1
   0  14   8 3645.15 859.053   4
   0  15   0 634.894 269.228   2
   0  15   0 1015.21 373.513   8
   0  15  -1 6188.18 724.250   8
   0  15  -1 5817.73 691.770   2
   0  15   1 4863.81 649.019   2
   0  15  -2-143.090 179.034   8
   0  15  -2 263.962 213.686   2
   0  15   2 0.74864 130.962   2
   0  15   3 3698.32 719.767   2
   0  15   3 3501.27 641.984   1
   0  15  -3 3312.94 529.669   8
   0  15  -3 3345.90 533.197   2
   0  15   4 582.143 255.480   1
   0  15  -4 873.608 288.649   8
   0  15   4 894.943 311.687   5
   0  15  -4 784.803 237.907   2
   0  15   5 617.355 295.502   5
   0  15  -5 913.330 293.619   8
   0  15   5 731.009 397.508   1
   0  15  -6 646.663 300.001   8
   0  15   6 1230.86 555.025   1
   0  15   7 397.510 382.138   1
   0  15  -7-63.3762 135.481   8
   0  15   8 493.910 482.479   1
   0  15  -8-117.338 184.323   8
   0  16   0 25666.3 1469.39   8
   0  16   0 22857.0 1407.38   2
   0  16  -1 1897.04 408.589   8
   0  16   1 1400.86 386.962   2
   0  16  -1 1879.23 414.717   2
   0  16  -2 2503.85 463.943   8
   0  16   2 2396.32 510.819   2
   0  16  -2 2776.52 486.169   2
   0  16   3 13121.2 1304.63   2
   0  16  -3 13657.2 1088.65   2
   0  16  -3 14446.0 1120.64   8
   0  16  -4 2970.98 518.618   2
   0  16   4 1837.42 486.085   1
   0  16   4 2874.54 537.316   5
   0  16  -4 3317.39 577.457   8
   0  16   5-257.428 387.106   1
   0  16  -5 515.806 254.532   8
   0  16  -6 219.516 164.565   8
   0  16   6 54.9073 207.992   1
   0  16   7 340.646 338.150   1
   0  16  -7 249.011 214.509   8
   0  17   0 183.653 199.033   2
   0  17   0 76.5771 154.281   8
   0  17  -1 2671.37 516.312   8
   0  17  -1 2121.46 489.843   2
   0  17   1 1657.68 453.231   2
   0  17  -2 3912.57 594.973   2
   0  17  -2 3877.80 601.525   8
   0  17   2 3280.47 616.545   2
   0  17  -3 148.996 125.139   2
   0  17   3-0.23305 179.604   2
   0  17  -3-16.4597 115.244   8
   0  17   4-193.993 300.977   2
   0  17  -4-52.9789 154.087   2
   0  17  -4 30.0918 121.624   8
   0  17   4-367.428 401.904   1
   0  17  -5 1302.64 372.395   2
   0  17  -5 1490.76 409.798   8
   0  17   6 286.418 242.020   1
   0  17  -6 364.070 233.502   8
   0  17  -7 810.230 310.311   8
   0  17   7 23.3676 290.224   1
   0  18   0 1979.49 476.029   2
   0  18   0 1454.44 367.157   8
   0  18  -1 700.110 310.420   8
   0  18   1 536.016 302.814   8
   0  18   1 606.131 277.480   2
   0  18  -1 1032.08 360.204   2
   0  18  -2 1219.21 365.908   8
   0  18  -2 754.314 302.916   2
   0  18   2 670.350 317.557   2
   0  18  -3 1385.69 411.707   8
   0  18   3 1236.35 476.721   2
   0  18  -3 1492.21 384.919   2
   0  18  -4 1879.52 431.721   2
   0  18   4 1154.13 434.017   2
   0  18  -4 1972.68 466.118   8
   0  18   5-330.536 376.628   1
   0  18   5 160.723 295.960   2
   0  18  -5-151.269 177.382   8
   0  18  -6 2785.63 604.547   8
   0  18   6 1462.39 497.870   1
   0  19   0 366.455 243.068   2
   0  19   0-311.974 293.319   8
   0  19  -1 9106.96 988.202   2
   0  19  -1 9096.12 974.115   8
   0  19   1 7280.12 927.617   2
   0  19   1 9316.96 1005.46   8
   0  19  -2 3099.57 594.606   8
   0  19  -2 2344.94 505.919   2
   0  19   2 3595.14 673.784   2
   0  19  -3 4736.10 699.321   2
   0  19   3 3358.21 707.871   2
   0  19  -3 4407.67 702.891   8
   0  19  -4 193.406 246.145   8
   0  19   4 457.690 347.795   2
   0  19  -4-21.1904 147.891   2
   0  19   5 1350.73 547.392   2
   0  19  -5 1349.43 378.875   8
   0  19   6 80.7177 227.351   1
   0  19  -6 984.929 395.379   8
   0  20   0 946.650 365.161   2
   0  20   0 1034.58 307.665   8
   0  20  -1 1788.29 467.793   2
   0  20   1 1945.12 493.558   8
   0  20  -1 2042.60 486.474   8
   0  20   1 1622.04 489.689   2
   0  20   2 2419.14 614.335   2
   0  20  -2 2488.22 581.940   2
   0  20  -2 2885.26 621.694   8
   0  20  -3 361.603 231.064   8
   0  20   3 159.542 213.659   2
   0  20  -3 3.38055 105.360   2
   0  20  -4 5855.37 855.776   8
   0  20   4 4789.42 904.410   2
   0  20  -5 57.4659 126.867   8
   0  21   0 41.1991 183.195   8
   0  21   0 291.325 228.149   2
   0  21  -1 557.958 275.484   8
   0  21  -1 434.471 274.037   2
   0  21   1 317.327 199.228   2
   0  21   1 354.333 237.706   8
   0  21   2 4331.77 755.638   8
   0  21  -2 4661.02 766.435   8
   0  21  -2 4170.67 711.102   2
   0  21   2 3359.38 697.910   2
   0  21  -3 4148.12 723.062   8
   0  21  -3 4022.65 681.578   2
   0  21   3 3396.24 716.036   2
   0  21  -4 558.293 311.051   8
   0  22   0 1266.27 424.265   2
   0  22   0 1849.43 514.309   8
   0  22  -1 56.3403 157.301   8
   0  22   1 147.271 189.056   8
   0  22   1-42.6091 178.632   2
   0  22  -1 1.43603 166.427   2
   0  22   2-191.400 174.608   2
   0  22   2 368.306 201.562   8
   0  22  -2 392.888 285.270   8
   0  22  -2 747.078 319.308   2
   0  22  -3 785.450 335.409   8
   0  23   0 7.80840 119.181   8
   0  23   0 67.3195 102.267   2
   0  23  -1 51.4289 181.732   8
   0  23  -1 42.2577 118.655   2
   0  23   1-124.243 207.470   8
   0  23  -2 2090.41 540.506   8
   0  23   2 2001.14 549.190   8
   0  23  -2 1814.69 500.364   2
  -1   0  11 6005.39 1036.09   4
   1   0 -10 16.5511 196.437   8
   1   0  -9 37108.8 2096.13   8
   1   0  -8-120.873 206.224   8
   1   0  -7 45363.4 1955.20   8
   1   0  -6-14.9934 98.0121   8
   1   0  -5 502.195 158.231   8
   1   0  -4-65.3253 105.054   8
   1   0  -3 157510. 2154.97   8
  -1   0   2-17.3940 51.2189   8
   1   0  -2-50.1927 62.6274   8
  -1   0   2 58.3727 53.1186   5
   1   0  -1 957087. 4792.40   5
   1   0  -1 999999. 3180.95   2
   1   0  -1 968172. 4494.06   1
  -1   0   1 954816. 5127.58   3
  -1   0   1 904379. 3274.24   8
   1   0  -1 972779. 4508.65   6
  -1   0   1 940106. 3087.52   2
   1   0   0 533.291 110.645   3
  -1   0   0 300.098 92.3544   6
   1   0   0 518.702 125.189   7
  -1   0   0 447.290 99.9120   3
   1   0   0 393.137 90.6693   4
   1   0   0 593.947 97.7101   2
  -1   0  -2 30.8351 63.0812   7
   1   0   2 9.64455 40.6900   3
   1   0   3 113138. 1209.37   3
  -1   0  -3 114200. 1957.43   7
  -1   0  -3 114663. 2135.17   8
  -1   0  -4 132.946 151.114   8
  -1   0  -4 1.50773 97.3604   7
   1   0   4 79.5127 54.1856   3
  -1   0  -5 40993.5 1374.74   7
  -1   0  -5 45535.0 1713.84   8
  -1   0  -6-4.13887 153.987   7
  -1   0  -6 119.222 180.711   8
  -1   0  -7 2089.24 376.177   7
   1   0   8-31.9473 222.696   4
  -1   0  -8-136.624 112.132   7
  -1   0  -9 12113.5 1065.06   7
   1   0   9 10803.1 1341.73   4
   1   0  10-165.085 314.641   4
  -1  -1  11 2569.56 687.524   4
  -1   1  11 3059.54 781.939   4
   1   1 -10 249.818 231.891   8
   1  -1 -10 583.704 324.940   8
  -1   1  10 72.7780 162.755   4
   1  -1  -9 7832.47 959.232   8
   1   1  -9 8562.76 1032.40   8
   1  -1  -8 20274.4 1418.51   8
  -1   1   8 17793.9 1306.20   3
   1   1  -8 20582.1 1454.40   8
   1   1  -7 2918.01 486.011   8
   1  -1  -7 2396.33 457.533   8
   1  -1  -6-36.2193 95.1087   8
   1   1  -6 11.7634 101.783   8
   1   1  -5 13233.0 845.000   8
   1  -1  -5 13410.7 860.744   8
   1  -1  -4 127904. 2290.97   8
   1   1  -4 124345. 2283.94   8
   1  -1  -3 42.3310 62.5359   8
   1   1  -3-70.2245 74.4242   8
  -1   1   2 113487. 2150.11   1
   1   1  -2 113010. 1577.59   8
  -1   1   2 113500. 1984.55   3
   1  -1  -2 113766. 1420.49   8
  -1   1   2 118885. 1418.38   8
  -1  -1   2 117334. 1609.08   8
  -1  -1   2 118368. 1738.94   5
   1   1  -1 147017. 1519.92   8
  -1  -1   1 154162. 2161.21   5
  -1   1   1 150509. 1464.43   2
   1   1  -1 150392. 1679.90   6
   1  -1  -1 148296. 1616.49   5
   1  -1  -1 152368. 1487.96   2
   1   1  -1 151125. 2100.78   5
   1  -1  -1 152627. 2130.25   3
   1  -1  -1 144415. 1925.43   1
   1  -1  -1 149465. 1875.79   6
   1  -1  -1 146366. 1058.22   8
  -1   1   1 149152. 1937.90   3
   1   1  -1 149196. 1567.05   1
   1   1  -1 152271. 984.836   2
  -1   1   0 1804.34 206.475   6
  -1   1   0 1982.34 196.547   2
  -1  -1   0 1535.40 179.787   3
   1   1   0 2284.10 212.276   4
   1  -1   0 2665.59 221.916   2
  -1   1   0 1764.50 207.459   7
  -1   1   0 2310.47 215.980   3
  -1  -1   0 1738.27 187.834   6
   1  -1   0 1702.62 209.488   6
   1  -1   0 1958.01 218.748   3
   1  -1   0 1932.73 213.276   7
  -1  -1   0 2275.62 201.729   4
   1   1   1 1027.39 213.588   4
   1  -1   1 1414.51 202.431   3
   1  -1   1 673.257 87.0885   8
   1   1   1 567.670 133.729   7
  -1  -1  -1-21.6918 88.9274   3
  -1   1  -1 2052.27 238.983   3
  -1   1  -1 1151.33 238.674   7
  -1  -1  -1 1056.77 174.913   7
  -1  -1  -2 57474.3 1260.19   7
   1  -1   2 58383.8 934.628   3
   1   1   2 58430.6 1552.73   4
  -1   1  -2 57657.4 1291.81   7
   1   1   2 57568.1 789.592   3
  -1   1  -2 59422.9 1225.14   8
   1  -1   3 33341.9 725.944   3
   1   1   3 33493.5 560.136   3
  -1   1  -3 34638.2 1059.57   7
  -1   1  -3 34292.7 1119.14   8
  -1  -1  -3 33319.2 1015.26   7
   1   1   4 81880.1 956.331   3
  -1   1  -4 82401.3 2010.07   8
  -1  -1  -4 82110.6 1764.46   7
  -1   1  -5 382.970 226.439   8
  -1  -1  -5 85.7550 86.6781   7
   1   1   5 194.718 55.4550   3
  -1  -1  -6 23959.3 1176.82   7
  -1   1  -6 24445.9 1359.83   8
   1   1   6 24651.7 1599.14   4
  -1  -1  -7 840.930 260.222   7
   1   1   7 653.471 310.276   4
  -1   1  -7 569.532 252.484   8
   1   1   8-91.8133 318.386   4
  -1   1  -8 176.896 106.761   7
  -1  -1  -8 49.3072 93.7611   7
  -1   1  -9 1107.53 351.140   7
   1   1   9 791.143 406.443   4
   1  -1   9 722.335 348.617   4
   1   1  10 1057.22 455.212   4
   1  -1  10 675.788 360.110   4
  -1   2  11 895.239 403.410   4
  -1   2  10 976.511 422.029   4
   1   2 -10 1002.07 378.463   8
  -1   2   9 4565.67 778.932   4
   1  -2  -9 5447.43 820.072   8
   1   2  -9 4913.88 772.416   8
  -1   2   8 15650.4 1154.89   3
   1  -2  -8 17910.4 1354.67   8
   1   2  -8 19324.2 1412.41   8
  -1   2   8 17709.6 1401.87   4
  -1   2   7 12900.3 1001.81   3
   1   2  -7 14685.1 1125.99   8
   1  -2  -7 15864.7 1164.77   8
   1   2  -6 12822.7 958.948   8
   1  -2  -6 12089.3 914.331   8
  -1   2   6 12011.2 913.022   3
  -1   2   5 13607.7 895.783   3
   1  -2  -5 13621.7 858.880   8
   1   2  -5 12766.3 840.493   8
   1  -2  -4 115584. 2190.40   8
   1   2  -4 115103. 2230.72   8
  -1   2   4 117246. 2423.37   3
   1   2  -3 13927.1 684.031   8
   1  -2  -3 15380.5 678.245   8
  -1   2   3 14859.1 771.676   3
  -1   2   2 135668. 2409.08   1
   1  -2  -2 134308. 1555.49   8
  -1   2   2 131244. 1444.91   4
   1   2  -2 127976. 1828.96   8
  -1  -2   2 134675. 2085.93   5
  -1   2   2 132623. 2037.88   3
  -1   2   2 133211. 1467.13   8
  -1   2   1 660017. 4091.36   3
   1   2  -1 625972. 2809.36   1
   1   2  -1 627013. 3540.76   8
  -1  -2   1 668249. 5022.02   5
   1  -2  -1 675950. 4567.98   1
   1   2  -1 681615. 3422.87   6
   1   2  -1 671183. 4724.84   5
   1  -2  -1 664325. 3973.90   7
  -1   2   1 676028. 3555.20   2
   1  -2  -1 636472. 2017.27   8
  -1   2   0 684872. 3958.08   7
  -1   2   0 691912. 3660.18   3
   1   2   0 684782. 4050.55   4
   1  -2   0 702576. 3782.18   3
  -1   2   0 671040. 3879.87   6
  -1  -2   0 690045. 4096.50   4
   1  -2   0 692794. 3878.45   7
  -1  -2   0 680819. 3545.13   6
   1  -2   0 694928. 4032.91   6
  -1   2   0 676169. 3840.28   2
  -1   2  -1 162618. 1572.53   3
  -1   2  -1 166637. 2026.52   7
   1  -2   1 169451. 1766.39   3
  -1  -2  -1 169057. 1421.65   3
  -1  -2  -1 167520. 2239.62   4
   1   2   1 168440. 2015.01   7
   1  -2   1 170246. 1570.59   8
  -1   2  -1 169366. 1532.79   8
   1   2   1 162034. 2317.13   4
  -1   2  -2 366099. 3069.68   8
  -1   2  -2 380583. 3262.74   7
   1  -2   2 373272. 2634.57   3
  -1  -2  -2 369971. 3191.49   7
   1   2   2 371354. 4108.36   4
  -1  -2  -3 128420. 1984.01   7
   1   2   3 130977. 2785.28   4
  -1   2  -3 127823. 2184.44   8
  -1  -2  -4 22612.4 907.483   7
  -1   2  -4 23684.2 1062.90   8
   1   2   4 24357.6 1333.33   4
   1   2   5 28.4819 17.5361   3
  -1   2  -5-84.6915 168.179   8
  -1  -2  -5 74.7538 85.9750   7
   1   2   5-0.16044 123.618   4
  -1   2  -6 11591.0 953.748   8
  -1  -2  -6 10468.5 737.384   7
   1   2   6 12227.6 1155.67   4
  -1   2  -7 939.046 296.073   8
   1   2   7 859.296 303.721   4
  -1  -2  -7 876.147 246.379   7
  -1   2  -8 3410.20 631.976   8
  -1  -2  -8 3456.21 504.877   7
   1   2   8 3519.16 749.440   4
   1   2   9 3979.71 832.255   4
  -1   2  -9 3922.63 644.590   7
   1  -2  10 5251.39 998.643   4
   1   2  10 4650.96 953.232   4
  -1   3  11 206.113 246.441   4
   1   3 -10-48.4010 130.544   8
  -1   3  10-36.0739 199.303   4
   1   3  -9 2364.89 545.498   8
  -1   3   9 2640.57 629.474   4
   1  -3  -8 144.638 145.517   8
  -1   3   8 32.5717 125.128   4
  -1   3   8 7.98739 127.005   3
   1   3  -8-109.966 176.733   8
   1  -3  -7 10956.1 983.867   8
  -1   3   7 8369.70 771.006   3
  -1   3   7 9963.08 966.058   4
   1   3  -7 10358.9 934.416   8
  -1   3   6 2081.00 344.188   3
   1   3  -6 2285.31 385.829   8
  -1   3   6 2083.71 382.542   4
   1  -3  -6 2392.36 427.690   8
  -1   3   5 36817.9 1409.93   3
   1   3  -5 35966.4 1424.24   8
  -1   3   5 37110.4 1484.71   4
   1  -3  -5 37210.3 1451.91   8
  -1   3   4 3540.94 398.307   3
  -1   3   4 3370.17 398.721   4
   1   3  -4 2991.81 375.154   8
   1  -3  -4 4072.93 429.646   8
  -1  -3   4 3075.01 249.362   2
   1   3  -3 138911. 2244.35   8
  -1   3   3 139613. 2097.15   4
  -1   3   3 141171. 2301.68   3
   1  -3  -3 143221. 2095.56   8
  -1   3   2 21344.6 1007.00   1
  -1   3   2 21735.1 817.512   3
   1   3  -2 20270.2 764.571   8
  -1   3   2 20302.1 576.965   8
  -1   3   2 19092.5 621.912   4
   1   3  -1 278332. 3259.37   5
   1   3  -1 277709. 2096.30   6
   1   3  -1 276488. 2601.40   8
   1  -3  -1 281583. 1818.13   4
   1  -3  -1 279602. 2424.43   7
  -1   3   1 273627. 2511.98   2
  -1   3   1 275054. 2665.29   3
  -1   3   0 167.577 116.817   6
  -1   3   0 48.1143 60.2041   2
  -1   3   0 54.3829 74.2909   3
  -1   3   0 201.635 99.9650   7
   1   3   0 108.807 128.936   5
  -1  -3   0-31.1355 65.4038   4
   1  -3   0 279.151 107.005   7
   1   3   1 1251.51 231.671   4
  -1   3  -1 1320.30 208.743   2
   1  -3   1 1488.06 152.393   8
  -1   3  -1 1517.51 190.897   7
  -1   3  -1 1346.01 142.910   8
   1   3   1 1304.67 182.552   7
  -1   3  -1 1065.34 140.468   3
   1   3   2 17825.7 937.709   4
  -1   3  -2 19334.4 700.890   8
  -1  -3  -2 19213.3 714.262   7
  -1   3  -3 99624.8 1918.07   8
  -1  -3  -3 99955.5 1766.09   7
   1   3   3 100586. 2550.59   4
   1   3   4 13677.9 1031.47   4
  -1   3  -4 13356.4 808.810   8
  -1  -3  -4 13032.0 687.127   7
  -1  -3  -5 13840.5 760.536   7
  -1   3  -5 14142.5 947.217   8
   1   3   5 14455.4 1165.55   4
  -1  -3  -6 374.169 137.214   7
  -1   3  -6-8.97404 194.414   8
   1   3   6 263.678 239.964   4
  -1  -3  -7 581.502 215.142   7
   1   3   7 575.069 333.755   4
  -1   3  -7 541.255 213.168   8
  -1   3  -8-45.4653 172.059   8
   1   3   8-218.367 238.666   4
  -1   3  -9 1810.15 469.434   7
   1   3   9 1609.36 588.377   4
  -1   3  -9 1583.87 468.304   8
  -1   3 -10-80.1446 162.754   7
   1   3  10 162.908 288.526   4
  -1   4  11 1943.24 607.620   4
  -1   4  10 244.593 257.687   4
   1   4 -10 1018.53 402.024   8
   1   4  -9-149.237 214.248   8
  -1   4   9 50.6254 150.235   4
   1   4  -8 23.8921 122.921   8
  -1   4   8 158.522 112.529   3
   1   4  -7 52721.2 2124.78   8
  -1   4   7 50112.6 1803.79   3
  -1   4   7 51382.0 2241.23   4
  -1   4   6 233.980 85.7684   3
   1   4  -6 204.135 163.447   8
  -1   4   6 113.134 150.994   4
  -1   4   5 10117.5 797.008   4
   1   4  -5 10772.5 809.923   8
   1  -4  -5 10616.5 813.355   8
  -1   4   5 10329.6 724.984   3
  -1  -4   4 27108.7 747.178   2
   1   4  -4 27464.6 1149.41   8
  -1   4   4 28063.5 1102.34   3
  -1   4   4 27690.2 1173.69   4
  -1   4   3 1027.93 358.360   1
  -1   4   3 944.360 170.148   3
   1   4  -3 802.000 180.185   8
  -1   4   3 302.902 91.5779   4
   1   4  -2 21805.9 842.127   8
   1  -4  -2 21812.7 689.340   7
  -1   4   2 22844.2 644.151   8
   1  -4  -2 21421.5 690.300   4
  -1   4   2 21986.2 725.508   4
  -1   4   2 16811.5 767.746   2
  -1   4   2 20017.6 778.720   3
  -1   4   2 18745.1 956.560   1
   1   4  -2 20906.8 398.374   2
  -1   4   1 30396.3 904.899   3
   1   4  -1 29334.8 1142.49   5
   1  -4  -1 30389.7 760.205   4
  -1   4   1 29575.1 788.953   7
   1   4  -1 32331.2 684.341   6
   1  -4  -1 33849.7 823.807   7
   1   4  -1 28353.9 910.340   8
  -1   4   1 32878.3 969.552   2
  -1   4   0-14.9432 59.3574   7
  -1   4   0 294.693 133.392   6
   1   4   0 191.138 157.009   5
  -1   4   0 106.719 41.2496   8
  -1   4   0 97.3339 87.0436   2
  -1   4   0 16.1872 59.6085   3
   1  -4   1 96.8518 46.5104   8
  -1   4  -1-63.9163 101.052   2
  -1   4  -1-242.644 141.821   6
  -1   4  -1-81.8490 111.168   7
  -1   4  -1-14.7373 48.4825   8
   1   4   1-134.440 129.271   4
  -1   4  -2 3419.08 301.225   8
   1   4   2 2954.95 260.097   7
  -1  -4  -3 20184.1 774.885   7
   1   4   3 20088.2 1150.49   4
  -1   4  -3 21125.1 881.071   8
  -1  -4  -4 2354.39 296.782   7
   1   4   4 2195.39 421.713   4
  -1   4  -4 2038.07 324.516   8
  -1   4  -5 1340.56 303.768   8
  -1  -4  -5 1470.21 250.316   7
   1   4   5 779.906 278.133   4
   1   4   6 2880.02 620.522   4
  -1  -4  -6 2531.17 366.502   7
  -1   4  -6 2545.47 453.903   8
  -1   4  -7 3821.30 600.429   8
  -1  -4  -7 3727.02 471.066   7
   1   4   7 4187.99 756.254   4
   1   4   8 373.914 190.110   4
  -1   4  -8 540.900 282.362   8
   1   4   9 7503.27 1176.82   4
  -1   4  -9 8054.29 1028.02   8
  -1   4 -10 150.016 287.306   8
   1   4  10 287.310 295.082   4
  -1   4 -10 648.777 313.176   7
  -1   5  11 363.184 211.320   4
  -1   5  10-203.051 279.751   4
   1   5 -10-39.8146 162.451   8
  -1   5   9 6877.04 997.760   4
   1   5  -9 6050.40 871.159   8
  -1   5   8 2068.56 383.642   3
  -1   5   8 2140.51 528.560   4
   1   5  -8 2106.96 484.171   8
  -1   5   7-71.1799 112.457   3
  -1   5   7-201.521 228.398   4
   1   5  -7-127.924 244.913   8
  -1   5   6 42569.9 1914.49   4
  -1   5   6 39759.5 1498.72   3
   1   5  -6 40738.7 1731.79   8
  -1   5   5 735.229 241.250   4
  -1   5   5 1635.79 318.725   3
   1   5  -5 1017.57 295.397   8
  -1   5   4 38688.3 1425.61   4
  -1   5   4 36710.1 1222.64   3
  -1  -5   4 35936.1 880.340   2
   1   5  -4 37102.9 1395.68   8
   1  -5  -3 32.1575 44.0791   7
  -1  -5   3 37.7802 44.2828   2
  -1   5   3-14.0916 81.4789   4
  -1   5   3 95.0787 83.0037   3
  -1   5   3 187.590 62.5154   5
  -1   5   3-97.2884 178.604   1
   1   5  -3 240.152 95.6604   8
   1   5  -2 373268. 2188.01   2
   1  -5  -2 380982. 2649.94   7
  -1   5   2 386840. 3983.80   2
  -1   5   2 376385. 3489.15   3
  -1   5   2 376493. 2783.76   8
  -1   5   2 381126. 4432.71   1
   1   5  -2 383306. 3745.35   8
   1  -5  -2 376107. 3320.17   4
  -1   5   1 103771. 1851.59   2
   1   5  -1 98355.5 2155.68   5
   1   5  -1 103279. 1837.37   8
   1  -5  -1 105825. 1643.08   4
  -1   5   1 104569. 1680.08   3
  -1   5   1 105988. 1540.19   7
  -1   5   0 277332. 2591.23   7
   1   5   0 280510. 4289.57   5
  -1   5   0 278874. 2535.20   3
  -1   5   0 275354. 1873.62   8
  -1   5   0 279074. 2705.65   6
  -1   5   0 277810. 3055.25   2
  -1   5  -1 313.830 69.0888   6
   1   5   1 247.912 141.770   5
  -1   5  -1 405.953 82.0276   2
   1  -5   1 544.903 119.260   8
   1   5   1 494.532 161.239   4
  -1   5  -1 491.111 91.6258   8
   1   5   2 215072. 2223.96   7
  -1   5  -2 216157. 3041.14   2
  -1   5  -2 211810. 2416.84   8
   1   5   2 210208. 3564.12   4
   1   5   3 13245.1 996.179   4
  -1   5  -3 14091.5 730.122   8
  -1   5  -4 73682.8 1934.14   8
  -1  -5  -4 73758.5 1575.28   7
   1   5   4 73473.3 2557.76   4
  -1   5  -5 11268.0 846.256   8
   1   5   5 11432.0 1105.78   4
  -1  -5  -5 10530.3 657.178   7
   1   5   6 13138.8 1274.16   4
  -1  -5  -6 12701.2 781.077   7
  -1   5  -6 12827.4 1022.64   8
  -1   5  -7 313.536 199.917   8
   1   5   7 533.796 364.698   4
  -1   5  -8 11948.4 1141.12   8
   1   5   8 11652.3 1398.05   4
   1   5   9 526.802 248.911   4
  -1   5  -9 340.245 285.411   8
  -1   5 -10 1403.54 431.866   7
  -1   5 -10 1438.32 491.908   8
  -1   6  11 4.56709 189.450   4
   1   6 -10 2585.50 621.989   8
  -1   6  10 2675.15 679.344   4
   1   6  -9 358.888 192.825   8
  -1   6   9 667.484 342.020   4
   1   6  -8 8061.44 934.441   8
  -1   6   8 7141.57 957.545   4
   1   6  -7 21416.5 1415.20   8
  -1   6   7 21162.6 1080.30   3
  -1   6   7 20859.9 1486.58   4
  -1   6   6 71262.1 1900.75   3
  -1   6   6 74737.8 2574.91   4
   1   6  -6 72842.3 2372.79   8
  -1   6   5 168725. 3495.06   4
  -1   6   5 163726. 2767.25   3
   1  -6  -4 80553.3 1261.01   7
  -1  -6   4 71998.7 1331.40   2
  -1   6   4 78618.6 1830.92   3
  -1   6   4 74164.0 3002.17   1
  -1   6   4 79631.4 2130.07   4
   1   6  -4 80674.1 2121.55   8
   1  -6  -3 17795.9 532.365   7
  -1  -6   3 19085.3 630.363   2
  -1   6   3 16015.7 851.180   4
  -1   6   3 18705.6 1275.82   1
   1   6  -3 17137.3 900.020   8
  -1   6   3 17708.4 811.337   3
  -1   6   3 16828.4 535.255   5
   1   6  -2 72879.3 1143.38   2
  -1   6   2 76569.6 1547.27   3
   1   6  -2 73925.4 1001.32   6
  -1   6   2 75752.5 2093.04   1
  -1   6   2 74985.8 1813.04   2
   1   6  -2 76069.7 1766.80   8
   1  -6  -1 448.094 138.131   4
   1   6  -1 758.858 228.022   8
  -1   6   1 380.892 130.139   3
  -1   6   1 466.510 130.455   7
  -1   6   1 949.295 288.289   2
   1   6  -1 356.823 177.691   5
   1  -6  -1 367.295 87.1527   5
  -1   6   0 9431.59 603.743   2
  -1   6   0 7448.82 363.726   8
   1   6   0 8535.58 778.544   5
  -1   6   0 7978.18 481.522   6
  -1   6   0 8902.05 486.634   7
   1   6   0 9066.45 505.472   1
  -1   6   0 6483.40 421.957   3
  -1   6  -1 111712. 1858.35   6
  -1   6  -1 111933. 2152.90   2
  -1   6  -1 113035. 1585.99   8
   1   6   1 112294. 2938.36   5
   1  -6   1 116213. 1688.41   8
  -1   6  -2 6709.63 454.356   8
  -1   6  -2 6973.50 571.031   2
   1   6   2 6079.94 644.688   4
   1   6   2 6483.27 393.438   7
   1   6   3 273.548 202.511   4
  -1   6  -3 418.993 151.556   8
   1   6   4 35934.1 1863.45   4
  -1   6  -4 34169.7 1334.18   8
   1   6   5 15362.5 1307.80   4
  -1   6  -5 15628.2 1003.00   8
  -1  -6  -6 25194.5 1049.52   7
  -1   6  -6 27047.2 1463.68   8
   1   6   6 27577.8 1884.73   4
   1   6   7 41510.5 2482.58   4
  -1   6  -7 42249.6 2015.53   8
  -1   6  -8 13736.6 1237.58   8
   1   6   8 14983.0 1630.12   4
   1   6   9 2303.64 674.021   4
  -1   6  -9 2413.01 593.538   8
  -1   6 -10 139.879 169.256   8
   1   7 -10-170.291 208.787   8
  -1   7  10 208.478 328.012   4
  -1   7   9 212.811 341.396   4
   1   7  -9-50.4179 208.713   8
   1   7  -8 553.641 305.342   8
  -1   7   8 987.787 392.803   4
   1   7  -7 47208.1 2107.41   8
  -1   7   7 49620.9 2363.62   4
  -1   7   7 44191.3 1575.32   3
  -1   7   6 17721.2 953.724   3
   1   7  -6 17908.0 1206.25   8
  -1   7   6 18072.3 1313.53   4
  -1   7   5 72363.9 3358.48   1
  -1   7   5 72038.0 2346.90   4
  -1   7   5 71307.2 1851.18   3
   1   7  -5 71539.1 2223.61   8
  -1   7   4 2718.27 631.610   1
  -1   7   4 2283.06 314.141   3
   1  -7  -4 2635.69 170.496   7
   1   7  -4 2313.08 398.991   8
  -1   7   4 2451.26 296.383   5
  -1   7   4 1973.74 369.632   4
  -1   7   3 161057. 2470.49   3
   1   7  -3 159729. 1914.40   2
  -1   7   3 162024. 1736.63   5
  -1   7   3 157535. 2746.56   4
   1   7  -3 164680. 2881.90   8
  -1   7   2 38139.6 1138.09   3
  -1   7   2 39147.8 1593.82   1
  -1   7   2 41352.8 1442.96   2
   1   7  -2 37700.8 925.644   2
   1   7  -2 37824.2 1341.78   8
   1   7  -1 376033. 3401.48   2
  -1   7   1 396789. 3401.18   3
   1   7  -1 394979. 4583.48   5
  -1   7   1 386342. 3046.11   7
   1   7  -1 383835. 4111.77   8
  -1   7   1 387664. 4154.74   2
   1  -7  -1 371994. 3327.32   5
  -1   7   0 8837.24 490.800   7
  -1   7   0 8411.75 596.578   2
  -1   7   0 8407.05 428.813   8
   1   7   0 8529.58 797.051   5
   1   7   0 8239.89 461.329   1
  -1   7  -1 1275.11 221.638   6
   1   7   1 707.789 261.643   5
  -1   7  -1 1247.23 258.700   2
  -1   7  -1 1151.17 185.793   8
  -1   7  -2 546.836 132.330   6
   1   7   2 230.317 77.9951   7
  -1  -7  -2 295.686 62.5611   3
   1   7   2 292.407 162.964   4
  -1   7  -2 351.899 106.532   8
   1   7   2 127.584 151.414   5
  -1   7  -2 485.255 192.293   2
   1   7   3 143794. 3465.52   4
  -1   7  -3 144993. 2477.87   8
  -1   7  -3 144172. 2866.02   2
   1   7   3 146905. 1790.43   7
   1   7   4 6076.46 769.170   4
  -1   7  -4 6140.46 578.453   8
   1   7   5 13159.0 1239.39   4
  -1   7  -5 11993.3 890.933   8
   1   7   6 946.537 441.642   4
  -1   7  -6 1067.09 370.898   8
  -1   7  -7 35593.8 1880.03   8
   1   7   7 37155.5 2435.54   4
  -1   7  -8 7492.48 939.327   8
   1   7   8 7460.71 1200.43   4
   1   7   9 14781.0 1758.50   4
  -1   7  -9 13134.3 1303.02   8
  -1   8  10 1477.28 526.740   4
   1   8 -10 1614.83 542.340   8
  -1   8   9 2580.35 664.741   4
   1   8  -9 2655.15 604.945   8
   1   8  -8 2239.71 524.310   8
  -1   8   8 2309.71 563.631   4
  -1   8   7 2796.93 581.301   4
   1   8  -7 2839.71 547.686   8
  -1   8   7 2322.91 363.126   3
  -1   8   6 107252. 2330.89   3
  -1   8   6 106565. 4618.78   1
  -1   8   6 109061. 3281.88   4
   1   8  -6 109010. 3061.14   8
  -1   8   5 1932.48 405.809   4
   1   8  -5 2272.69 433.896   8
  -1   8   5 2038.46 304.574   3
  -1   8   5 1667.28 656.068   1
  -1   8   5 1291.51 284.005   5
  -1   8   4 118415. 3688.09   1
  -1   8   4 107635. 1954.48   5
  -1   8   4 108575. 2687.16   4
   1   8  -4 114710. 2668.64   8
  -1   8   4 113337. 2179.45   3
  -1   8   3 18771.9 854.309   3
  -1   8   3 18498.4 1257.11   1
   1   8  -3 19264.3 1043.85   8
   1   8  -3 16533.8 665.246   2
   1   8  -2 501.482 128.363   2
  -1   8   2 399.714 90.7419   7
   1   8  -2 585.370 180.620   8
  -1   8   2 294.299 114.376   3
  -1   8   2 505.502 233.936   2
  -1   8   2 279.310 255.722   1
  -1  -8   2 395.037 95.5666   1
  -1   8   1 30523.3 878.276   7
  -1   8   1 31116.9 1277.34   2
   1   8  -1 28636.9 1003.30   2
   1   8  -1 31513.0 1400.54   5
  -1   8   1 32743.9 1016.04   3
  -1   8   0 12691.2 773.889   2
   1   8   0 13933.8 619.928   1
  -1   8   0 11461.3 545.042   8
   1   8   0 13155.7 1010.34   5
  -1   8  -1 116.729 73.3884   8
  -1   8  -1 142.256 121.893   2
   1   8   1 197.056 223.313   5
  -1   8  -1 197.424 116.131   6
  -1  -8  -2 18247.8 542.184   3
  -1   8  -2 17003.0 812.046   6
  -1   8  -2 17872.5 964.817   2
   1   8   2 17520.9 1176.92   4
   1   8   2 18666.2 1355.05   5
  -1   8  -2 17606.7 793.061   8
   1   8   3 17202.8 603.839   7
  -1   8  -3 16820.4 1002.99   2
   1   8   3 16954.9 1224.46   4
  -1   8  -3 16972.5 883.954   8
   1   8   4 5528.43 784.283   4
  -1   8  -4 5499.22 553.088   8
   1   8   5 1886.11 482.254   4
  -1   8  -5 1873.86 379.048   8
  -1   8  -6 50231.7 2051.29   8
   1   8   6 49114.4 2674.94   4
   1   8   7 1832.01 585.961   4
  -1   8  -7 1659.74 455.109   8
  -1   8  -8 17504.6 1432.34   8
   1   8   8 16728.4 1779.27   4
   1   8   9 209.950 237.300   4
  -1   8  -9 584.550 328.772   8
  -1   9  10 1725.27 608.694   4
   1   9  -9 1252.13 430.949   8
  -1   9   9 917.745 377.456   4
  -1   9   8 1540.97 507.979   4
   1   9  -8 1605.03 415.094   8
  -1   9   8 2542.17 1068.16   1
   1   9  -7 1487.99 389.874   8
  -1   9   7 1920.05 326.682   3
  -1   9   7 2176.74 541.102   4
  -1   9   6 25992.1 1649.98   4
  -1   9   6 25374.1 1118.70   3
   1   9  -6 24119.1 1451.20   8
   1   9  -5 6916.64 735.002   8
  -1   9   5 7099.37 569.434   3
  -1   9   5 6548.43 1059.78   1
  -1   9   5 8007.16 826.112   4
  -1   9   5 5962.88 579.852   5
   1   9  -4 2289.42 405.401   8
  -1   9   4 2408.14 295.021   5
  -1   9   4 1843.01 358.970   4
  -1   9   4 2386.36 320.622   3
   1   9  -3 5606.15 429.348   2
   1   9  -3 5207.11 564.425   8
  -1   9   3 5927.73 745.006   1
  -1   9   3 6671.40 758.354   2
  -1   9   3 5438.90 464.379   3
  -1   9   2 35741.5 883.187   7
   1   9  -2 35504.7 1082.14   2
   1   9  -2 36836.3 1481.04   8
  -1   9   2 36974.3 1146.26   3
  -1  -9   2 33051.9 917.556   1
  -1   9   2 36393.7 1497.34   2
  -1   9   1 137288. 1925.69   7
  -1   9   1 132304. 2737.65   2
   1   9  -1 132291. 2306.42   2
  -1   9   0 5795.96 586.151   2
   1   9   0 6472.04 712.487   5
  -1   9   0 6477.18 452.419   8
  -1   9  -1 300.069 108.316   8
  -1   9  -1 337.550 141.394   2
  -1   9  -1 398.961 144.112   6
   1   9   1 254.436 280.556   5
   1   9   1 896.983 257.934   1
  -1   9  -2 18883.9 1057.82   2
  -1   9  -2 19409.7 880.419   8
   1   9   2 18089.0 1408.81   5
  -1   9  -2 19767.3 885.570   6
  -1  -9  -3 59217.4 1048.15   3
  -1   9  -3 64721.9 1784.56   6
   1   9   3 60479.6 2640.72   5
  -1   9  -3 64589.0 1786.87   8
   1   9   3 61782.5 2377.03   4
   1   9   3 62243.8 1115.15   7
  -1   9  -3 64374.1 2012.02   2
  -1   9  -4 26498.5 1244.36   8
   1   9   4 27516.8 1740.64   4
   1   9   5-147.424 196.543   4
  -1   9  -5-76.3704 89.9949   8
  -1   9  -6 496.636 243.629   8
   1   9   6-329.582 268.923   4
  -1   9  -7 5295.99 728.565   8
   1   9   7 4448.57 907.060   4
   1   9   8 4022.20 924.066   4
  -1   9  -8 3684.13 663.236   8
   1   9   9 2002.95 673.380   4
  -1   9  -9 1031.46 376.045   8
  -1  10  10 813.081 390.360   4
   1  10  -9-112.874 166.493   8
  -1  10   9 269.822 226.361   4
  -1  10   8 1789.94 511.244   4
   1  10  -8 2036.67 503.988   8
   1  10  -7 11060.6 1076.17   8
  -1  10   7 12447.2 1249.78   4
  -1  10   7 13801.2 1851.10   1
  -1  10   6 1779.69 303.531   3
  -1  10   6 1599.72 409.167   4
   1  10  -6 1723.93 409.978   8
  -1  10   6 2373.36 778.078   1
   1  10  -5 55.8652 125.044   8
  -1  10   5 213.907 150.946   5
  -1  10   5 50.8676 98.2275   3
  -1  10   5-200.301 224.367   4
  -1  10   5 457.146 341.249   1
   1  10  -4 32.0887 48.0454   2
  -1  10   4 83.2981 95.0195   3
  -1  10   4-187.838 300.174   1
  -1  10   4-56.9815 94.0212   5
   1  10  -4-14.6898 135.604   8
  -1  10   3 11688.6 686.188   3
   1  10  -3 11171.6 646.443   2
  -1  10   3 9877.18 921.871   2
   1  10  -3 11352.4 855.942   8
  -1  10   3 10816.7 1015.50   1
   1  10  -2 1254.70 229.409   2
  -1  10   2 1147.92 169.782   7
  -1  10   2 1055.72 201.128   3
  -1  10   2 1097.83 318.896   2
   1  10  -2 1311.67 292.895   8
  -1 -10   2 1044.42 186.756   1
   1  10  -1 239.508 256.377   8
   1  10  -1 171.687 116.539   2
  -1  10   1-34.2476 81.2165   7
  -1  10   1 289.911 304.615   2
  -1 -10   0 22659.7 495.276   6
   1  10   0 23241.9 1355.18   5
  -1  10   0 23758.7 1167.27   2
  -1  10   0 22265.1 888.280   8
  -1  10  -1 6792.29 622.966   2
  -1  10  -1 6603.67 503.274   8
   1  10   1 6464.25 826.148   5
   1  10   1 6817.01 627.599   1
   1  10   2 3452.62 629.047   5
  -1  10  -2 3510.10 379.710   6
  -1  10  -2 3276.52 373.409   8
  -1  10  -2 3677.73 486.674   2
  -1  10  -3 1713.22 341.375   2
   1  10   3 1262.15 401.015   4
   1  10   3 1526.10 569.116   5
  -1  10  -3 1165.13 231.936   6
  -1  10  -3 1268.45 252.373   8
  -1  10  -4 5830.51 602.789   8
   1  10   4 5825.28 834.998   4
   1  10   4 5012.74 792.604   5
   1  10   5 304.032 234.232   4
  -1  10  -5 777.161 237.561   8
  -1  10  -6 225.407 172.783   8
   1  10   6 295.537 274.949   4
   1  10   7 174.956 194.231   4
  -1  10  -7 312.679 241.838   8
   1  10   8 285.883 270.008   4
  -1  10  -8 66.1644 207.663   8
  -1  10  -9 2182.62 563.265   8
   1  10   9 2235.21 742.470   4
  -1  11  10 480.781 371.694   4
  -1  11   9 588.891 384.975   4
   1  11  -9 1124.51 435.055   8
  -1  11   8 2638.66 1063.94   1
   1  11  -8 1321.16 408.452   8
  -1  11   8 1476.83 478.922   4
   1  11  -7 2547.55 536.303   8
  -1  11   7 3584.36 699.063   4
  -1  11   7 3688.76 959.972   1
  -1  11   6 539.806 179.516   4
  -1  11   6 550.469 182.580   3
   1  11  -6 383.652 229.063   8
  -1  11   6 386.418 284.489   1
  -1  11   5 5480.05 511.669   3
  -1  11   5 5704.54 922.994   1
   1  11  -5 5764.07 710.664   8
  -1  11   4 16196.7 846.588   3
   1  11  -4 15716.9 814.986   2
   1  11  -4 15887.5 1107.73   8
  -1  11   4 15688.8 1324.17   1
   1  11  -3 14233.5 779.248   2
  -1  11   3 14359.1 1181.03   1
  -1  11   3 12864.7 1068.80   2
   1  11  -3 14676.8 1031.61   8
  -1  11   3 15520.2 797.420   3
   1  11  -2 1224.97 325.107   8
  -1  11   2 944.828 164.949   7
  -1  11   2 785.406 313.397   2
  -1 -11   2 827.301 202.844   1
   1  11  -2 1406.16 276.899   2
  -1  11   1 3967.46 535.983   2
  -1  11   1 3493.10 331.124   7
   1  11  -1 3863.59 430.816   2
   1  11  -1 3976.66 539.530   8
  -1  11   0 14209.1 1002.72   2
   1  11   0 14224.4 1063.04   5
  -1  11   0 15334.8 795.965   8
  -1  11  -1 92.3133 65.1133   8
   1  11   1-66.0179 129.164   1
  -1  11  -1 261.831 174.832   2
  -1  11  -2 16045.3 1041.02   2
   1  11   2 18450.9 1350.35   1
  -1  11  -2 16291.4 875.446   8
  -1  11  -2 17266.1 826.261   6
   1  11   2 16510.2 1389.57   5
  -1  11  -3-4.18658 96.8114   6
  -1  11  -3-76.0547 164.593   2
  -1  11  -3-150.191 173.988   8
   1  11   3 211.383 282.786   5
  -1  11  -4 801.334 232.066   8
  -1  11  -4 487.068 204.022   2
  -1  11  -4 660.412 184.693   6
   1  11   4 914.981 340.348   4
   1  11   5 8285.56 1157.11   5
   1  11   5 8956.45 1108.65   4
  -1  11  -5 9330.86 839.943   8
  -1  11  -6 2372.09 476.335   8
   1  11   6 1224.00 402.063   5
   1  11   6 2128.19 617.617   4
  -1  11  -7 835.448 330.623   8
   1  11   7 972.085 420.331   4
  -1  11  -8 23.1580 126.979   8
   1  11   8 155.416 179.492   4
  -1  11  -9 571.328 263.490   8
   1  12  -9 144.203 215.293   8
  -1  12   9-70.6410 221.635   4
  -1  12   8 23739.1 1892.20   4
   1  12  -8 19629.6 1574.26   8
  -1  12   8 18068.3 2149.03   1
  -1  12   7 406.410 366.318   1
  -1  12   7 559.546 328.406   4
   1  12  -7 448.339 293.758   8
   1  12  -6 5790.49 766.563   8
  -1  12   6 5889.05 530.553   3
  -1  12   6 5497.78 962.807   1
  -1  12   5 496.318 171.528   3
  -1  12   5 416.621 274.207   1
   1  12  -5 613.150 255.266   8
  -1  12   4 11561.2 1164.26   1
   1  12  -4 11294.2 966.909   8
  -1  12   4 11259.4 1158.58   2
   1  12  -4 10831.4 722.734   2
  -1  12   3 7840.97 862.938   2
   1  12  -3 8701.46 652.613   2
   1  12  -3 8801.66 807.729   8
  -1  12   2 17239.9 694.266   7
   1  12  -2 16964.1 922.135   2
  -1  12   2 16296.6 1122.54   2
   1  12  -2 17826.9 1178.32   8
  -1  12   1 2651.30 472.758   2
   1  12  -1 2878.50 395.753   2
  -1  12   1 2721.80 310.572   7
   1  12  -1 3320.13 530.547   8
  -1  12   0 135653. 3025.13   2
   1  12   0 133982. 2990.88   2
   1  12   0 140669. 3462.46   5
  -1  12   0 136682. 2466.36   8
   1  12   1 3617.53 466.372   1
   1  12   1 4213.23 653.682   5
  -1  12  -1 4205.50 431.076   8
  -1  12  -1 3765.81 504.681   2
  -1  12  -2 91284.1 1877.46   6
  -1  12  -2 85052.6 2064.44   8
   1  12   2 87804.4 3155.87   5
  -1  12  -2 86448.8 2492.98   2
   1  12   2 81552.7 2638.77   1
  -1  12  -3 315.372 171.633   6
   1  12   3 331.389 363.941   1
  -1  12  -3 184.908 105.799   8
   1  12   3 167.839 361.344   5
  -1  12  -3 50.5710 124.430   2
  -1  12  -4 3627.28 544.744   2
  -1  12  -4 2752.64 398.649   6
   1  12   4 3375.74 713.585   5
  -1  12  -4 3189.20 471.895   8
  -1  12  -5 2185.39 387.342   6
  -1  12  -5 2591.39 455.548   8
   1  12   5 1626.00 525.414   5
   1  12   5 1924.61 553.437   4
   1  12   6 2189.56 645.954   5
   1  12   6 2703.89 689.900   4
  -1  12  -6 2783.19 519.833   8
  -1  12  -7 117.387 205.209   8
   1  12   7-502.371 481.486   5
   1  12   7-375.245 335.702   4
   1  12   8 3469.46 864.542   4
   1  12   8 1687.01 667.006   5
  -1  12  -8 2489.27 564.430   8
  -1  13   9 2529.98 696.626   4
  -1  13   8 1420.66 629.384   1
  -1  13   8 1048.42 436.312   4
   1  13  -8 937.531 363.444   8
  -1  13   7 2427.38 732.163   1
   1  13  -7 3593.66 678.386   8
  -1  13   6 2457.99 668.378   1
   1  13  -6 3077.13 556.855   8
  -1  13   5 2211.45 525.649   1
   1  13  -5 2981.89 535.842   8
   1  13  -4 7395.35 834.611   8
  -1  13   4 6374.17 874.094   1
  -1  13   4 6845.23 884.955   2
   1  13  -4 7290.16 619.747   2
  -1  13   3 9688.44 977.168   2
   1  13  -3 10508.5 933.148   8
   1  13  -3 10147.3 744.601   2
   1  13  -2 3084.11 520.500   8
  -1  13   2 2625.93 282.047   7
   1  13  -2 2622.21 392.610   2
  -1  13   2 1904.29 393.263   2
  -1  13   1 2969.87 336.527   7
   1  13  -1 3308.90 465.302   2
  -1  13   1 2843.52 523.523   2
   1  13  -1 3859.71 603.943   8
  -1  13   0 2917.23 628.452   2
   1  13   0 2646.09 525.913   2
  -1  13   0 2597.19 412.331   8
   1  13   1 1833.09 519.754   5
  -1  13  -1 1806.76 314.320   8
  -1  13  -1 1975.45 451.656   2
   1  13   2 1152.86 421.168   5
   1  13   2 779.335 297.208   1
  -1  13  -2 509.924 201.487   2
  -1  13  -2 778.607 246.664   8
   1  13   3 10861.8 1143.53   1
  -1  13  -3 11758.7 988.587   2
  -1  13  -3 12277.8 747.655   6
   1  13   3 11548.7 1273.79   5
  -1  13  -3 10774.0 805.657   8
   1  13   4 4425.91 905.843   1
  -1  13  -4 4347.28 617.353   2
  -1  13  -4 4367.60 578.674   8
   1  13   4 3625.62 788.276   5
  -1  13  -4 3957.87 473.740   6
  -1  13  -5 8033.46 813.871   8
   1  13   5 7354.57 1102.24   5
  -1  13  -6 1728.81 416.447   8
   1  13   6 2048.36 630.224   4
   1  13   6 1606.61 531.835   5
   1  13   7 894.892 492.902   5
  -1  13  -7 1279.29 386.080   8
   1  13   7 816.250 419.839   4
   1  13   8 921.392 487.122   4
  -1  13  -8 1407.73 401.062   8
  -1  14   8 3746.39 993.608   1
   1  14  -8 4322.33 781.634   8
  -1  14   7 4774.25 998.715   1
   1  14  -7 5057.81 793.557   8
   1  14  -6 5579.76 790.974   8
  -1  14   6 3897.86 800.609   1
  -1  14   5 226.744 226.232   1
  -1  14   5 777.735 355.386   2
   1  14  -5 364.990 200.635   8
   1  14  -4 1322.03 378.151   8
  -1  14   4 938.654 354.537   1
   1  14  -4 1349.21 282.967   2
  -1  14   4 1177.21 400.212   2
  -1  14   3 13706.4 1181.35   2
   1  14  -3 14767.7 945.816   2
   1  14  -3 15202.0 1156.94   8
   1  14  -2-39.8055 169.873   8
   1  14  -2 503.113 208.546   2
  -1  14   2 92.1308 163.309   2
  -1  14   1 16928.2 823.204   7
  -1  14   1 15669.0 946.874   8
   1  14  -1 16478.3 1058.01   2
   1  14  -1 18629.8 1281.51   8
  -1  14   1 15884.4 1149.84   2
  -1  14   0 86852.4 2641.24   2
   1  14   0 81930.6 2542.62   2
  -1  14   0 90240.1 2244.80   8
  -1  14  -1 85464.7 2591.32   2
   1  14   1 86533.2 2942.15   5
  -1  14  -1 87573.8 2220.28   8
   1  14   2 61278.8 2258.23   1
   1  14   2 58473.5 2671.22   5
  -1  14  -2 61709.2 2260.79   2
  -1  14  -2 63456.4 1941.32   8
  -1  14  -3 4101.70 514.445   8
  -1  14  -3 4334.18 638.052   2
   1  14   3 3998.34 733.081   5
   1  14   3 4344.70 713.879   1
  -1  14  -4-21.6792 124.977   2
   1  14   4 359.426 363.648   5
   1  14   4 147.446 290.562   1
  -1  14  -4 48.6362 121.101   8
   1  14   5 6103.67 1085.55   5
   1  14   5 6990.76 1221.56   1
  -1  14  -5 6806.41 769.162   8
  -1  14  -6 154.904 176.372   8
   1  14   6 504.598 392.690   5
   1  14   7-306.984 362.656   5
  -1  14  -7 191.429 113.273   8
   1  14   7 90.2762 348.846   4
  -1  14  -8 1784.84 502.113   8
  -1  15   8 5745.96 1186.87   1
   1  15  -8 6171.77 934.848   8
  -1  15   7-467.917 449.401   1
   1  15  -7 15.0916 210.201   8
  -1  15   6-267.934 195.426   2
   1  15  -6-0.84293 153.155   8
  -1  15   5 259.896 229.542   1
  -1  15   5 705.451 363.272   2
   1  15  -5 705.385 272.745   8
   1  15  -4 3012.67 560.737   8
  -1  15   4 1803.22 464.981   2
   1  15  -4 2585.98 414.301   2
   1  15  -3 755.308 289.307   8
   1  15  -3 1042.43 282.700   2
  -1  15   3 500.578 218.136   2
   1  15  -2 4937.28 710.949   8
  -1  15   2 3637.76 621.471   2
   1  15  -2 5000.01 597.614   2
   1  15  -1 484.279 279.104   8
  -1  15   1 570.576 277.895   2
  -1  15   1 465.992 164.336   7
  -1  15   1 322.510 96.9583   8
   1  15  -1 430.284 201.610   2
   1  15   0 2938.60 514.073   2
  -1  15   0 2711.62 444.264   8
  -1  15   0 2919.42 537.760   2
  -1  15  -1 958.001 275.552   8
   1  15   1 1010.96 359.498   2
   1  15   1 1015.09 358.798   5
  -1  15  -1 1433.44 404.443   2
   1  15   2 5786.93 697.358   1
   1  15   2 6132.98 858.475   5
  -1  15  -2 6011.20 635.686   8
  -1  15  -2 6394.39 768.414   2
   1  15   3 608.824 330.402   5
  -1  15  -3 226.384 216.367   2
   1  15   3-36.6294 201.855   1
  -1  15  -3 113.304 81.6809   8
   1  15   4 2200.82 616.075   1
  -1  15  -4 2179.33 424.824   8
  -1  15  -4 2237.95 482.931   2
   1  15   4 2789.28 710.284   5
  -1  15  -5 647.487 272.078   8
   1  15   5 1372.36 582.164   5
   1  15   5 1330.28 609.809   1
  -1  15  -6 66.0027 171.277   8
   1  15   6 566.901 374.564   5
   1  15   6 990.242 632.664   1
   1  15   7 2547.80 988.249   1
  -1  15  -7 646.377 256.499   8
  -1  15  -8 428.643 217.993   8
  -1  16   7 785.276 452.879   1
   1  16  -7 2530.29 607.183   8
  -1  16   7 2161.53 723.281   2
   1  16  -6 405.460 208.069   8
  -1  16   6 54.6122 325.244   1
  -1  16   6 300.032 340.147   2
   1  16  -5 601.665 248.119   8
  -1  16   5 742.362 347.593   2
  -1  16   5-6.37921 300.302   1
   1  16  -4 2182.14 521.492   8
  -1  16   4 1508.53 475.123   2
   1  16  -3 2506.30 520.087   8
   1  16  -3 2944.68 463.931   2
  -1  16   3 2180.86 512.653   2
  -1  16   2 13327.1 1215.33   2
   1  16  -2 14141.8 1028.91   2
   1  16  -2 15583.3 1261.88   8
  -1  16   1 3255.80 595.046   2
   1  16  -1 3324.68 512.783   2
   1  16  -1 3167.90 574.120   8
  -1  16   1 3654.69 517.038   8
   1  16   0 2578.32 505.907   8
  -1  16   0 2799.69 395.170   7
   1  16   0 2438.59 464.769   2
  -1  16   0 2944.46 542.762   2
  -1  16   0 3038.30 456.838   8
   1  16   1 16115.3 1303.88   2
  -1  16  -1 19139.7 1133.23   8
  -1  16  -1 18993.9 1322.83   2
   1  16   2 1329.31 410.493   5
  -1  16  -2 1142.88 293.405   8
  -1  16  -2 1215.48 351.147   2
   1  16   3 1376.69 380.668   1
   1  16   3 1964.21 524.430   5
  -1  16  -3 1256.58 376.286   2
  -1  16  -3 1967.11 389.607   8
   1  16   4 6297.69 938.776   1
   1  16   4 7198.21 1049.05   5
  -1  16  -4 7823.11 810.372   8
  -1  16  -4 7620.15 901.474   2
   1  16   5 776.151 389.208   1
  -1  16  -5 1365.16 366.015   8
   1  16   5 1778.53 609.224   5
   1  16   6 629.532 509.706   1
  -1  16  -6 6.10782 132.827   8
   1  16   6 882.025 517.380   5
   1  16   7 244.806 361.517   1
  -1  16  -7 50.3346 172.446   8
   1  17  -7 135.890 199.150   8
  -1  17   7 63.3585 330.065   2
  -1  17   7-435.355 395.461   1
  -1  17   6 940.959 472.744   2
  -1  17   6-235.910 377.610   1
   1  17  -6 988.435 344.525   8
  -1  17   5 1708.70 531.206   2
   1  17  -5 1783.32 458.182   8
  -1  17   4 2970.45 657.986   2
   1  17  -4 3489.58 657.122   8
  -1  17   3 279.735 267.942   2
   1  17  -3-122.109 201.673   8
   1  17  -3 83.6953 73.6590   2
   1  17  -2 418.953 240.366   8
   1  17  -2 498.569 258.696   2
  -1  17   2 471.485 272.324   2
   1  17  -1 2282.59 452.327   2
  -1  17   1 3230.90 505.426   8
  -1  17   1 2569.42 546.830   2
   1  17  -1 3023.89 592.183   8
   1  17   0 2481.66 489.860   2
  -1  17   0 3105.25 449.968   7
   1  17   0 2889.17 541.783   8
  -1  17   0 2927.56 568.900   2
  -1  17   0 3013.80 476.618   8
  -1  17  -1 214.275 167.533   8
   1  17   1 171.191 178.035   2
  -1  17  -1 147.708 200.000   2
  -1  17  -2 1195.32 343.139   2
   1  17   2 905.624 429.503   2
  -1  17  -2 1504.42 335.177   8
   1  17   3 2323.03 512.910   1
   1  17   3 2902.42 631.750   5
  -1  17  -3 3419.01 597.477   2
  -1  17  -3 2622.30 470.452   8
  -1  17  -4 217.670 108.727   2
   1  17   4 290.002 179.751   5
  -1  17  -4 7.21773 96.1157   8
   1  17   5-89.9531 232.412   1
   1  17   5-366.583 349.990   5
  -1  17  -5 1.78846 162.005   8
   1  17   6 446.978 339.179   1
  -1  17  -6-4.73412 117.351   8
   1  17   7-347.838 370.284   1
  -1  17  -7 164.182 202.902   8
   1  18  -6 4868.54 835.705   8
  -1  18   6 3079.96 728.535   2
  -1  18   5 3090.95 718.856   2
   1  18  -5 3252.91 653.475   8
   1  18  -4-159.601 205.991   8
  -1  18   4 87.9961 138.961   2
  -1  18   3 1026.24 406.883   2
   1  18  -3 2024.74 501.095   8
   1  18  -2 1948.02 510.974   8
  -1  18   2 1750.64 397.201   8
  -1  18   2 1500.33 458.487   2
   1  18  -2 1365.32 364.117   2
  -1  18   1 727.179 355.371   2
  -1  18   1 1375.56 340.093   8
   1  18  -1 1418.13 387.056   2
   1  18  -1 1230.18 389.972   8
  -1  18   0 262.997 219.363   8
   1  18   0-85.5644 183.751   2
  -1  18   0 164.551 219.087   2
   1  18   1 1101.34 394.098   2
  -1  18  -1 1374.93 346.474   8
  -1  18  -1 1034.09 380.492   2
   1  18   2 729.375 353.586   2
  -1  18  -2 403.807 273.921   2
  -1  18  -2 424.523 249.720   8
  -1  18  -3 518.325 234.554   8
   1  18   3 897.364 398.523   5
  -1  18  -3 373.839 219.692   2
   1  18   3 800.810 465.828   2
  -1  18  -4 865.323 300.767   2
   1  18   4 1107.66 420.595   5
  -1  18  -4 785.841 271.054   8
   1  18   5 698.628 367.130   1
   1  18   5 972.485 438.946   5
  -1  18  -5 1547.43 408.369   8
  -1  18  -6-50.8814 164.352   8
   1  18   6 269.266 228.639   1
   1  19  -5 1216.24 415.446   8
  -1  19   5 967.852 468.839   2
   1  19  -4 1040.65 437.344   8
  -1  19   4 802.982 327.899   2
  -1  19   3 344.225 274.370   2
   1  19  -3 386.164 362.885   8
  -1  19   2 7969.89 879.390   8
   1  19  -2 7402.39 965.091   8
  -1  19   2 6548.42 927.205   2
   1  19  -2 5916.03 750.597   2
  -1  19   1 3149.53 522.284   8
  -1  19   1 3738.63 722.329   2
   1  19  -1 3249.67 654.817   8
   1  19  -1 3154.05 577.066   2
   1  19   0 6971.53 886.737   2
  -1  19   0 8040.96 832.136   8
   1  19   0 8508.77 1030.90   8
  -1  19   0 7830.84 965.550   2
  -1  19  -1-32.6672 90.1073   8
  -1  19  -1 197.173 164.686   2
   1  19   1 164.375 133.758   2
   1  19   2 5659.08 872.512   2
  -1  19  -2 7052.83 910.103   2
  -1  19  -2 7088.63 796.946   8
  -1  19  -3 1606.86 454.407   2
   1  19   3 1742.33 539.349   2
  -1  19  -3 2149.91 456.410   8
  -1  19  -4 1298.90 406.721   2
   1  19   4 959.597 472.406   5
  -1  19  -4 872.382 298.650   8
   1  20  -5 14954.8 1456.62   8
  -1  20   4 977.406 449.459   2
   1  20  -4 1038.62 384.821   8
  -1  20   3 4695.53 843.791   2
   1  20  -3 6378.64 951.896   8
   1  20  -2 38.9750 177.778   8
  -1  20   2 353.574 312.511   2
  -1  20   1 1742.18 531.355   2
   1  20  -1 2097.29 491.620   2
   1  20  -1 2037.29 567.029   8
   1  20   0 1602.30 448.586   8
   1  20   0 1076.73 360.118   2
  -1  20   0 1545.94 452.325   2
   1  20   1 601.496 321.583   8
   1  20   1 731.884 321.481   2
  -1  20  -1 747.455 336.664   2
  -1  20  -2 1465.21 458.163   2
   1  20   2 849.286 407.380   2
   1  20   3 2449.61 635.560   2
  -1  20  -3 2533.97 579.793   2
  -1  20  -4-132.617 215.271   2
   1  20   4 615.170 372.877   2
   1  21  -4-201.028 232.763   8
  -1  21   3 124.003 154.488   2
   1  21  -3 740.885 345.053   8
  -1  21   2 4143.44 796.454   2
   1  21  -2 5141.42 832.618   8
   1  21  -1 3890.49 759.882   8
   1  21  -1 2846.30 573.705   2
  -1  21   1 2617.56 612.766   2
   1  21   0 1030.48 354.408   8
   1  21   0 700.060 325.393   2
  -1  21   0 940.548 388.395   2
   1  21   1-191.629 263.735   8
   1  21   1 169.980 142.865   2
  -1  21  -1 324.858 202.525   2
   1  21   2 207.699 215.630   2
  -1  21  -2 55.0431 177.492   2
   1  21   3 3119.67 708.061   2
  -1  21  -3 3462.88 710.320   2
  -1  21  -4 2031.70 546.666   2
   1  22  -2 1090.89 436.300   8
   1  22  -1-3.69133 148.852   8
  -1  22   1 258.377 269.891   2
   1  22   0 16.2888 193.801   8
   1  22   0 356.147 241.514   2
  -1  22   0 201.579 275.322   2
   1  22   1 1601.03 499.299   8
   1  22   1 534.213 309.809   2
  -1  22  -1 1448.30 477.911   2
   1  22   2 83.9274 182.979   2
  -1  22  -2-233.938 237.296   2
   2   0 -11 181.332 338.921   8
  -2   0  10 9622.38 1167.79   3
   2   0 -10 12219.3 1289.29   8
   2   0  -9 4.89440 113.058   8
  -2   0   9 184.926 171.584   3
  -2   0   8 42938.6 2365.07   3
   2   0  -8 41241.6 2004.13   8
   2   0  -7 81.4329 128.197   8
  -2   0   6 44985.8 2618.73   1
   2   0  -6 41231.9 1685.88   8
   2   0  -5 57.1187 89.2755   8
  -2   0   5-111.244 147.772   1
  -2   0   5-26.8117 85.5487   2
  -2   0   4 225.686 82.6818   2
  -2   0   4 441.106 180.225   1
   2   0  -4 495.994 136.770   8
   2   0  -3-41.4277 88.5263   8
  -2   0   3 39.1968 33.6908   2
   2   0  -2 53552.0 1090.93   2
   2   0  -2 53021.0 1512.22   5
   2   0  -2 54804.5 1103.48   8
  -2   0   2 54167.4 1037.62   2
   2   0  -1 33.4495 51.7951   8
  -2   0   1 83.8843 130.676   6
  -2   0   1 76.1565 106.870   3
   2   0   0 337600. 3024.80   4
  -2   0   0 335577. 3541.10   3
  -2   0   0 344470. 3821.16   6
   2   0   1-12.4065 81.5900   4
  -2   0  -1 165.856 159.124   7
  -2   0  -1-154.381 156.612   6
  -2   0  -1 77.6445 61.2947   3
  -2   0  -2 983359. 7150.81   7
  -2   0  -2 982709. 4779.57   3
   2   0   2 992032. 7258.76   4
  -2   0  -3 564.505 263.962   7
   2   0   3 474.935 205.795   4
  -2   0  -4 19902.9 1119.96   7
   2   0   4 20329.5 1313.19   4
  -2   0  -5 89.9639 182.227   7
   2   0   5 166.923 292.502   4
  -2   0  -6 5029.84 639.501   7
   2   0   6 6315.83 873.873   4
   2   0   7-39.0448 143.960   4
  -2   0  -7 90.7660 166.098   7
   2   0   8 1265.35 499.820   4
  -2   0  -8 807.298 310.653   7
   2   0   9-60.5071 219.340   4
   2  -1 -11 13238.7 1443.71   8
  -2   1  10 2947.84 641.911   4
   2  -1 -10 4118.15 760.874   8
  -2   1  10 3016.27 661.951   3
  -2  -1  10 3796.56 761.181   3
   2   1 -10 3700.29 699.264   8
  -2   1   9 696.989 331.264   4
  -2   1   9 310.630 179.626   3
  -2  -1   9 217.843 277.107   3
   2  -1  -9 528.556 293.539   8
   2   1  -9 271.474 253.764   8
  -2   1   8 12862.2 1248.00   3
   2  -1  -8 13731.5 1145.76   8
   2   1  -8 13920.0 1191.53   8
   2   1  -7 34448.0 1714.80   8
  -2   1   7 32091.2 1907.39   3
   2  -1  -7 34563.5 1684.94   8
   2   1  -6 1479.86 334.543   8
  -2   1   6 1023.31 259.022   3
   2  -1  -6 1641.23 345.102   8
  -2  -1   5 18.6964 53.0024   2
  -2  -1   5-81.6903 137.568   1
  -2   1   5 50.6452 59.8343   2
  -2   1   5-144.234 218.261   1
   2  -1  -5-53.9007 65.0516   8
  -2   1   5-46.2824 254.920   3
   2   1  -5 103.140 121.724   8
  -2   1   4 14210.3 1039.47   3
  -2  -1   4 14102.5 425.965   2
  -2  -1   4 14407.1 931.735   1
  -2   1   4 13094.5 983.023   1
  -2   1   4 13038.6 600.249   2
  -2   1   4 13307.4 750.618   5
   2   1  -4 13148.3 746.375   8
   2  -1  -4 13209.0 708.481   8
  -2   1   3 100130. 1537.36   2
  -2   1   3 104505. 2531.81   3
  -2   1   3 100420. 2203.49   1
   2  -1  -3 102671. 1661.46   8
   2   1  -3 100207. 1828.29   8
  -2  -1   3 104052. 1051.17   2
   2   1  -2 93.6539 75.5340   8
   2   1  -2 60.6723 44.7449   2
  -2   1   2-19.1058 128.884   3
   2  -1  -2 239.235 84.6303   8
   2  -1  -2 148.223 67.0245   2
   2   1  -2 200.562 168.579   5
   2  -1  -2 65.7207 123.076   5
  -2   1   2 63.4538 61.4562   2
   2   1  -1 55327.8 1128.44   2
  -2   1   1 52873.8 1483.90   6
  -2  -1   1 53921.4 1444.27   6
  -2   1   1 56275.6 1547.51   3
  -2  -1   1 56185.7 1620.00   3
   2  -1  -1 53794.9 825.972   8
   2   1  -1 51807.1 1859.61   5
  -2   1   1 54729.9 1255.16   2
  -2  -1   1 55699.4 1121.66   4
   2   1  -1 55555.7 1152.53   8
  -2   1   0 39481.0 1181.59   3
  -2   1   0 43200.4 1385.48   6
  -2  -1   0 43330.2 1345.84   6
  -2  -1   0 42250.0 1238.42   3
   2   1   0 40084.3 1108.29   4
   2  -1   0 39944.5 952.699   4
  -2  -1   0 41521.4 1052.04   4
  -2   1  -1 3903.41 367.447   3
  -2  -1  -1 3508.99 318.677   3
  -2   1  -1 3124.68 404.567   6
   2   1   1 4336.65 442.893   4
   2  -1   1 4255.63 338.916   8
   2  -1   1 4129.22 391.029   4
  -2   1  -1 4132.71 481.393   7
   2   1   2 1460.72 352.598   4
  -2   1  -2 2641.80 478.760   7
  -2   1  -2 1856.51 270.666   3
  -2  -1  -2 1820.08 227.023   3
  -2  -1  -2 2104.52 424.503   7
   2  -1   2 1935.08 337.614   4
  -2  -1  -3 31743.7 1359.90   7
  -2   1  -3 32052.1 1350.21   7
   2   1   3 32817.7 1013.18   3
   2   1   3 33966.4 1586.48   4
  -2  -1  -4 10014.6 816.913   7
  -2   1  -4 10007.7 797.809   7
   2   1   4 10360.2 970.568   4
  -2  -1  -5 26707.4 1352.22   7
  -2   1  -5 24837.3 1317.59   7
   2   1   5 26511.9 1692.67   4
   2   1   6 245.679 252.314   4
   2  -1   6 2.59429 302.602   4
  -2  -1  -6 48.5337 123.352   7
  -2   1  -6-87.2524 145.357   7
  -2   1  -7 4369.94 641.011   7
   2  -1   7 5517.32 891.549   4
  -2  -1  -7 4079.15 617.404   7
   2   1   7 5280.59 893.795   4
   2   1   8-82.5613 232.286   4
  -2  -1  -8-92.8554 111.554   7
  -2   1  -8-254.344 235.751   7
   2  -1   8 174.149 236.204   4
   2  -1   9-193.993 276.918   4
  -2   1  -9-84.8348 213.763   7
   2   1   9 304.735 288.741   4
  -2   2  11 4021.54 1401.00   1
  -2   2  10 985.272 417.841   4
  -2  -2  10 696.360 340.316   3
   2   2 -10 885.454 391.156   8
   2  -2 -10 1416.10 502.935   8
  -2   2   9 1379.17 416.735   4
  -2   2   9 1611.12 468.360   3
   2  -2  -9 882.107 335.830   8
   2   2  -9 1108.50 351.487   8
  -2   2   8 4815.01 734.733   3
   2  -2  -8 6439.81 787.152   8
   2   2  -8 6276.07 808.681   8
  -2   2   8 6452.82 793.564   4
  -2   2   7 19996.4 1399.65   3
   2  -2  -7 19693.2 1255.35   8
   2   2  -7 19935.9 1285.52   8
   2   2  -6 11890.7 921.943   8
  -2   2   6 10613.3 972.725   3
   2  -2  -6 12936.6 917.907   8
  -2   2   6 13893.3 1499.42   1
  -2  -2   5 9433.52 983.398   1
  -2  -2   5 9007.52 359.405   2
  -2   2   5 8982.45 830.857   3
  -2   2   5 9301.82 675.172   2
  -2   2   5 8957.52 594.284   5
   2   2  -5 8794.63 705.309   8
   2  -2  -5 10101.8 715.306   8
  -2   2   5 8917.63 982.793   1
  -2  -2   4 11748.0 800.101   1
   2   2  -4 10833.8 709.075   8
  -2   2   4 11484.7 614.971   2
  -2   2   4 11913.2 887.740   3
  -2   2   4 11913.3 937.184   1
   2  -2  -4 11260.9 652.937   8
  -2   2   3 78692.4 1516.55   2
  -2   2   3 81590.9 2181.55   3
   2  -2  -3 78958.1 1423.23   8
   2   2  -3 78078.6 1708.15   8
  -2   2   3 78301.1 1073.05   4
  -2   2   2 20241.0 774.952   2
   2   2  -2 17555.2 445.335   2
  -2   2   2 21036.9 1014.66   3
   2  -2  -2 19924.8 535.222   8
   2   2  -2 20970.8 1060.99   5
   2  -2  -2 19745.0 789.899   5
   2   2  -2 19681.6 778.457   8
  -2   2   1 19096.1 915.920   6
  -2  -2   1 18897.7 849.068   6
  -2   2   1 20111.6 918.396   3
   2   2  -1 18869.2 1160.92   5
  -2  -2   1 21298.1 799.015   4
   2  -2  -1 20011.2 349.294   8
   2   2  -1 19347.3 739.833   8
  -2   2   1 19978.5 807.706   2
   2   2  -1 19905.5 637.036   2
  -2   2   0 184736. 2927.97   6
  -2  -2   0 188220. 2782.14   6
  -2  -2   0 188754. 2676.59   3
   2  -2   0 183402. 1485.62   8
   2  -2   0 183436. 1891.43   4
  -2   2  -1 229388. 3361.62   7
  -2  -2  -1 229820. 2576.57   3
  -2   2  -1 223205. 3377.45   6
  -2   2  -1 229482. 2652.38   3
   2  -2   1 227095. 2258.49   8
  -2   2  -2 31542.8 1300.02   7
  -2   2  -2 30090.3 886.738   3
  -2  -2  -2 30223.6 772.702   3
   2   2   2 29367.0 1337.96   4
  -2   2  -3 72196.3 2036.79   7
   2   2   3 77201.2 2420.50   4
  -2  -2  -3 76315.4 2064.69   7
  -2   2  -4 22332.9 1183.68   7
  -2  -2  -4 23398.3 1213.34   7
   2   2   4 24801.7 1553.14   4
  -2  -2  -5 3830.84 539.692   7
  -2   2  -5 4019.68 533.263   7
   2   2   5 4209.77 713.521   4
  -2  -2  -6 318.226 228.857   7
   2   2   6 355.200 166.918   4
  -2   2  -6 108.286 183.529   7
   2   2   7 2031.45 607.889   4
  -2  -2  -7 1929.32 454.579   7
  -2   2  -7 1587.76 388.808   7
   2   2   8-307.114 447.434   4
  -2   2  -8-170.580 225.480   7
   2  -2   8 190.650 270.081   4
   2   2   9 863.337 461.565   4
   2  -2   9 1820.64 645.975   4
  -2   2  -9 1165.22 409.696   7
  -2   3  11 4217.81 1391.41   1
  -2   3  10 4078.49 1312.76   1
   2   3 -10 330.041 210.833   8
  -2   3   9 587.638 314.283   4
  -2   3   9 365.067 220.795   3
   2  -3  -9 415.661 250.594   8
   2   3  -9 421.556 226.529   8
   2  -3  -8 3643.93 601.920   8
  -2   3   8 3918.38 642.453   4
   2   3  -8 3860.90 627.420   8
  -2   3   8 3133.69 578.468   3
  -2   3   7 130.450 100.846   4
  -2   3   7-113.377 199.497   3
   2  -3  -7 140.720 120.615   8
   2   3  -7-97.1672 136.807   8
  -2   3   6 8068.69 834.447   3
   2  -3  -6 9729.85 794.192   8
   2   3  -6 9358.10 807.129   8
  -2   3   6 9047.31 759.443   4
  -2   3   6 8944.59 1218.73   1
  -2   3   5 1841.09 418.321   1
  -2   3   5 2308.23 350.837   2
   2  -3  -5 2189.44 336.224   8
   2   3  -5 2535.69 389.399   8
  -2  -3   5 3072.71 639.633   1
  -2   3   5 2164.03 414.483   3
  -2   3   5 2255.96 328.684   4
  -2   3   4 43617.4 1710.09   3
  -2   3   4 46154.7 1359.65   2
  -2   3   4 45121.6 1869.86   1
   2   3  -4 44289.3 1470.92   8
   2  -3  -4 45130.4 1311.28   8
  -2   3   4 44250.9 1186.60   4
  -2  -3   4 45652.4 1535.74   1
  -2   3   3 6831.78 485.938   2
  -2   3   3 6499.36 608.065   3
   2  -3  -3 5931.63 389.799   8
  -2   3   3 5926.82 291.234   4
   2   3  -3 5880.29 499.509   8
  -2   3   3 5839.95 360.408   8
  -2   3   2 72180.3 1539.57   2
   2   3  -2 73792.6 734.120   2
  -2   3   2 73664.2 1905.46   3
   2  -3  -2 72856.3 965.356   8
   2   3  -2 76527.9 2100.98   5
   2  -3  -2 70002.8 1347.03   5
   2   3  -2 70435.1 1597.79   8
  -2   3   1 10659.9 622.952   2
  -2  -3   1 10375.3 616.876   6
   2   3  -1 11515.8 962.385   5
  -2   3   1 10397.7 675.174   3
   2   3  -1 9158.81 559.921   8
   2   3  -1 9953.30 436.645   2
  -2   3   0 90010.6 2061.48   7
  -2   3   0 93669.2 1957.67   2
  -2   3   0 91778.5 1856.11   3
  -2  -3   0 88320.4 1932.88   3
  -2  -3   0 85382.0 1867.92   6
  -2   3   0 88582.9 2013.45   6
  -2  -3  -1 1658.47 229.414   3
  -2   3  -1 1966.07 294.260   6
  -2   3  -1 1244.76 226.423   3
   2  -3   1 1096.77 135.972   8
  -2   3  -1 1535.33 340.502   7
   2   3   1 1031.74 255.155   4
  -2   3  -2 432.481 228.065   7
  -2   3  -2 171.394 68.7080   3
  -2  -3  -2 239.920 77.8603   3
   2   3   2 554.516 208.355   4
  -2   3  -3 6501.02 611.633   7
   2   3   3 6556.05 708.669   4
  -2  -3  -4 14551.5 953.992   7
  -2   3  -4 14076.9 953.060   7
   2   3   4 15961.5 1251.15   4
  -2  -3  -5 2224.20 420.503   7
   2   3   5 2446.14 538.102   4
  -2   3  -5 1829.72 367.374   7
   2   3   6 2195.06 517.917   4
  -2  -3  -6 2688.33 476.901   7
  -2   3  -6 2408.68 461.382   7
   2   3   7 6.75783 229.242   4
  -2  -3  -7 426.512 227.067   7
  -2   3  -7 38.9719 171.872   7
   2   3   8-69.5643 275.809   4
  -2   3  -8-109.352 193.687   7
   2   3   9-30.7709 249.663   4
  -2   3  -9-199.661 223.414   7
   2  -3   9 150.791 275.003   4
  -2   4  10 9360.65 1828.89   1
   2   4 -10 7197.75 1023.90   8
  -2   4   9 2262.54 546.051   4
  -2   4   9 1720.30 439.377   3
   2   4  -9 1945.26 487.667   8
  -2   4   8 302.832 169.060   4
  -2   4   8 91.2179 107.306   3
   2   4  -8 256.644 171.275   8
  -2   4   7 302.094 152.221   4
  -2   4   7 259.239 209.967   3
   2  -4  -7 167.711 111.077   8
   2   4  -7 203.179 144.090   8
  -2   4   6 67137.0 2319.98   3
   2  -4  -6 69346.7 2176.41   8
   2   4  -6 65839.4 2217.53   8
  -2   4   6 68213.5 2143.40   4
  -2   4   6 73604.6 3396.66   1
  -2   4   5 88.6361 64.2081   4
  -2   4   5-249.344 215.411   1
  -2   4   5-50.2075 98.8812   2
  -2   4   5-6.70281 146.127   3
   2  -4  -5 102.909 109.508   8
  -2   4   4 6521.44 766.835   1
  -2   4   4 7009.55 692.098   3
  -2   4   4 6837.86 567.385   2
   2  -4  -4 7299.88 553.082   8
   2   4  -4 6900.36 606.839   8
  -2   4   4 6896.76 479.957   4
  -2  -4   4 6624.29 539.674   1
  -2   4   3 14309.2 902.316   3
  -2   4   3 13972.9 752.688   2
  -2   4   3 14778.5 560.764   8
   2   4  -3 14858.1 818.421   8
   2   4  -2 75.3227 75.3055   8
   2   4  -2 315.379 148.389   5
  -2   4   2 190.037 90.3264   3
   2  -4  -2 134.565 32.6032   5
  -2   4   2 399.336 134.397   2
  -2  -4   1 976.848 221.843   6
  -2   4   1 1305.65 248.912   3
   2   4  -1 1016.25 360.014   5
  -2   4   1 1010.95 225.853   2
  -2   4   0 8027.27 558.311   3
  -2   4   0 8596.76 649.824   6
  -2  -4   0 8451.27 582.977   6
   2   4   0 7317.13 816.013   5
  -2   4   0 8023.58 624.129   7
  -2   4   0 8180.35 612.627   2
  -2   4  -1 3890.37 467.709   7
  -2   4  -1 3166.35 347.967   3
  -2   4  -1 3455.49 429.335   6
  -2  -4  -1 3143.51 317.177   3
   2   4   1 3119.83 416.889   4
   2  -4   1 3122.25 226.946   8
  -2   4  -1 3403.75 436.780   2
  -2   4  -2 171.225 149.320   7
  -2  -4  -2 322.812 72.1428   3
   2   4   2 62.2476 156.508   4
  -2   4  -3 878.560 258.823   7
  -2   4  -3 871.995 205.048   8
   2   4   3 1116.56 342.899   4
  -2   4  -4 8603.31 764.272   7
   2   4   4 9698.56 1007.37   4
  -2   4  -4 9691.60 716.099   8
   2   4   5 301.422 280.383   4
  -2  -4  -5 401.554 198.392   7
  -2   4  -5 347.999 179.028   7
  -2   4  -5 256.374 167.480   8
  -2  -4  -6 2079.86 404.089   7
  -2   4  -6 1657.43 390.318   7
  -2   4  -6 2197.76 448.941   8
   2   4   6 2234.65 573.972   4
   2   4   7-99.7385 226.991   4
  -2  -4  -7 249.326 183.690   7
  -2   4  -7 595.974 280.101   7
  -2   4  -8 1734.65 448.127   7
   2   4   8 1777.27 624.273   4
   2   4   9-49.3244 238.657   4
   2  -4   9 899.983 477.798   4
  -2   4  -9 558.673 308.811   7
   2   5 -10 394.403 234.379   8
  -2   5  10 2298.01 1168.60   1
  -2   5   9-71.9012 174.531   4
   2   5  -9 322.736 225.320   8
  -2   5   9 286.792 205.662   3
  -2   5   8 7157.67 821.029   3
  -2   5   8 8861.99 970.533   4
   2   5  -8 7748.21 906.562   8
  -2   5   8 10664.2 1683.85   1
  -2   5   7 3055.67 542.290   3
  -2   5   7 2902.77 880.601   1
  -2   5   7 2201.57 446.233   4
   2   5  -7 2103.84 426.711   8
  -2   5   6 37.5447 146.370   3
   2   5  -6 119.207 123.331   8
  -2   5   6 32.8652 114.561   4
  -2   5   6 117.456 291.634   1
  -2   5   5 36079.9 2026.64   1
  -2   5   5 36844.1 1564.74   2
   2   5  -5 34150.1 1492.68   8
  -2   5   5 33885.2 1335.93   4
  -2   5   5 36126.6 1618.46   3
  -2   5   4 3491.41 452.724   3
  -2   5   4 5784.51 743.904   1
  -2   5   4 5269.63 543.564   2
  -2   5   4 3043.91 326.291   4
   2   5  -4 3164.67 445.324   8
  -2  -5   4 4339.38 389.740   1
  -2   5   3 14194.0 885.614   3
  -2   5   3 15887.9 572.701   8
   2   5  -3 15952.8 908.858   8
  -2   5   3 15866.7 863.852   2
  -2   5   2 121.275 96.1436   2
   2   5  -2-33.8444 133.849   8
   2   5  -2 46.1295 19.2209   2
   2   5  -2 14.8291 162.686   5
  -2   5   2 246.774 99.5136   3
   2  -5  -2 10.4530 25.7506   5
  -2   5   2 5.00851 8.09898   8
  -2   5   1 178910. 2862.37   2
  -2   5   1 183870. 2903.94   3
  -2  -5   1 177654. 2469.97   6
   2   5  -1 180876. 4016.29   5
   2  -5  -1 184180. 1559.93   4
  -2   5   0 26250.4 1130.38   7
  -2   5   0 25640.8 1113.04   6
  -2  -5   0 25901.5 1001.05   6
  -2   5   0 25577.6 1023.24   3
   2   5   0 23658.0 1524.60   5
  -2   5   0 25153.5 1115.27   2
  -2   5  -1 63513.0 1791.16   7
  -2   5  -1 61375.0 1508.04   3
   2  -5   1 63895.5 1038.70   8
  -2   5  -1 64426.8 1846.81   6
   2   5   1 65215.2 2015.97   4
  -2   5  -1 61520.6 1861.85   2
  -2   5  -2 973.195 233.671   7
  -2   5  -2 642.952 204.228   6
  -2  -5  -2 774.096 128.171   3
  -2   5  -2 747.038 146.345   8
   2   5   2 480.974 187.341   4
  -2   5  -3 51138.7 1766.09   7
  -2   5  -3 52917.2 1443.66   8
   2   5   3 51907.1 2172.00   4
  -2   5  -4 1175.66 309.579   7
  -2   5  -4 861.435 203.439   8
   2   5   4 810.586 358.653   4
  -2   5  -5 12527.4 1009.17   7
  -2   5  -5 12427.8 916.104   8
   2   5   5 14415.8 1365.73   4
  -2   5  -6 5096.77 695.083   7
  -2   5  -6 5121.14 668.834   8
   2   5   6 5834.36 956.584   4
  -2   5  -7 3486.41 630.341   7
  -2   5  -7 4314.44 687.005   8
   2   5   7 5096.70 937.915   4
  -2   5  -8 637.176 415.305   7
   2   5   8 511.866 323.053   4
  -2   5  -9 2787.94 645.749   7
   2   5   9 4546.33 1027.72   4
   2   6 -10 119.999 234.482   8
  -2   6  10 768.527 595.529   1
  -2   6   9 5157.38 1304.79   1
   2   6  -9 2753.55 575.128   8
   2   6  -8 747.670 319.139   8
  -2   6   8 476.175 181.917   3
  -2   6   8 430.954 482.637   1
  -2   6   8 731.919 297.343   4
  -2   6   7 16247.9 1220.73   4
  -2   6   7 14140.6 1067.55   3
   2   6  -7 15606.7 1194.19   8
  -2   6   7 17819.9 1856.45   1
  -2   6   6 31400.5 2165.80   1
  -2   6   6 27628.1 1406.88   3
  -2   6   6 30490.0 1484.10   4
   2   6  -6 31717.3 1626.63   8
  -2   6   5 90812.7 2412.87   3
  -2   6   5 81353.9 2395.32   2
  -2   6   5 82211.8 2139.61   4
   2   6  -5 80265.7 2389.19   8
  -2   6   5 84147.7 3114.07   1
  -2  -6   4 158791. 2026.28   1
  -2   6   4 166420. 3867.48   1
  -2   6   4 156323. 3025.72   2
  -2   6   4 164934. 2471.02   4
  -2   6   4 164309. 3171.73   3
   2   6  -4 166541. 3174.55   8
  -2   6   3 54766.4 1756.22   3
  -2   6   3 54778.3 1069.89   8
   2   6  -3 54771.6 1727.81   8
  -2   6   2 9547.90 682.506   2
  -2   6   2 9148.54 691.537   3
   2   6  -2 9091.57 353.328   2
   2   6  -2 9425.73 828.299   5
   2   6  -2 8077.55 650.502   8
   2  -6  -2 7763.53 346.617   4
  -2   6   1 24425.1 1083.76   7
  -2  -6   1 24274.4 893.954   6
  -2   6   1 25371.1 1076.46   3
   2   6  -1 28118.3 1595.89   5
  -2   6   1 24047.8 1107.85   2
   2  -6  -1 24375.7 717.662   4
  -2   6   0 247.856 177.396   7
  -2   6   0 499.555 223.648   6
  -2  -6   0 421.404 164.974   6
  -2   6   0 501.175 182.827   3
   2   6   0 435.062 284.989   5
  -2   6   0 536.765 191.057   2
   2  -6   1 242.384 62.1256   8
  -2   6  -1 306.138 171.859   7
  -2   6  -1 319.440 193.429   6
  -2   6  -1 412.508 167.065   3
  -2   6  -1 294.163 158.725   2
   2   6   1 130.457 235.990   5
  -2   6  -1 234.945 62.4070   8
  -2   6  -2 19955.2 1049.39   7
  -2   6  -2 21873.4 1157.24   6
  -2  -6  -2 20893.1 689.927   3
  -2   6  -2 22528.4 801.688   8
   2   6   2 21733.1 1351.28   4
  -2   6  -3 2765.74 424.070   7
  -2   6  -3 3092.02 347.905   8
   2   6   3 2622.99 514.924   4
  -2   6  -4 1266.69 356.450   7
  -2   6  -4 1104.53 250.620   8
   2   6   4 1345.66 453.242   4
  -2   6  -5 15287.8 1173.15   7
  -2   6  -5 17003.8 1072.94   8
   2   6   5 15331.0 1461.50   4
  -2   6  -6 10817.8 1082.31   7
  -2   6  -6 10852.2 959.732   8
   2   6   6 11872.8 1394.09   4
  -2   6  -7 10196.7 1116.82   7
  -2   6  -7 10660.7 1045.60   8
   2   6   7 11326.6 1451.18   4
  -2   6  -8 13233.2 1309.69   7
  -2   6  -8 13545.1 1339.77   8
   2   6   8 15009.6 1762.89   4
  -2   6  -9 3943.93 782.162   7
  -2   7  10 234.698 588.094   1
   2   7 -10-244.881 268.150   8
  -2   7   9 378.094 482.573   1
   2   7  -9-30.4791 127.124   8
  -2   7   8 597.246 559.802   1
  -2   7   8 120.653 106.726   3
   2   7  -8 239.525 232.781   8
  -2   7   8 65.5359 180.934   4
  -2   7   7 35.8475 255.773   1
  -2   7   7 225.817 156.374   3
   2   7  -7 463.722 215.336   8
  -2   7   7 256.888 166.681   4
  -2   7   6 48480.0 2699.59   1
  -2   7   6 47477.1 2170.33   2
   2   7  -6 52260.7 2136.54   8
  -2   7   6 49219.4 1926.07   4
  -2   7   6 49232.6 1925.60   3
  -2   7   5 11224.4 1149.07   1
  -2   7   5 11451.9 917.439   3
  -2   7   5 11708.0 973.835   2
  -2   7   5 11191.2 807.028   4
   2   7  -5 11580.5 934.718   8
  -2  -7   4 38113.9 742.965   1
  -2   7   4 40907.3 1613.92   3
  -2   7   4 39348.0 1576.24   2
  -2   7   4 41102.9 1967.81   1
   2   7  -4 39264.0 1640.89   8
  -2   7   3 3926.29 498.519   3
  -2   7   3 4240.98 526.796   2
   2   7  -3 3762.44 479.574   8
  -2   7   2 125218. 2574.60   2
  -2   7   2 131896. 2595.91   3
   2   7  -2 119679. 1505.06   2
   2   7  -2 127797. 3100.19   5
   2   7  -2 127009. 2683.70   8
   2  -7  -2 121267. 1266.45   5
   2  -7  -2 125229. 1754.87   4
  -2   7   1 17907.0 932.557   7
  -2   7   1 17297.2 959.913   2
  -2   7   1 18431.4 947.270   3
  -2  -7   1 18049.0 751.282   6
   2   7  -1 18531.3 1368.21   5
   2  -7  -1 18127.4 722.515   4
  -2   7   0 126514. 2675.14   2
  -2   7   0 129631. 2559.80   7
  -2   7   0 127422. 2354.90   3
  -2   7   0 128538. 2611.07   6
  -2  -7   0 128907. 2184.09   6
   2   7   0 136310. 3887.41   5
  -2   7   0 125088. 977.394   8
  -2   7  -1 2765.41 375.749   7
  -2   7  -1 2943.31 414.018   6
   2   7   1 2608.83 524.468   5
  -2   7  -1 3137.32 250.137   8
  -2   7  -1 3517.00 482.294   2
  -2   7  -2 844.533 236.710   7
  -2   7  -2 747.936 223.900   6
  -2   7  -2 875.420 256.830   2
   2   7   2 634.480 173.789   4
  -2   7  -2 808.818 155.804   8
   2   7   3 19.9467 173.162   4
  -2   7  -3 235.105 180.122   6
  -2   7  -3-93.6408 159.603   7
  -2   7  -3-102.518 129.417   8
  -2   7  -4 29939.6 1526.95   7
  -2   7  -4 31296.5 1317.30   8
   2   7   4 30960.0 1943.25   4
  -2   7  -5 879.305 256.612   8
  -2   7  -5 1510.51 388.957   7
   2   7   5 1163.73 435.024   4
   2   7   6 1689.95 532.647   4
  -2   7  -6 1621.52 458.977   7
  -2   7  -6 1106.13 337.372   8
  -2   7  -7 1414.56 464.754   7
  -2   7  -7 992.936 378.170   8
   2   7   7 993.769 485.078   4
  -2   7  -8 12622.7 1343.98   7
  -2   7  -8 14151.8 1322.30   8
   2   7   8 13552.9 1691.44   4
  -2   7  -9 2900.17 681.608   7
  -2   8  10 28.1201 577.190   1
   2   8 -10-44.0498 132.386   8
  -2   8   9 2410.35 828.975   1
   2   8  -9 2759.11 635.960   8
  -2   8   8 3632.84 942.922   1
  -2   8   8 3657.93 572.194   3
   2   8  -8 4192.72 694.826   8
  -2   8   7 4549.66 616.538   3
  -2   8   7 6060.93 1059.78   1
   2   8  -7 5722.55 768.882   8
  -2   8   7 4723.48 680.496   4
  -2   8   6 3495.08 618.760   2
  -2   8   6 2516.64 563.911   1
  -2   8   6 2993.55 484.596   3
  -2   8   6 2832.88 455.971   4
   2   8  -6 2872.66 488.853   8
  -2   8   5 132117. 3032.60   3
  -2   8   5 121263. 3912.72   1
   2   8  -5 130616. 3235.49   8
  -2   8   5 124101. 3308.31   2
  -2   8   5 133872. 2823.38   4
   2   8  -4 678.920 214.525   8
  -2   8   4 662.676 257.500   2
  -2   8   4 786.256 327.742   1
  -2   8   4 858.561 230.540   3
  -2   8   3 87765.2 2260.23   3
  -2   8   3 84405.8 2365.60   2
   2   8  -3 82315.9 853.746   2
   2   8  -3 86069.2 2344.14   8
  -2   8   2 9559.26 732.197   3
  -2   8   2 10159.6 782.835   2
   2   8  -2 8457.11 437.984   2
   2   8  -2 10744.3 974.427   5
   2  -8  -2 9590.05 440.579   5
   2   8  -2 10207.9 803.125   8
  -2   8   1 1096.27 252.334   7
  -2  -8   1 957.711 163.523   6
  -2   8   1 1034.03 241.078   3
  -2   8   1 1336.83 117.767   8
   2   8  -1 1406.73 419.278   5
  -2   8   1 1044.94 282.273   2
  -2   8   0 7035.25 683.259   2
  -2   8   0 6786.71 594.097   7
  -2   8   0 8179.20 615.021   3
  -2   8   0 7126.43 647.175   6
  -2  -8   0 7184.04 511.902   6
   2   8   0 7786.35 974.812   5
  -2   8   0 7502.65 311.992   8
  -2   8  -1 3629.84 445.481   7
  -2   8  -1 3346.73 457.299   6
  -2   8  -1 3305.71 273.447   8
   2   8   1 3503.79 645.484   5
  -2   8  -1 3490.40 507.765   2
  -2   8  -2 87.9910 113.299   7
  -2   8  -2 86.6872 170.280   6
  -2   8  -2 83.4797 134.585   2
  -2   8  -2 128.914 79.1999   8
  -2   8  -3 7331.77 709.744   7
  -2   8  -3 8584.10 794.535   6
  -2   8  -3 9246.50 634.881   8
   2   8   3 9317.39 1005.99   4
   2   8   4 5876.22 863.420   4
  -2   8  -4 7191.87 781.571   7
  -2   8  -4 7105.81 646.308   8
  -2   8  -5 7540.57 878.016   7
  -2   8  -5 6409.41 687.644   8
   2   8   5 7577.49 1085.54   4
  -2   8  -6 204.618 139.552   8
  -2   8  -6 503.558 363.395   7
   2   8   6-190.128 306.458   4
  -2   8  -7 22824.7 1725.97   7
  -2   8  -7 19826.7 1434.48   8
   2   8   7 20485.0 1979.32   4
  -2   8  -8 711.722 343.376   7
  -2   8  -8 1013.28 410.241   8
   2   8   8 982.963 472.541   4
  -2   8  -9 4620.93 835.220   8
  -2   9   9 3170.22 950.268   1
   2   9  -9 2971.64 650.847   8
  -2   9   8 1838.48 622.276   1
  -2   9   8 1835.49 396.330   3
   2   9  -8 2249.24 521.744   8
  -2   9   7 159.198 196.395   1
  -2   9   7 714.039 243.814   3
  -2   9   7 1211.20 395.878   2
  -2   9   7 852.259 308.082   4
   2   9  -7 1131.80 364.849   8
  -2   9   6 682.310 218.136   3
  -2   9   6 908.860 338.439   2
  -2   9   6 923.562 289.430   4
  -2   9   6 557.322 305.897   1
   2   9  -6 559.661 279.739   8
  -2   9   5 34007.8 1558.73   3
  -2   9   5 34159.2 2071.83   1
  -2   9   5 38349.3 1887.42   2
   2   9  -5 33909.2 1701.22   8
   2   9  -4 2535.16 423.822   8
  -2   9   4 1721.04 362.516   2
  -2   9   4 2646.88 390.252   3
   2   9  -3 834.661 262.114   8
  -2   9   3 756.573 162.154   3
   2   9  -3 1043.48 129.685   2
  -2   9   2 4362.64 489.380   3
  -2   9   2 4541.74 562.395   2
   2   9  -2 4305.84 343.643   2
   2  -9  -2 4068.65 341.670   5
  -2   9   2 3775.88 264.673   8
   2   9  -2 4025.90 524.473   8
  -2   9   1 23083.9 606.630   8
  -2   9   1 23891.4 1090.21   7
  -2   9   1 22081.4 1202.77   2
  -2   9   1 22671.5 1075.79   3
   2   9  -1 24084.0 1579.68   5
  -2   9   0 54572.1 1900.90   2
  -2   9   0 60935.2 1641.41   3
  -2   9   0 53762.2 1682.60   7
  -2  -9   0 55570.9 1378.46   6
   2   9   0 59086.5 2625.79   5
  -2   9   0 60099.7 1049.27   8
  -2   9  -1 565.576 202.535   7
  -2   9  -1 886.367 266.742   6
  -2   9  -1 825.084 277.808   2
   2   9   1 811.810 347.474   5
  -2   9  -1 748.836 136.018   8
  -2   9  -2 429.472 141.193   7
  -2   9  -2 344.601 179.333   6
  -2   9  -2 338.091 227.846   2
   2   9   2 208.359 272.663   5
  -2   9  -2 477.758 147.908   8
  -2   9  -3 9444.32 840.484   7
  -2   9  -3 8806.68 808.003   6
  -2   9  -3 9464.53 673.655   8
   2   9   3 7364.48 1031.92   5
   2   9   3 8447.50 963.672   4
  -2   9  -4 15338.6 1164.85   7
  -2   9  -4 15605.9 1188.52   6
  -2   9  -4 17112.6 1014.36   8
   2   9   4 15149.9 1409.16   4
  -2   9  -5 10211.3 1056.15   7
  -2   9  -5 11072.6 910.167   8
   2   9   5 10188.8 1268.13   4
  -2   9  -6 462.652 237.073   7
  -2   9  -6 227.179 122.491   8
   2   9   6 218.884 224.169   4
  -2   9  -7 156.158 257.453   7
  -2   9  -7 94.0363 114.663   8
   2   9   7 48.8778 191.581   4
  -2   9  -8 2167.21 619.069   7
  -2   9  -8 2190.22 534.581   8
   2   9   8 2645.80 818.184   4
  -2   9  -9 968.141 440.360   8
  -2  10   9 624.578 408.088   1
   2  10  -9 1642.18 476.047   8
  -2  10   8-282.224 413.640   1
  -2  10   8 74.9499 151.229   2
   2  10  -8-228.056 214.723   8
  -2  10   7 3421.18 530.709   3
  -2  10   7 3352.75 704.910   2
  -2  10   7 2421.51 641.784   1
   2  10  -7 3648.98 635.845   8
  -2  10   6 13259.1 996.932   3
  -2  10   6 13102.5 1412.73   1
  -2  10   6 12824.9 1205.51   2
   2  10  -6 13325.9 1144.57   8
  -2  10   5 2978.59 598.301   1
  -2  10   5 3085.46 571.921   2
  -2  10   5 2031.67 374.353   3
   2  10  -5 2572.28 486.536   8
   2  10  -4 20.5870 225.309   8
  -2  10   4 241.728 230.351   2
  -2  10   4-59.5001 162.046   3
   2  10  -3 70.7696 124.181   8
  -2  10   3-2.24222 149.106   2
  -2  10   3-47.3697 116.617   3
   2  10  -3 11.6676 35.9020   2
  -2  10   2 4907.20 541.307   3
  -2  10   2 4471.22 564.262   2
   2  10  -2 4795.70 397.977   2
   2  10  -2 5196.11 619.816   8
  -2  10   1 83.3587 58.3469   8
   2  10  -1 127.130 148.192   8
  -2  10   1 108.635 149.383   7
  -2  10   1 318.671 185.288   3
   2  10  -1 254.778 302.683   5
  -2  10   1 5.27070 131.557   2
  -2  10   0 704.050 224.726   7
  -2 -10   0 818.947 176.295   6
   2  10   0 1238.64 515.937   5
  -2  10   0 657.982 244.136   2
  -2  10   0 540.995 119.926   8
  -2  10  -1 8287.86 799.055   2
  -2  10  -1 8554.40 711.599   7
  -2  10  -1 9048.48 769.115   6
   2  10   1 8687.00 1118.70   5
  -2  10  -1 9200.54 522.854   8
  -2  10  -2 2383.21 405.003   7
  -2  10  -2 2714.13 445.093   6
  -2  10  -2 2487.74 424.849   2
   2  10   2 2777.29 660.254   5
  -2  10  -2 2872.77 334.194   8
  -2  10  -3 66.2482 158.672   7
  -2  10  -3 209.034 197.077   6
  -2  10  -3 137.561 160.939   2
   2  10   3-170.328 267.127   5
  -2  10  -3 90.5713 75.2730   8
  -2  10  -4 1684.91 395.265   7
  -2  10  -4 1496.28 377.315   6
   2  10   4 1575.80 484.634   4
  -2  10  -4 1576.36 336.801   8
  -2  10  -5 2617.91 583.498   7
  -2  10  -5 2519.08 514.388   6
  -2  10  -5 3050.25 485.306   8
   2  10   5 2480.35 652.089   4
  -2  10  -6 194.057 264.223   7
  -2  10  -6 109.261 187.498   8
   2  10   6-110.647 246.943   4
  -2  10  -7 65.0728 184.196   7
  -2  10  -7 70.0159 135.532   8
  -2  10  -8 3.62470 234.263   7
  -2  10  -8 171.540 240.646   8
   2  10   8 171.803 289.057   4
  -2  11   9 156.542 296.403   1
   2  11  -9 87.8647 146.927   8
  -2  11   8 1990.72 585.907   2
  -2  11   8 1667.77 592.185   1
   2  11  -8 2016.64 537.046   8
  -2  11   7 548.201 287.685   1
  -2  11   7 1405.46 329.750   3
  -2  11   7 616.784 340.379   2
   2  11  -7 1666.70 523.587   8
  -2  11   6 2892.16 472.750   3
  -2  11   6 2213.37 566.696   2
  -2  11   6 1974.04 552.759   1
   2  11  -6 2768.74 537.570   8
  -2  11   5 617.159 299.348   2
   2  11  -5 577.834 305.716   8
  -2  11   5 406.307 163.469   3
  -2  11   5-29.2659 272.213   1
  -2  11   4 7031.22 708.569   3
  -2  11   4 7344.99 853.204   2
   2  11  -4 6655.31 768.910   8
  -2  11   3 14570.1 951.810   3
  -2  11   3 13239.5 1074.62   2
   2  11  -3 14991.3 1115.14   8
  -2  11   2 9446.75 731.831   3
  -2  11   2 9024.53 831.910   2
   2  11  -2 8577.25 575.452   2
   2  11  -2 10559.2 932.839   8
  -2  11   1 206.707 84.3687   8
   2  11  -1 341.855 207.111   8
  -2  11   1 273.439 137.225   7
  -2  11   1 387.518 176.090   3
   2  11  -1 139.948 204.127   5
  -2  11   1 263.951 225.453   2
  -2  11   0 2593.63 382.985   7
  -2  11   0 3419.76 512.982   2
  -2 -11   0 2924.45 295.448   6
   2  11   0 3225.70 648.787   5
  -2  11   0 3501.08 314.070   8
  -2  11  -1 3900.88 573.922   2
  -2  11  -1 4195.97 516.528   7
  -2  11  -1 5194.85 582.618   6
   2  11   1 4485.66 860.865   5
  -2  11  -1 5382.62 435.505   8
   2  11   1 4238.63 529.334   1
  -2  11  -2 598.101 264.399   6
  -2  11  -2 28.4674 107.227   7
  -2  11  -2 158.018 171.327   2
   2  11   2 592.708 454.360   5
  -2  11  -2 357.647 126.906   8
  -2  11  -3 7194.44 809.656   7
  -2  11  -3 7181.94 746.345   6
   2  11   3 5243.69 943.171   5
  -2  11  -3 7840.95 641.046   8
  -2  11  -3 6429.02 758.596   2
  -2  11  -4 71.9114 166.663   7
  -2  11  -4 57.3278 213.809   6
   2  11   4-505.614 587.396   5
   2  11   4-13.4316 213.783   4
  -2  11  -4 38.9120 105.603   8
  -2  11  -5-94.9688 255.935   7
  -2  11  -5 2.87315 260.651   6
   2  11   5-603.115 560.565   5
   2  11   5-121.161 188.927   4
  -2  11  -5 146.639 129.214   8
  -2  11  -6 3108.39 689.143   7
  -2  11  -6 2647.39 535.356   6
   2  11   6 1780.53 310.877   5
  -2  11  -6 3210.02 558.160   8
   2  11   6 3040.47 725.718   4
  -2  11  -7 595.419 352.578   7
  -2  11  -7 380.724 208.864   8
   2  11   7 381.551 290.034   4
  -2  11  -8 224.867 214.724   8
  -2  12   9 1877.23 632.877   2
  -2  12   8-318.253 467.633   1
  -2  12   8-120.757 312.173   2
   2  12  -8 58.7027 211.476   8
  -2  12   7 25742.1 1419.35   3
  -2  12   7 20136.8 1935.43   1
  -2  12   7 20509.8 1766.86   2
   2  12  -7 24621.0 1734.42   8
  -2  12   6-90.7557 389.378   1
  -2  12   6 648.384 242.810   3
  -2  12   6 761.622 384.667   2
   2  12  -6 852.391 340.664   8
  -2  12   5 3876.01 536.921   3
  -2  12   5 3511.96 629.999   2
   2  12  -5 3983.58 639.352   8
   2  12  -4 639.284 263.460   8
  -2  12   4 393.910 218.871   2
  -2  12   4 597.559 235.035   3
  -2  12   3 7499.37 696.330   3
  -2  12   3 7667.38 827.298   2
   2  12  -3 7807.99 845.230   8
  -2  12   2 7695.49 625.422   7
  -2  12   2 8353.15 699.627   3
  -2  12   2 6959.38 772.168   2
   2  12  -2 7404.87 571.337   2
   2  12  -2 7886.48 826.722   8
  -2  12   2 7416.54 504.091   8
  -2  12   1 18240.9 1011.16   7
  -2  12   1 17146.0 1188.78   2
   2  12  -1 17337.2 1021.71   2
   2  12  -1 17240.9 1382.14   5
  -2  12   1 17347.4 718.984   8
   2  12  -1 18165.7 1259.87   8
  -2  12   0 1900.29 330.580   7
   2  12   0 2343.77 562.294   5
  -2  12   0 2084.42 261.668   8
  -2  12   0 1804.96 395.376   2
  -2  12  -1 66951.4 2368.58   2
  -2  12  -1 64849.4 2072.53   7
  -2 -12  -1 64774.6 1616.48   6
   2  12   1 70359.7 3178.18   5
  -2  12  -1 73088.9 1649.86   8
   2  12   1 65821.4 1914.92   1
  -2  12  -2 3660.25 519.748   6
  -2  12  -2 3374.87 549.883   2
   2  12   2 3616.39 820.416   5
  -2  12  -2 3858.72 546.793   7
  -2  12  -2 4424.11 456.935   8
  -2  12  -3 34732.9 1800.55   7
  -2  12  -3 34455.8 1615.57   6
  -2  12  -3 36596.2 1441.80   8
  -2  12  -3 32725.1 1781.66   2
  -2  12  -4 120.297 180.732   7
  -2  12  -4 17.9666 142.694   6
   2  12   4-374.890 452.492   5
  -2  12  -4-69.1244 174.004   8
  -2  12  -5 1721.98 471.017   7
  -2  12  -5 1176.32 318.393   6
   2  12   5 992.076 326.212   5
   2  12   5 1790.57 588.242   4
  -2  12  -5 2037.30 415.262   8
   2  12   6 535.996 351.330   4
  -2  12  -6 910.581 389.899   7
  -2  12  -6 108.621 209.612   6
   2  12   6-265.510 468.984   5
  -2  12  -6 785.255 303.081   8
  -2  12  -7 1033.09 479.850   7
   2  12   7-525.631 574.742   5
   2  12   7 497.277 470.326   4
   2  12   8-780.590 728.676   5
  -2  13   9 32.1316 150.140   2
  -2  13   8 4716.15 1017.76   1
  -2  13   8 4087.97 860.113   2
   2  13  -8 6139.37 933.327   8
  -2  13   7-43.7334 300.689   1
  -2  13   7 665.524 240.311   3
  -2  13   7 974.515 422.881   2
   2  13  -7 853.399 398.589   8
  -2  13   6 4713.65 598.093   3
  -2  13   6 3597.02 709.801   2
   2  13  -6 5547.52 795.904   8
  -2  13   6 3409.86 745.433   1
  -2  13   5 1590.73 445.587   2
  -2  13   5 2178.41 392.214   3
   2  13  -5 2017.41 471.792   8
   2  13  -4 2275.91 506.137   8
  -2  13   4 2225.09 416.650   3
  -2  13   4 1831.19 448.461   2
  -2  13   3 6521.75 651.859   3
  -2  13   3 6871.43 813.046   2
   2  13  -3 6597.19 793.247   8
  -2  13   2 8459.92 660.402   7
   2  13  -2 8455.08 889.335   8
  -2  13   2 8229.59 855.361   2
   2  13  -2 7465.22 598.802   2
  -2  13   1 882.409 177.577   8
   2  13  -1 1091.20 346.252   8
  -2  13   1 1123.54 267.609   7
   2  13  -1 808.414 235.380   2
  -2  13   1 980.045 269.805   2
  -2  13   0 1303.00 277.022   7
   2  13   0 1509.09 471.405   5
  -2  13   0 1579.14 419.248   2
  -2  13   0 1416.76 232.554   8
  -2  13  -1 1491.20 333.365   7
   2  13   1 751.794 408.363   5
  -2  13  -1 1709.35 435.862   2
  -2  13  -1 1203.77 239.996   8
  -2  13  -2 4337.94 614.681   7
  -2  13  -2 4416.50 593.086   6
   2  13   2 3690.15 828.155   5
   2  13   2 2902.58 535.586   1
  -2  13  -2 4205.89 471.928   8
  -2  13  -2 4085.64 670.564   2
  -2  13  -3 738.018 314.186   7
  -2  13  -3 847.292 306.673   6
  -2  13  -3 271.860 256.795   2
   2  13   3 596.332 487.831   5
  -2  13  -3 247.057 138.413   8
  -2  13  -4 11993.0 1160.56   7
  -2  13  -4 10674.6 970.797   6
   2  13   4 9370.75 1385.03   5
  -2  13  -4 11501.0 909.369   8
  -2  13  -5 2216.28 566.151   7
  -2  13  -5 1797.44 458.147   6
   2  13   5 2442.56 790.349   5
  -2  13  -6 4779.49 881.379   7
   2  13   6 3726.49 987.207   5
   2  13   6 5089.12 1027.73   4
  -2  13  -7 427.925 285.524   7
   2  13   7 206.780 283.736   5
   2  13   7 532.498 373.202   4
  -2  14   8 3779.60 893.597   1
  -2  14   8 4419.08 906.580   2
   2  14  -8 4959.91 860.579   8
  -2  14   7 3447.79 801.001   1
   2  14  -7 4238.91 782.742   8
  -2  14   7 3341.21 741.420   2
  -2  14   6 4872.96 601.952   3
  -2  14   6 3792.06 736.944   2
   2  14  -6 5145.34 793.079   8
  -2  14   5 7156.50 720.984   3
  -2  14   5 5066.46 808.589   2
   2  14  -5 6648.86 862.434   8
   2  14  -4 1713.57 501.159   8
  -2  14   4 1283.92 388.988   2
  -2  14   4 1343.51 331.446   3
   2  14  -3 1706.09 429.569   8
  -2  14   3 1829.53 439.162   2
  -2  14   2 8207.98 655.441   7
  -2  14   2 6770.52 813.573   2
   2  14  -2 7743.19 882.973   8
   2  14  -1 463.850 273.404   8
  -2  14   1 659.418 196.432   7
   2  14  -1 471.194 207.339   2
  -2  14   1 205.817 138.525   2
  -2  14   0 15933.4 1227.79   2
  -2  14   0 14717.8 981.413   7
   2  14   0 14549.8 1374.97   5
  -2  14  -1 47985.9 2136.27   2
  -2  14  -1 47322.6 1881.12   7
   2  14   1 44222.2 2553.68   5
  -2  14  -2 45154.9 1974.33   7
   2  14   2 43311.1 2662.30   5
  -2  14  -2 42677.8 2068.36   2
  -2  14  -3 29145.3 1740.64   7
  -2  14  -3 29340.8 1491.23   6
   2  14   3 26079.3 2215.62   5
   2  14   3 26247.4 1857.35   1
  -2  14  -3 27515.8 1697.12   2
  -2  14  -4 1230.95 427.100   7
   2  14   4 1252.58 625.511   5
  -2  14  -5-224.634 266.382   7
   2  14   5-238.670 309.576   5
  -2  14  -6 1423.80 511.922   7
   2  14   6 1725.37 682.356   5
   2  14   7 195.702 427.479   5
  -2  15   8-330.227 298.057   2
  -2  15   7 7558.02 1120.52   2
   2  15  -7 10694.6 1218.67   8
  -2  15   6 175.165 173.538   2
   2  15  -6 484.297 353.283   8
  -2  15   5 268.919 199.789   2
   2  15  -5 192.855 191.011   8
   2  15  -4 86.6845 153.455   8
  -2  15   4 452.127 301.316   2
   2  15  -3 2700.74 552.644   8
  -2  15   3 2907.07 589.414   2
  -2  15   2 335.836 190.284   2
   2  15  -2 364.970 264.739   8
  -2  15   1 3933.08 511.278   7
   2  15  -1 3462.33 486.149   2
  -2  15   1 3091.40 566.768   2
  -2  15   0 1202.96 305.922   7
   2  15   0 1113.37 342.863   5
   2  15   0 1187.12 350.177   2
  -2  15   0 829.071 331.267   2
  -2  15  -1 1114.61 339.785   7
   2  15   1 1263.88 457.202   5
  -2  15  -1 1206.20 427.979   2
  -2  15  -2 2217.93 475.391   7
   2  15   2 1911.83 573.491   5
  -2  15  -2 1787.46 466.770   2
  -2  15  -3 4654.45 721.439   7
   2  15   3 5252.95 1065.70   5
  -2  15  -3 5583.22 803.425   2
  -2  15  -4 300.226 181.906   7
   2  15   4 1181.48 599.354   5
  -2  15  -5 1596.37 513.697   7
   2  15   5 1011.46 512.091   5
  -2  15  -6 601.419 313.698   7
   2  15   6 594.057 489.855   5
   2  15   7 58.1677 291.540   5
  -2  16   7 495.658 312.165   2
   2  16  -7 125.618 142.550   8
  -2  16   6 1294.52 475.473   2
   2  16  -6 1910.87 503.311   8
  -2  16   5 161.053 233.056   2
   2  16  -5 164.001 236.289   8
   2  16  -4 1111.34 378.821   8
  -2  16   4 223.902 183.594   2
   2  16  -3 2354.04 504.502   8
  -2  16   3 2382.54 535.954   2
  -2  16   2 817.998 320.838   2
   2  16  -2 993.702 317.519   8
  -2  16   1 8263.95 955.168   2
   2  16  -1 8237.64 800.282   2
   2  16  -1 10035.7 1079.62   8
   2  16   0 3105.38 600.021   8
  -2  16   0 3124.17 471.021   7
   2  16   0 2824.61 534.514   2
  -2  16   0 2371.53 532.070   2
  -2  16  -1 2918.93 495.919   7
   2  16   1 2515.29 599.102   5
  -2  16  -1 2293.92 527.709   2
  -2  16  -2 11187.0 1036.65   7
   2  16   2 8630.06 1197.02   5
  -2  16  -2 8840.97 994.050   2
  -2  16  -3 621.273 285.900   7
  -2  16  -3 549.561 232.854   2
   2  16   3 681.771 403.963   5
  -2  16  -4 462.337 203.523   7
   2  16   4 1279.52 648.054   5
  -2  16  -5 2807.45 637.186   7
   2  16   5 2998.52 896.139   5
   2  16   6 623.152 578.757   5
  -2  17   6-155.121 303.070   2
   2  17  -6 178.400 258.408   8
  -2  17   5 106.858 186.398   2
   2  17  -5 526.816 294.737   8
   2  17  -4 1972.73 510.346   8
  -2  17   4 1048.57 393.819   2
  -2  17   3 5348.00 837.519   2
   2  17  -3 6545.15 915.666   8
   2  17  -2 14.8026 177.654   8
  -2  17   2 74.3519 181.846   2
   2  17  -1 505.234 294.048   8
  -2  17   1 228.351 206.970   2
   2  17   0 1799.76 471.508   8
  -2  17   0 1200.32 317.269   7
   2  17   0 841.406 314.643   2
  -2  17   0 1043.66 388.081   2
  -2  17  -1 2690.17 500.694   7
   2  17   1 2342.92 549.975   5
  -2  17  -1 1782.45 460.220   2
   2  17   1 2143.74 495.191   2
  -2  17  -2 346.648 176.173   7
   2  17   2 435.982 362.565   5
  -2  17  -2 202.050 242.197   2
  -2  17  -3 424.726 186.147   7
  -2  17  -3 623.996 307.479   2
   2  17   3 453.187 335.842   5
  -2  17  -4 1053.84 331.565   7
   2  17   4 679.471 557.051   5
  -2  17  -5 65.6402 166.569   7
   2  17   5 1075.59 569.645   5
   2  17   6 625.618 593.827   5
  -2  18   5 3258.59 713.236   2
   2  18  -5 5501.14 885.812   8
   2  18  -4 3224.72 665.596   8
  -2  18   4 2674.96 682.781   2
   2  18  -3-24.6080 163.228   8
  -2  18   3 191.203 256.646   2
   2  18  -2 648.201 313.105   8
  -2  18   2 961.678 390.555   2
   2  18  -1 1617.89 489.683   8
  -2  18   1 1259.76 428.391   2
   2  18   0 842.259 340.368   8
   2  18   0 558.432 232.923   2
  -2  18   0 435.860 291.839   2
  -2  18  -1 140.994 163.038   7
   2  18   1-131.587 198.854   2
  -2  18  -1-208.287 248.553   2
  -2  18  -2 421.065 229.619   7
   2  18   2-113.608 256.494   5
  -2  18  -2 841.261 396.739   2
  -2  18  -3 152.141 200.858   7
  -2  18  -3 308.241 296.047   2
   2  18   3-12.9733 180.674   5
  -2  18  -4-30.6614 226.943   7
   2  18   4 186.254 282.782   5
   2  18   5 540.615 393.208   5
   2  19  -4 1128.88 426.922   8
  -2  19   4 932.624 404.682   2
   2  19  -3 34.4515 203.994   8
  -2  19   3 625.361 341.231   2
   2  19  -2-178.719 286.463   8
  -2  19   2 79.0117 192.040   2
  -2  19   1 6399.99 918.052   2
   2  19  -1 7927.21 1046.38   8
   2  19   0 3306.60 709.767   8
  -2  19   0 2482.77 576.403   2
   2  19   1 2779.99 598.275   2
  -2  19  -1 3393.15 653.276   2
  -2  19  -2-306.660 261.899   7
   2  19   2 65.2180 203.333   5
  -2  19  -2 329.970 243.335   2
   2  19   2 444.720 326.877   2
  -2  19  -3 3057.22 636.807   7
  -2  19  -3 3337.95 683.608   2
   2  19   3 2304.61 653.599   5
  -2  19  -4 809.928 383.243   7
   2  19   4 659.100 420.605   5
  -2  20   3 806.050 397.389   2
   2  20  -3 776.804 377.110   8
   2  20  -2 4887.03 826.935   8
  -2  20   2 4410.56 810.336   2
   2  20  -1 273.954 207.013   8
  -2  20   1 353.245 299.531   2
   2  20   0 677.939 390.910   8
  -2  20   0 1143.51 413.453   2
   2  20   1 643.609 325.864   8
  -2  20  -1 322.890 215.013   2
   2  20   2 535.176 314.367   2
  -2  20  -2 139.698 246.406   2
  -2  20  -3 914.561 370.278   7
   2  20   3 261.421 211.709   5
   2  20   3 742.546 399.029   2
  -3   0  10-5.37923 261.139   3
   3   0 -10-54.5686 183.722   8
  -3   0   9 13862.1 1509.17   3
   3   0  -9 15327.3 1290.37   8
  -3   0   8-401.987 409.490   1
  -3   0   8-64.5187 285.380   3
   3   0  -8-12.8684 170.131   8
  -3   0   7 37971.2 2144.14   1
  -3   0   7 35160.3 2235.88   3
   3   0  -7 36875.8 1705.29   8
   3   0  -6 84.6003 132.259   8
  -3   0   6-7.22437 124.116   1
  -3   0   5 24827.5 1626.45   3
   3   0  -5 23861.4 1096.05   8
  -3   0   4-239.851 205.517   3
   3   0  -4 18.0239 64.6924   8
   3   0  -3 1705.60 317.456   5
   3   0  -3 2004.28 260.783   8
  -3   0   3 1620.37 404.948   3
   3   0  -2 23.7291 194.116   5
  -3   0   2-116.023 128.169   3
   3   0  -2 66.1295 60.4324   8
  -3   0   1 3738.86 533.986   6
  -3   0   1 2958.18 459.880   3
   3   0  -1 2360.95 455.397   5
   3   0  -1 3574.84 314.835   8
  -3   0   0 32.9880 136.195   6
  -3   0   0-88.6328 116.111   3
  -3   0  -1 103181. 2183.95   3
  -3   0  -1 100345. 2735.04   6
   3   0   1 103719. 2361.62   4
  -3   0  -2-215.058 291.805   6
  -3   0  -2-32.5105 74.5785   3
   3   0   2 85.5145 95.6264   4
  -3   0  -3 193091. 4043.97   7
   3   0   3 196611. 4138.79   4
   3   0   4 226.558 160.811   4
  -3   0  -4 592.032 328.251   7
   3   0   5 3983.16 730.994   4
  -3   0  -5 5215.43 728.923   7
   3   0   6-93.4943 141.374   4
  -3   0  -6 161.688 185.277   7
   3   0   7 506.034 289.990   4
  -3   0  -7 798.646 375.491   7
   3   0   8-114.302 201.227   4
  -3   0  -8 408.689 319.291   7
  -3   1  10 9735.12 1259.26   3
  -3  -1  10 9614.40 1322.32   3
   3  -1 -10 11372.2 1196.70   8
   3   1 -10 11455.6 1205.26   8
  -3   1   9 2378.85 661.022   1
   3  -1  -9 3054.70 591.807   8
  -3   1   9 3695.94 768.759   3
  -3  -1   9 2480.45 678.335   3
   3   1  -9 3421.18 614.998   8
  -3   1   8 1206.07 375.975   1
  -3   1   8 1150.36 407.467   3
  -3  -1   8 2168.60 665.015   3
   3  -1  -8 1709.97 414.921   8
   3   1  -8 1827.37 451.002   8
  -3  -1   7 11286.1 1126.44   1
  -3   1   7 11368.4 1197.76   1
  -3   1   7 12221.0 1271.25   3
  -3  -1   7 11221.7 1325.31   3
   3  -1  -7 13908.5 1035.29   8
   3   1  -7 13007.5 1033.75   8
  -3   1   6 29016.7 1860.48   3
  -3  -1   6 32357.2 2050.10   3
  -3  -1   6 28604.3 1563.20   1
  -3   1   6 29332.5 1718.50   1
   3  -1  -6 30990.7 1386.67   8
   3   1  -6 30730.0 1422.54   8
  -3   1   5 597.831 311.215   3
  -3  -1   5 1114.02 409.038   3
   3  -1  -5 910.097 224.910   8
   3   1  -5 821.230 213.703   8
  -3   1   4 29.9611 56.9909   2
  -3   1   4 181.223 188.780   3
  -3  -1   4-149.744 211.410   3
   3  -1  -4 2.33825 69.0767   8
   3   1  -4-62.4435 62.7670   8
  -3   1   3 4503.60 615.671   3
  -3  -1   3 4365.01 640.680   3
   3  -1  -3 4422.05 448.239   5
   3   1  -3 4971.33 544.157   5
   3  -1  -3 4184.90 338.102   8
   3   1  -3 4343.54 402.357   8
  -3   1   3 4446.59 380.680   2
  -3   1   2 36093.8 1607.75   3
  -3  -1   2 37306.1 1662.49   3
   3   1  -2 39014.3 1145.04   8
   3   1  -2 38092.4 1825.28   5
   3  -1  -2 39238.3 1723.60   5
   3  -1  -2 36823.5 864.123   8
   3  -1  -1 187.777 60.5065   8
   3   1  -1 126.749 87.3014   8
  -3   1   1 405.545 227.054   6
  -3  -1   1 483.203 248.023   6
  -3   1   1 132.713 145.852   3
   3   1  -1-60.0310 239.823   5
  -3  -1   1 45.2755 132.392   3
  -3   1   0 10068.7 747.350   3
  -3  -1   0 9019.66 705.293   3
  -3   1   0 9683.56 831.390   6
  -3  -1   0 10118.4 830.959   6
   3  -1   0 9727.95 559.055   8
   3  -1   0 9732.91 552.775   4
  -3   1  -1 13598.4 804.148   3
  -3  -1  -1 13441.1 791.457   3
  -3   1  -1 14668.2 1067.93   6
  -3  -1  -1 13509.0 1010.15   6
   3   1   1 12953.9 872.606   4
   3  -1   1 12299.7 788.972   4
  -3   1  -2 4613.76 451.833   3
  -3  -1  -2 4483.54 417.496   3
  -3   1  -2 3750.49 582.837   6
  -3  -1  -2 3450.71 536.907   6
   3   1   2 4223.86 566.965   4
   3  -1   2 4491.22 550.388   4
   3  -1   3 686.084 352.419   4
  -3   1  -3 1699.17 551.697   7
  -3  -1  -3 1675.93 248.062   3
  -3   1  -3 1102.73 520.465   6
   3   1   3 957.894 369.633   4
  -3  -1  -4 15565.1 1189.55   7
  -3   1  -4 14997.5 1165.20   7
   3   1   4 16059.2 1340.49   4
   3  -1   4 16522.5 1328.59   4
   3   1   5 3739.00 726.027   4
   3  -1   5 3497.70 691.924   4
  -3  -1  -5 3676.06 659.768   7
  -3   1  -5 4033.71 644.683   7
  -3  -1  -6 8843.77 975.697   7
  -3   1  -6 7814.90 947.682   7
   3   1   6 7891.14 1135.00   4
   3  -1   6 9140.45 1211.97   4
   3   1   7-79.9262 174.787   4
   3  -1   7 177.373 321.768   4
  -3  -1  -7 297.626 248.931   7
  -3   1  -7-7.08247 151.794   7
   3   1   8 999.470 453.636   4
   3  -1   8 1297.27 516.987   4
  -3   1  -8 647.770 287.640   7
  -3   2  10-38.3303 151.606   3
  -3  -2  10 247.263 280.086   3
   3   2 -10 46.8874 158.140   8
  -3   2   9 1247.17 489.334   1
  -3   2   9 1071.81 414.790   3
  -3  -2   9 1286.16 522.708   3
   3  -2  -9 888.904 310.274   8
   3   2  -9 833.067 346.389   8
  -3   2   8 1177.80 445.770   3
  -3   2   8 1308.97 391.266   1
  -3  -2   8 1533.99 533.749   3
   3  -2  -8 1272.06 359.350   8
   3   2  -8 1840.95 470.841   8
  -3  -2   7 3750.67 628.337   1
   3  -2  -7 4840.23 603.706   8
  -3   2   7 3289.25 639.043   1
   3   2  -7 5013.65 661.128   8
  -3   2   7 4350.64 741.787   3
  -3  -2   7 3893.03 814.866   3
  -3   2   6 15676.2 1301.66   3
  -3  -2   6 16177.8 1127.26   1
  -3  -2   6 14756.5 1429.13   3
  -3   2   6 15603.1 1295.25   1
   3  -2  -6 13930.5 917.728   8
   3   2  -6 13810.4 985.468   8
  -3   2   5 7266.03 521.724   2
  -3   2   5 7117.11 829.623   3
  -3  -2   5 6851.19 976.458   3
   3  -2  -5 8168.86 620.684   8
   3   2  -5 7949.20 679.477   8
  -3   2   4 2493.02 301.387   2
   3  -2  -4 2493.37 303.078   8
  -3   2   4 2958.99 514.273   3
   3   2  -4 2739.88 357.967   8
  -3  -2   4 2716.45 529.550   3
   3  -2  -3 2760.79 327.175   5
   3   2  -3 2685.37 431.760   5
  -3   2   3 2772.42 468.948   3
   3  -2  -3 2584.16 244.562   8
   3   2  -3 2484.77 321.909   8
  -3  -2   3 1977.83 410.172   3
  -3   2   3 2809.84 336.897   2
  -3   2   2 23223.0 1268.31   3
  -3  -2   2 22295.7 1303.69   3
   3   2  -2 23338.2 1482.43   5
   3  -2  -2 22712.3 1256.44   5
   3  -2  -2 22266.7 531.245   8
   3   2  -2 22394.3 927.976   8
  -3   2   2 22852.2 991.930   2
  -3   2   1 15567.2 948.895   3
  -3   2   1 16313.4 1057.91   6
  -3  -2   1 16408.9 1029.19   6
  -3  -2   1 17564.5 1065.99   3
   3   2  -1 16254.7 1329.79   5
   3  -2  -1 16919.9 455.077   8
   3  -2  -1 15815.7 374.959   8
   3   2  -1 17999.0 834.522   8
  -3   2   0 324.167 213.477   6
  -3  -2   0 459.371 208.808   6
  -3   2   0 423.334 183.741   3
  -3  -2   0 376.547 185.177   3
   3  -2   0 506.209 117.971   4
  -3   2  -1 43063.8 1427.63   3
  -3  -2  -1 44191.9 1393.54   3
  -3   2  -1 46176.8 1872.56   6
  -3  -2  -1 44996.1 1790.42   6
   3   2   1 41531.4 1601.96   4
   3  -2   1 41042.8 1381.95   4
  -3   2  -2 48172.6 1978.60   7
  -3   2  -2 48859.6 1411.47   3
  -3  -2  -2 47400.0 1287.80   3
  -3   2  -2 48548.4 2024.66   6
  -3  -2  -2 47393.7 1930.58   6
   3   2   2 46329.4 1906.54   4
   3  -2   2 49332.7 1789.33   4
  -3   2  -3 5914.09 728.918   7
  -3  -2  -3 5490.04 369.563   3
  -3   2  -3 5444.43 738.824   6
   3   2   3 5964.13 775.757   4
   3  -2   3 6235.35 712.416   4
  -3   2  -4 13289.1 1111.27   7
   3   2   4 14475.0 1328.43   4
   3  -2   4 15092.0 1259.67   4
  -3   2  -5 4389.76 658.837   7
   3   2   5 4547.21 808.256   4
   3  -2   5 4765.78 794.175   4
   3  -2   6 459.040 281.562   4
  -3  -2  -6 1000.44 404.676   7
  -3   2  -6 158.051 219.183   7
   3   2   6 294.822 274.049   4
   3  -2   7 6.37542 226.398   4
  -3  -2  -7 311.870 286.822   7
  -3   2  -7-6.16815 175.537   7
   3   2   7-16.9343 187.690   4
   3  -2   8-17.9097 177.412   4
   3   2   8 84.7009 179.257   4
  -3   3  10 443.693 353.150   1
  -3   3  10 1037.54 412.619   3
  -3  -3  10 678.982 262.354   3
   3   3 -10 344.434 207.925   8
  -3   3   9-389.846 471.691   1
  -3   3   9 132.885 195.441   3
  -3  -3   9 303.637 390.442   3
   3   3  -9-68.4093 197.334   8
  -3   3   8 856.509 365.615   3
   3  -3  -8 784.982 274.591   8
   3   3  -8 1122.13 360.120   8
   3  -3  -7 2659.32 433.423   8
  -3   3   7 2321.82 521.567   1
   3   3  -7 3287.40 537.792   8
  -3   3   7 2532.52 557.444   3
  -3   3   6 227.986 214.134   1
  -3   3   6-100.929 183.222   3
   3  -3  -6 153.153 145.946   8
   3   3  -6 49.7069 94.6677   8
  -3   3   5 4552.51 454.957   2
  -3   3   5 4645.17 679.402   3
   3  -3  -5 6386.49 532.209   8
   3   3  -5 5759.57 612.119   8
  -3   3   4 406.623 235.475   3
  -3   3   4 481.668 165.817   2
   3  -3  -4 548.308 134.887   8
   3   3  -4 332.353 122.401   8
  -3   3   3 20301.7 1269.31   3
  -3  -3   3 22441.2 1468.26   3
   3  -3  -3 20254.0 749.467   5
   3   3  -3 20124.0 1197.41   5
   3  -3  -3 19275.1 608.705   8
   3   3  -3 20591.0 998.019   8
  -3   3   3 19851.7 939.865   2
  -3   3   2 3990.75 530.383   3
  -3  -3   2 4240.08 620.806   3
   3   3  -2 4876.25 710.479   5
   3  -3  -2 3985.24 494.655   5
   3   3  -2 3842.79 410.893   8
  -3   3   2 3689.61 426.050   2
  -3   3   1 24003.0 1200.68   3
  -3   3   1 23446.9 1270.54   6
  -3  -3   1 23465.4 1215.89   6
  -3  -3   1 23025.0 1272.80   3
   3   3  -1 23670.9 1655.18   5
   3   3  -1 23510.9 1027.21   8
  -3   3   0 878.784 327.831   6
  -3  -3   0 779.215 271.940   6
  -3   3   0 766.523 215.352   3
   3   3   0-0.45451 259.440   5
  -3  -3   0 438.095 158.679   3
   3  -3   0 633.761 133.202   4
  -3   3  -1 13706.8 827.137   3
  -3  -3  -1 11249.6 703.917   3
  -3   3  -1 11366.8 955.397   6
  -3  -3  -1 11072.7 896.380   6
   3   3   1 13046.7 927.350   4
   3  -3   1 12432.5 740.298   4
  -3   3  -2 3571.78 600.328   7
  -3   3  -2 2568.08 345.101   3
  -3  -3  -2 2682.46 308.911   3
  -3   3  -2 3201.77 542.069   6
  -3  -3  -2 2933.23 479.593   6
   3  -3   2 2546.84 397.765   4
   3   3   2 2133.17 450.270   4
   3  -3   3-194.733 182.017   4
  -3   3  -3 103.424 169.318   7
  -3   3  -3 455.255 154.201   6
   3   3   3 298.141 240.350   4
   3  -3   4 904.128 304.530   4
  -3   3  -4 1448.72 406.136   7
   3   3   4 1765.88 512.141   4
   3  -3   5 1773.22 509.215   4
  -3   3  -5 2030.11 474.229   7
   3   3   5 2552.28 629.771   4
   3  -3   6 251.970 290.752   4
  -3   3  -6 440.721 287.912   7
   3   3   6 270.837 220.834   4
   3  -3   7 269.139 222.294   4
  -3   3  -7 428.975 278.049   7
   3   3   7 426.029 425.417   4
   3  -3   8-184.767 196.994   4
  -3   3  -8 327.900 303.943   7
   3   3   8 267.089 295.617   4
  -3   4  10-346.093 485.539   1
  -3   4  10 548.063 349.378   3
  -3  -4  10-485.810 485.859   3
   3   4 -10-31.4901 211.263   8
  -3   4   9 5298.78 878.727   3
   3   4  -9 7149.11 962.850   8
  -3   4   9 7217.49 1171.56   1
  -3   4   8 2971.86 627.532   3
   3   4  -8 3087.59 585.403   8
  -3   4   7 1144.30 377.959   3
   3   4  -7 1045.03 324.298   8
  -3   4   7 1142.82 346.537   1
  -3   4   6 198.422 157.283   2
  -3   4   6-199.129 164.500   3
  -3   4   6-95.8611 253.922   1
   3  -4  -6 14.7086 85.2712   8
   3   4  -6 15.6447 95.0423   8
  -3   4   5 50261.4 1625.87   2
  -3   4   5 50469.8 2189.51   3
   3  -4  -5 49564.8 1533.09   8
   3   4  -5 49527.8 1822.08   8
  -3   4   4-52.5031 84.2766   2
   3   4  -4 226.193 147.950   8
   3   4  -3 2687.75 501.246   5
  -3   4   3 2199.42 360.801   3
  -3   4   3 1996.95 320.199   2
   3   4  -3 2439.51 373.103   8
   3  -4  -2 2540.13 365.174   5
   3   4  -2 2383.22 542.081   5
  -3   4   2 2515.48 419.450   3
   3   4  -2 2463.32 358.537   8
  -3   4   2 2835.12 390.353   2
   3   4  -1 113.326 132.970   8
  -3  -4   1 201.636 186.513   6
  -3   4   1 139.715 138.958   2
  -3   4   1 118.418 116.115   3
   3   4  -1 104.855 289.180   5
  -3  -4   1-60.7876 166.567   3
  -3   4   0 472.663 272.596   6
  -3  -4   0 532.305 264.533   6
  -3   4   0 128.573 131.702   3
   3   4   0-64.7522 285.205   5
  -3  -4   0 139.509 138.171   3
   3  -4   0-0.51574 51.6627   4
   3  -4   1 1239.96 224.334   4
  -3   4  -1 1719.70 412.324   7
  -3   4  -1 1457.24 395.216   6
  -3  -4  -1 1704.54 353.452   6
  -3   4  -1 1459.14 291.404   3
  -3  -4  -1 1802.44 292.749   3
   3  -4   2 26.4801 135.334   4
  -3   4  -2 474.280 261.759   7
  -3   4  -2 202.151 132.004   6
  -3   4  -2 217.614 113.239   3
  -3  -4  -2 63.5845 145.017   6
  -3  -4  -2 81.3864 64.9979   3
   3   4   2-36.6219 148.958   4
   3  -4   3 22.0440 111.328   4
  -3   4  -3-6.06217 127.715   7
  -3   4  -3-298.722 278.089   6
   3   4   3 87.6602 185.562   4
   3  -4   4 46.9948 174.969   4
  -3   4  -4-274.661 338.933   6
   3   4   4-109.270 158.485   4
  -3   4  -5 3721.66 682.987   7
   3  -4   5 4657.93 769.297   4
   3   4   5 3421.52 721.753   4
   3  -4   6 67.1617 125.462   4
  -3   4  -6-155.092 175.340   7
   3   4   6 259.651 167.756   4
   3  -4   7 1535.56 549.974   4
  -3   4  -7 1397.37 481.341   7
   3   4   7 957.687 531.803   4
   3  -4   8-405.327 285.146   4
  -3   4  -8 310.263 260.348   7
  -3   5  10 334.386 270.894   3
   3   5 -10-13.6872 189.564   8
  -3   5   9-522.671 449.800   1
  -3   5   9-36.4190 198.081   3
   3   5  -9 122.336 187.311   8
  -3   5   8 3.26786 179.679   3
   3   5  -8 7.61093 116.183   8
  -3   5   7 6782.32 870.781   3
  -3   5   7 6096.42 933.444   1
   3   5  -7 6903.69 796.763   8
  -3   5   6 3141.93 471.747   2
  -3   5   6 2216.63 486.682   3
   3   5  -6 2405.34 447.243   8
  -3   5   5 603.479 216.325   2
  -3   5   5-0.64696 273.927   3
   3   5  -5 683.171 235.545   8
  -3   5   4 15885.5 945.723   2
  -3   5   4 14939.9 1100.55   3
   3   5  -4 16073.5 1008.12   8
  -3   5   3 3535.87 453.947   2
  -3   5   3 3721.57 569.679   3
   3   5  -3 3872.18 636.739   5
   3   5  -3 3934.50 523.161   8
   3   5  -2 2083.35 356.388   8
   3   5  -2 1878.23 473.495   5
  -3   5   2 1841.35 350.616   3
  -3   5   2 1619.61 316.365   2
   3  -5  -2 1396.42 250.036   5
   3   5  -1 31.3869 103.998   8
  -3  -5   1 209.244 159.147   6
  -3   5   1-5.94315 162.340   2
  -3   5   1 2.97726 128.094   3
   3   5  -1 155.564 222.859   5
  -3  -5   1 160.521 128.441   3
  -3   5   0 49354.4 1666.45   3
  -3   5   0 45020.5 1852.29   6
  -3  -5   0 46861.5 1740.66   6
  -3  -5   0 46320.9 1675.32   3
   3   5   0 47950.9 2558.95   5
   3  -5   0 46409.9 1029.38   4
  -3   5   0 48160.2 1823.07   2
  -3   5  -1 5670.45 715.980   7
  -3   5  -1 7158.50 610.940   3
  -3   5  -1 6355.69 737.280   6
  -3  -5  -1 6718.10 565.527   3
  -3  -5  -1 5790.78 631.728   6
   3   5   1 5215.63 818.806   5
   3  -5   1 6613.82 525.568   4
  -3   5  -2 11373.0 725.533   3
  -3   5  -2 10592.9 938.219   7
  -3  -5  -2 11022.7 612.401   3
  -3   5  -2 11079.5 995.835   6
  -3  -5  -2 8967.60 816.062   6
   3   5   2 10642.3 991.616   4
  -3   5  -3-147.352 208.276   7
  -3   5  -3-74.8276 232.573   6
   3   5   3 115.169 151.730   4
  -3   5  -4 10007.2 1003.98   7
  -3   5  -4 10499.9 1106.03   6
   3   5   4 10962.9 1218.40   4
  -3   5  -5 247.885 262.983   7
   3   5   5-148.588 220.274   4
  -3   5  -6 1614.63 423.723   7
   3   5   6 1311.93 499.951   4
   3  -5   7 2525.39 675.041   4
  -3   5  -7 1561.90 478.109   7
   3   5   7 2161.63 727.121   4
   3  -5   8 1973.07 644.100   4
  -3   5  -8 657.202 274.908   7
  -3   6  10-2140.91 749.415   1
   3   6 -10 17.4494 267.730   8
  -3   6   9-33.0356 489.035   1
  -3   6   9 383.349 257.090   3
   3   6  -9 730.615 331.281   8
  -3   6   8 2251.67 506.548   3
  -3   6   8 1646.46 501.569   1
   3   6  -8 2165.49 516.326   8
  -3   6   7 224.605 171.547   3
  -3   6   7 106.848 271.967   1
   3   6  -7 544.292 267.274   8
  -3   6   6 18973.2 1196.77   2
  -3   6   6 16899.0 1281.34   3
   3   6  -6 18792.1 1284.39   8
  -3   6   5 25227.6 1316.33   2
  -3   6   5 24487.5 1483.05   3
   3   6  -5 26077.5 1408.03   8
  -3   6   4 53896.7 1847.97   2
  -3   6   4 53202.9 2126.41   3
   3   6  -4 56573.8 1984.76   8
  -3   6   3 101030. 2533.39   2
  -3   6   3 100901. 2780.05   3
   3   6  -3 107835. 3063.99   5
   3   6  -3 104115. 2566.73   8
  -3   6   2 23121.9 1210.20   2
  -3   6   2 22565.0 1250.39   3
   3   6  -2 23741.0 1625.11   5
   3   6  -2 24464.0 1232.05   8
  -3   6   1 4512.05 555.041   3
  -3  -6   1 5215.73 564.137   6
   3   6  -1 5388.29 863.720   5
   3   6  -1 4207.96 498.798   8
  -3   6   1 4610.17 556.388   2
  -3   6   0 9361.05 862.385   7
  -3   6   0 8241.33 720.775   3
  -3   6   0 10731.3 943.575   6
  -3  -6   0 9398.07 776.285   6
  -3  -6   0 8990.01 765.655   3
   3   6   0 8976.00 1151.23   5
   3  -6   0 8815.31 450.061   4
  -3   6   0 8638.48 791.726   2
  -3   6  -1 654.985 330.022   7
  -3   6  -1 721.770 392.877   6
  -3  -6  -1-14.7364 157.349   6
  -3   6  -1 102.393 104.233   3
  -3  -6  -1 96.9756 96.0302   3
  -3   6  -2 96.0901 202.145   7
  -3   6  -2 198.771 214.738   6
  -3  -6  -2 268.034 167.145   6
  -3  -6  -2 79.2767 65.6126   3
   3   6   2 286.039 227.416   4
  -3   6  -3 4796.74 655.306   7
  -3   6  -3 4341.76 670.638   6
   3   6   3 4364.25 722.934   4
  -3   6  -4 1991.85 538.684   7
  -3   6  -4 1430.30 417.125   6
   3   6   4 2214.44 574.475   4
  -3   6  -5 1240.44 408.043   7
  -3   6  -5 938.519 373.261   6
   3   6   5 1634.65 553.736   4
  -3   6  -6 5193.51 835.019   7
   3   6   6 6732.70 1118.95   4
  -3   6  -7 4633.12 823.575   7
   3   6   7 5981.43 1108.54   4
   3  -6   8 2616.16 724.715   4
  -3   7   9-127.316 245.943   3
   3   7  -9 120.208 236.705   8
  -3   7   8-154.036 193.169   3
   3   7  -8 86.1404 110.937   8
  -3   7   7 14.1580 101.258   2
  -3   7   7 296.499 177.755   3
   3   7  -7 217.276 179.411   8
  -3   7   6 95.6005 204.057   2
  -3   7   6-135.391 221.139   3
   3   7  -6-71.9510 182.438   8
  -3   7   5 33522.8 1582.30   2
  -3   7   5 32737.1 1730.13   3
   3   7  -5 33456.1 1669.93   8
  -3   7   4 4844.80 604.805   2
  -3   7   4 4961.70 663.685   3
   3   7  -4 5354.79 650.953   8
  -3   7   3 10873.9 876.833   2
  -3   7   3 10651.6 917.278   3
   3   7  -3 11674.0 903.546   8
  -3   7   2 2655.43 445.969   2
   3   7  -2 2655.52 428.447   8
  -3   7   2 2322.72 428.476   3
   3   7  -2 2900.17 588.642   5
  -3   7   1 59299.8 1956.74   3
  -3  -7   1 57822.6 1792.57   6
   3   7  -1 58996.9 2812.12   5
   3   7  -1 58669.5 1964.09   8
  -3   7   1 57035.4 1993.49   2
  -3   7   0 7368.04 761.037   7
  -3   7   0 7148.40 673.871   3
  -3   7   0 7514.97 796.400   6
  -3  -7   0 8036.93 724.028   6
   3   7   0 8301.06 1140.94   5
  -3   7   0 7300.23 750.266   2
  -3   7  -1 27867.0 1503.21   7
  -3   7  -1 29119.6 1260.73   3
  -3   7  -1 30742.0 1603.04   6
  -3  -7  -1 27945.4 1378.48   6
  -3  -7  -1 29068.0 1231.41   3
   3   7   1 28630.1 2156.19   5
  -3   7  -2 1319.86 360.984   7
  -3   7  -2 1640.10 443.694   6
  -3  -7  -2 1040.00 250.269   6
   3   7   2 269.987 565.774   5
  -3   7  -3 168.019 195.209   7
  -3   7  -3 171.198 208.024   6
   3   7   3-8.21704 131.849   4
  -3   7  -4 50.7130 152.507   7
  -3   7  -4 151.617 175.112   6
   3   7   4 107.931 162.340   4
  -3   7  -5 4233.81 723.509   7
  -3   7  -5 4715.69 794.201   6
   3   7   5 4604.22 881.429   4
  -3   7  -6 58.8049 209.565   7
  -3   7  -6-11.8484 236.495   6
   3   7   6-244.019 368.000   4
  -3   7  -7 47.9822 271.965   7
   3   7   7-289.943 285.318   4
  -3   8   9 148.611 177.840   3
   3   8  -9 227.740 214.729   8
  -3   8   9-383.036 385.164   1
  -3   8   8 967.968 343.071   3
  -3   8   8 489.208 229.682   1
  -3   8   7 3154.72 582.807   2
  -3   8   7 3758.02 653.425   3
   3   8  -7 4123.34 673.342   8
  -3   8   6 6888.25 837.350   3
  -3   8   6 6586.91 780.880   2
   3   8  -6 5400.21 717.066   8
  -3   8   5 3024.01 507.721   2
  -3   8   5 2158.53 483.352   3
   3   8  -5 2418.62 465.419   8
  -3   8   4 85872.0 2598.83   2
  -3   8   4 89061.2 2750.27   3
   3   8  -4 93730.4 2733.74   8
   3   8  -3 697.840 270.436   8
  -3   8   3 526.358 216.256   3
  -3   8   3 274.217 122.194   2
  -3   8   2 44528.1 1818.11   2
  -3   8   2 45063.3 1776.67   3
   3   8  -2 46720.5 2307.38   5
   3   8  -2 47392.7 1851.58   8
  -3   8   1 4372.49 555.965   3
  -3  -8   1 3528.30 454.959   6
   3   8  -1 3457.80 773.471   5
   3   8  -1 3602.82 508.690   8
  -3   8   1 3600.30 534.526   2
  -3   8   0 199.687 150.062   7
  -3   8   0 1087.72 390.973   6
  -3  -8   0 47.2845 184.612   6
  -3   8   0 381.961 198.459   3
  -3   8   0 288.377 227.947   2
   3   8   0 240.605 371.783   5
  -3   8  -1 2413.56 383.542   3
  -3   8  -1 2104.25 448.632   7
  -3   8  -1 2164.89 488.612   6
  -3  -8  -1 2169.11 390.660   6
  -3   8  -1 2726.27 518.947   2
   3   8   1 2767.58 694.683   5
  -3  -8  -1 2101.07 354.782   3
  -3   8  -2 1077.36 337.908   7
  -3   8  -2 1370.03 392.152   6
  -3  -8  -2 960.844 255.236   6
   3   8   2 1063.51 372.082   5
  -3   8  -3 260.263 178.064   7
  -3   8  -3-25.8641 186.550   6
   3   8   3-11.0496 348.583   5
   3   8   3 366.050 293.341   4
  -3   8  -4 2770.96 568.227   7
  -3   8  -4 3156.75 624.230   6
   3   8   4 3165.58 714.312   4
  -3   8  -5 1569.97 462.022   7
  -3   8  -5 1297.62 439.351   6
   3   8   5 1902.91 582.964   4
  -3   8  -6 4837.07 843.087   7
  -3   8  -6 4171.83 859.064   6
   3   8   6 6114.57 1078.57   4
  -3   8  -7-198.228 168.109   7
  -3   8  -7-415.547 431.169   6
   3   8   7-252.039 242.835   4
  -3   9   9 506.973 275.967   3
   3   9  -9 254.916 187.964   8
  -3   9   8 2215.08 509.624   3
  -3   9   8 1599.18 559.620   1
   3   9  -8 2476.73 574.363   8
  -3   9   7 2150.25 521.535   2
  -3   9   7 1794.21 437.001   3
   3   9  -7 2342.36 540.631   8
  -3   9   6 37.6077 168.577   2
  -3   9   6 63.4134 165.416   3
   3   9  -6-14.4445 194.362   8
  -3   9   5 68.6338 124.570   2
  -3   9   5 269.256 204.603   3
   3   9  -5 86.5464 113.681   8
  -3   9   4 26009.9 1488.62   2
  -3   9   4 24003.0 1431.80   3
   3   9  -4 24129.2 1457.36   8
   3   9  -3 189.961 161.762   8
  -3   9   3-134.925 204.938   3
  -3   9   3 184.298 107.293   2
   3   9  -2 175.619 146.650   8
  -3   9   2 299.657 211.690   3
   3   9  -2 698.144 394.499   5
  -3   9   2 247.662 177.401   2
   3   9  -1 1851.03 372.967   8
  -3   9   1 1308.78 316.078   3
   3   9  -1 1513.15 522.861   5
  -3   9   1 1509.98 344.906   2
  -3   9   0 5805.29 704.292   7
  -3   9   0 6567.80 653.068   3
  -3  -9   0 5932.75 608.143   6
   3   9   0 7135.98 1119.27   5
  -3   9   0 6625.77 748.858   2
  -3   9  -1 12684.1 1032.24   7
  -3   9  -1 13752.9 1113.43   6
  -3  -9  -1 12582.5 916.778   6
  -3  -9  -1 11524.6 867.958   3
   3   9   1 13589.9 1588.85   5
  -3   9  -1 13826.8 1110.71   2
  -3   9  -2 298.669 212.584   7
  -3   9  -2 451.579 339.034   6
  -3  -9  -2-48.9043 133.137   6
  -3   9  -3 315.432 183.244   7
  -3   9  -3 527.879 306.862   6
  -3   9  -4 2895.62 613.918   7
  -3   9  -4 3105.57 614.429   6
   3   9   4 3168.36 767.683   5
   3   9   4 3937.63 772.894   4
  -3   9  -5 2111.32 556.561   7
  -3   9  -5 2688.23 644.700   6
   3   9   5 2627.24 643.746   4
  -3   9  -6 2866.01 677.971   7
  -3   9  -6 2696.09 629.044   6
   3   9   6 4040.71 919.495   4
  -3   9  -7 115.196 323.661   6
   3   9   7 167.687 172.999   4
  -3  10   8 1013.49 339.649   3
   3  10  -8 797.054 336.353   8
  -3  10   7 85.7600 192.037   2
  -3  10   7 120.200 208.704   3
   3  10  -7 19.4144 117.814   8
  -3  10   6 3524.04 613.877   2
  -3  10   6 3771.23 611.806   3
   3  10  -6 2677.10 525.762   8
  -3  10   5 9460.74 931.274   3
  -3  10   5 9170.78 954.842   2
   3  10  -5 8145.47 893.503   8
   3  10  -4 2057.75 464.735   8
  -3  10   4 1796.28 413.747   3
  -3  10   4 2517.37 508.752   2
   3  10  -3-113.534 151.358   8
  -3  10   3-12.3777 169.338   3
  -3  10   3 218.549 200.147   2
   3  10  -2 53.6678 153.097   8
  -3  10   2 11.0191 129.567   3
   3  10  -2 272.305 282.187   5
  -3  10   2 72.3051 130.545   2
   3  10  -1 833.481 281.819   8
  -3  10   1 367.402 186.021   3
   3  10  -1 655.136 325.763   5
  -3  10   1 697.184 233.508   2
  -3  10   0 199.050 215.731   7
  -3 -10   0 225.351 140.649   6
  -3  10   0 33.5798 107.411   3
  -3  10   0-90.7760 148.516   2
   3  10   0 169.098 403.291   5
  -3  10  -1 307.061 223.298   7
  -3  10  -1 275.754 263.956   6
  -3 -10  -1 348.384 161.299   6
  -3  10  -1 333.813 184.696   2
   3  10   1 458.001 431.575   5
  -3  10  -2 1777.15 429.105   7
  -3  10  -2 2650.21 547.926   6
  -3 -10  -2 2023.17 393.096   6
   3  10   2 2452.74 692.040   5
  -3  10  -3 281.481 221.614   7
  -3  10  -3 930.207 402.333   6
   3  10   3 74.4481 346.425   5
  -3  10  -4 193.080 254.856   7
  -3  10  -4-7.06327 166.387   6
  -3  10  -5 674.515 311.430   7
  -3  10  -5 618.940 318.194   6
   3  10   5 1253.51 532.353   4
  -3  10  -6 843.991 380.203   7
  -3  10  -6 385.510 198.650   6
   3  10   6 735.526 412.565   4
  -3  10  -7 229.210 317.863   6
  -3  11   8 210.095 204.149   3
   3  11  -8 348.687 238.838   8
  -3  11   7 2640.02 584.048   2
  -3  11   7 2340.03 508.724   3
   3  11  -7 2367.41 517.482   8
  -3  11   6 951.155 371.491   2
  -3  11   6 1494.01 430.356   3
   3  11  -6 1352.21 420.362   8
  -3  11   5 1043.66 353.342   2
  -3  11   5 1231.93 363.341   3
   3  11  -5 1131.29 341.261   8
   3  11  -4 856.863 294.628   8
  -3  11   4 742.811 284.272   3
  -3  11   4 922.354 304.712   2
  -3  11   3 4652.49 660.634   2
  -3  11   3 5535.94 685.557   3
   3  11  -3 5575.97 735.249   8
  -3  11   2 7386.37 829.192   2
  -3  11   2 8262.48 804.099   3
   3  11  -2 7701.87 1016.92   5
   3  11  -2 8784.56 916.554   8
   3  11  -1 2602.18 489.089   8
  -3  11   1 3095.25 484.877   3
   3  11  -1 3728.83 772.369   5
  -3  11   1 2774.50 506.702   2
  -3  11   0 132.834 211.191   7
   3  11   0 494.779 472.789   5
  -3  11   0 121.871 182.111   2
  -3  11  -1 2050.98 449.567   7
  -3  11  -1 2822.03 541.327   6
  -3 -11  -1 1814.38 366.891   6
  -3  11  -1 2038.31 477.303   2
   3  11   1 2710.95 781.438   5
  -3  11  -2 707.177 299.883   7
  -3  11  -2 546.067 290.525   6
  -3 -11  -2 17.6316 137.159   6
  -3  11  -2 300.287 286.028   2
   3  11   2 322.873 250.514   5
  -3  11  -3 512.275 288.304   7
  -3  11  -3 392.095 319.877   6
   3  11   3-80.2904 437.442   5
  -3  11  -4 1699.64 523.598   7
  -3  11  -4 2089.68 545.599   6
  -3  11  -5-62.0396 178.292   7
  -3  11  -5 185.587 237.512   6
  -3  11  -6 491.882 321.054   7
  -3  11  -6-155.683 296.835   6
   3  11   6-62.6782 282.942   4
  -3  11  -7 55.8461 250.449   6
  -3  12   8 2279.16 493.376   3
   3  12  -8 2753.78 636.332   8
  -3  12   7-7.38286 191.785   2
  -3  12   7 1.90513 143.650   3
   3  12  -7-300.973 305.194   8
  -3  12   6 20221.9 1403.65   3
  -3  12   6 19053.3 1547.56   2
   3  12  -6 19149.9 1525.60   8
  -3  12   5 483.667 240.698   3
   3  12  -5 421.381 249.953   8
   3  12  -4 1404.07 383.062   8
  -3  12   4 1537.92 395.528   3
  -3  12   4 1537.34 429.015   2
   3  12  -3 292.055 136.020   8
  -3  12   3 164.610 140.668   3
  -3  12   3 326.909 223.800   2
   3  12  -2 2475.82 507.354   8
  -3  12   2 2004.45 400.377   3
  -3  12   2 2046.71 461.162   2
  -3  12   1 4364.38 673.228   2
  -3  12   1 4873.19 641.410   7
  -3  12   1 4118.29 555.578   3
   3  12  -1 4829.19 865.906   5
   3  12  -1 5074.14 707.693   8
  -3  12   0 14236.4 1101.06   7
   3  12   0 14394.3 1558.18   5
  -3  12   0 13187.4 1129.22   2
  -3  12  -1 920.395 320.933   7
  -3  12  -1 457.627 221.534   2
   3  12   1 579.951 483.743   5
  -3  12  -2 23890.3 1555.11   7
  -3  12  -2 27130.6 1673.16   6
   3  12   2 24539.5 2302.53   5
  -3  12  -2 24444.6 1647.86   2
  -3  12  -3 1544.02 423.679   7
  -3  12  -3 2878.16 626.149   6
   3  12   3 1783.61 593.515   5
  -3  12  -4 8643.29 1072.51   7
  -3  12  -4 10407.7 1155.95   6
   3  12   4 10008.3 1633.20   5
  -3  12  -5 456.647 303.276   7
  -3  12  -5 93.6797 160.567   6
  -3  12  -6 181.122 255.067   6
   3  12   6 170.083 284.019   5
  -3  13   8 439.090 335.070   2
  -3  13   7 6478.76 841.919   3
  -3  13   7 6188.44 934.869   2
   3  13  -7 7356.25 995.553   8
  -3  13   6 558.413 344.507   2
  -3  13   6 363.730 205.436   3
   3  13  -6 1066.10 413.337   8
  -3  13   5 4968.00 686.374   3
  -3  13   5 4139.14 742.186   2
   3  13  -5 4388.36 717.798   8
   3  13  -4 988.671 356.949   8
  -3  13   4 1057.86 333.759   3
  -3  13   4 774.893 316.234   2
   3  13  -3 962.832 321.414   8
  -3  13   3 1433.29 386.634   3
  -3  13   3 1211.56 392.443   2
  -3  13   2 3338.27 596.206   2
  -3  13   2 3810.00 561.155   3
   3  13  -2 4141.87 673.322   8
  -3  13   1 4278.79 678.260   2
  -3  13   1 3996.90 598.155   7
   3  13  -1 3766.00 784.548   5
   3  13  -1 4870.57 750.472   8
  -3  13   0 114.425 166.743   7
   3  13   0 607.719 417.014   5
  -3  13   0 571.050 292.949   2
  -3  13  -1 577.415 262.829   7
  -3  13  -1 248.160 141.241   2
   3  13   1 741.140 518.095   5
  -3  13  -2 920.525 393.679   7
  -3  13  -2 1332.59 482.934   6
  -3  13  -2 862.881 372.644   2
   3  13   2 1906.70 786.405   5
  -3  13  -3 3365.48 674.098   7
  -3  13  -3 4752.23 769.240   6
   3  13   3 4184.40 1078.00   5
  -3  13  -4 142.961 251.316   7
  -3  13  -4 946.771 414.217   6
   3  13   4 324.943 341.466   5
  -3  13  -5 5164.00 885.587   7
  -3  13  -5 6056.83 951.594   6
   3  13   5 4647.39 1189.76   5
  -3  14   8 4020.04 816.095   2
  -3  14   7 4314.16 672.073   3
  -3  14   7 3589.95 728.266   2
   3  14  -7 3748.88 729.569   8
  -3  14   6 2944.46 661.209   2
  -3  14   6 3335.72 589.956   3
   3  14  -6 2884.65 637.002   8
  -3  14   5 2577.77 591.233   2
  -3  14   5 2624.67 495.931   3
   3  14  -5 2730.02 567.042   8
  -3  14   4 5416.15 731.483   3
  -3  14   4 4226.87 739.503   2
   3  14  -4 5341.46 802.591   8
   3  14  -3 1338.52 413.966   8
  -3  14   3 1262.82 374.268   3
  -3  14   3 1027.17 340.774   2
   3  14  -2 2355.31 519.545   8
  -3  14   2 1826.19 440.784   2
   3  14  -1 2507.05 563.178   8
  -3  14   1 1712.44 439.086   7
   3  14  -1 2302.37 635.140   5
  -3  14   1 2183.62 506.880   2
  -3  14   0 1085.78 369.454   7
   3  14   0 709.306 424.244   5
  -3  14   0 626.062 282.813   2
  -3  14  -1 8906.25 957.619   7
   3  14   1 9781.07 1386.74   5
  -3  14  -1 9273.15 1027.80   2
  -3  14  -2 21462.5 1547.38   7
   3  14   2 20934.7 2154.02   5
  -3  14  -2 20132.0 1549.88   2
  -3  14  -3 15458.3 1401.29   7
  -3  14  -3 15591.2 1349.74   6
   3  14   3 14395.2 1883.89   5
  -3  14  -4 8640.25 1124.08   7
  -3  14  -4 8691.77 1028.23   6
   3  14   4 8188.23 1510.91   5
  -3  14  -5 366.729 284.769   7
   3  14   5 696.553 652.603   5
  -3  15   7 29.7711 254.010   2
  -3  15   7-51.2929 125.947   3
  -3  15   6 8271.83 898.811   3
  -3  15   6 6806.82 1024.06   2
   3  15  -6 9707.93 1195.69   8
  -3  15   5 758.837 392.003   2
  -3  15   5 822.455 337.655   3
   3  15  -5 727.266 260.159   8
   3  15  -4 341.406 265.279   8
  -3  15   4 138.050 149.121   3
  -3  15   4 526.770 263.607   2
   3  15  -3 149.898 121.966   8
  -3  15   3 354.942 239.395   2
   3  15  -2 1536.99 439.755   8
  -3  15   2 1753.86 474.842   2
   3  15  -1 86.3828 189.927   8
  -3  15   1 245.352 228.839   7
   3  15  -1 202.993 286.648   5
  -3  15   1 437.612 294.652   2
   3  15   0 2743.60 599.378   8
  -3  15   0 2752.86 534.870   7
   3  15   0 2998.65 757.956   5
  -3  15   0 2708.88 565.002   2
  -3  15  -1 1451.30 425.946   7
  -3  15  -1 1652.26 478.218   2
   3  15   1 1414.44 555.143   5
  -3  15  -2 779.103 343.445   7
  -3  15  -2 479.094 354.193   2
   3  15   2 543.310 436.325   5
  -3  15  -3 2162.47 584.514   7
   3  15   3 1563.56 731.251   5
  -3  15  -4 2139.81 607.940   7
   3  15   4 3303.40 979.480   5
  -3  16   6 748.204 370.630   2
  -3  16   6 31.3037 108.810   3
  -3  16   5 950.486 379.216   2
   3  16  -5 717.096 272.043   8
   3  16  -4 580.505 317.506   8
  -3  16   4 4.88127 180.032   2
   3  16  -3 362.374 235.904   8
  -3  16   3 335.874 193.730   2
   3  16  -2 1971.33 505.885   8
  -3  16   2 2162.57 528.338   2
   3  16  -1 378.879 285.229   8
  -3  16   1 59.0904 183.831   2
   3  16   0 3124.51 641.223   8
  -3  16   0 3366.16 589.183   7
   3  16   0 3647.52 810.813   5
  -3  16   0 3217.59 617.136   2
  -3  16  -1 1853.63 476.470   7
  -3  16  -1 2156.91 527.817   2
   3  16   1 2184.89 654.899   5
  -3  16  -2 1415.87 460.537   7
  -3  16  -2 1185.55 420.079   2
   3  16   2 1103.81 537.953   5
  -3  16  -3 3242.81 682.170   7
   3  16   3 4629.09 1110.94   5
  -3  16  -4-145.979 297.734   7
  -3  17   5 40.6376 169.844   2
   3  17  -4 197.478 333.278   8
  -3  17   4-218.290 198.523   2
   3  17  -3 1370.33 469.691   8
  -3  17   3 1075.16 403.442   2
  -3  17   2 3223.70 674.170   2
   3  17  -2 5326.43 888.573   8
   3  17  -1 120.472 138.971   8
  -3  17   1-177.066 208.407   2
   3  17   0-34.5459 225.295   8
  -3  17   0 514.557 263.963   7
   3  17   0-51.3262 241.536   5
  -3  17   0 236.484 201.668   2
  -3  17  -1 303.704 237.428   7
   3  17   1 224.011 228.730   5
  -3  17  -1 373.768 228.196   2
  -3  17  -2 1118.59 370.657   7
  -3  17  -2 827.339 350.094   2
   3  17   2 1038.96 502.703   5
  -3  17  -3 97.6139 231.722   7
  -3  18   4 2999.65 685.814   2
   3  18  -3 1530.97 505.693   8
  -3  18   3 1081.59 413.245   2
   3  18  -2 82.2796 196.218   8
  -3  18   2 151.188 146.009   2
   3  18  -1 289.770 259.972   8
  -3  18   1 7.77072 190.881   2
   3  18   0 1103.32 467.883   8
  -3  18   0 445.468 269.295   2
  -3  18  -1 857.109 402.872   7
   3  18   1 293.387 345.898   5
  -3  18  -1 307.449 197.595   2
  -3  18  -2 346.656 313.686   7
  -3  18  -3 110.538 159.569   7
  -3  19  -2 1326.59 453.944   7
  -4   0   8 15851.8 1659.36   3
  -4   0   7 66.6729 333.672   3
  -4   0   6 25164.1 1892.17   3
  -4   0   5 465.552 361.360   3
  -4   0   4 9014.13 1030.64   3
   4   0  -3 13.8846 132.465   5
  -4   0   3 42.0137 184.412   3
   4   0  -2 1754.17 454.960   5
  -4   0   2 1196.14 332.246   3
  -4   0   1-90.1638 159.171   6
  -4   0   1-83.4203 194.869   3
   4   0  -1-130.012 187.600   5
  -4   0   0 269.878 223.291   6
  -4   0   0 301.265 159.490   3
  -4   0  -1 129.298 281.610   6
  -4   0  -1 154.718 106.033   3
  -4   0  -2 32896.7 1343.18   3
  -4   0  -2 29559.3 1812.26   6
  -4   0  -3 319.823 272.090   6
  -4   0  -4 36076.1 2234.83   6
  -4   0  -5-6.23590 192.844   6
  -4   1   8 1929.99 588.992   3
  -4  -1   8 2895.53 770.462   3
  -4   1   7 2572.22 617.356   3
  -4  -1   7 2098.87 672.826   3
  -4   1   6 5436.30 874.305   3
  -4  -1   6 6681.96 1022.70   3
  -4   1   5 16532.2 1433.56   3
  -4  -1   5 14953.9 1404.33   3
  -4   1   4 540.503 314.150   3
  -4  -1   4 152.865 174.652   3
   4   1  -3 331.098 201.397   5
  -4   1   3-4.60336 173.475   3
  -4  -1   3 5.97709 162.265   3
   4   1  -2 1201.42 411.343   5
   4  -1  -2 1291.32 397.202   5
  -4   1   2 541.213 213.440   3
  -4  -1   2 882.826 266.634   3
  -4   1   1 6239.22 716.132   3
  -4  -1   1 5958.89 768.660   6
  -4  -1   1 5130.86 634.615   3
   4   1  -1 5017.81 847.933   5
   4  -1  -1 5431.94 809.078   5
  -4   1   0 87.3936 211.580   6
  -4  -1   0 354.802 215.539   6
  -4   1   0 684.163 246.299   3
  -4  -1   0 522.440 210.797   3
   4   1   0 205.845 170.218   5
  -4   1  -1 976.175 380.806   6
  -4  -1  -1 1107.86 372.197   6
  -4   1  -1 568.240 207.552   3
  -4  -1  -1 797.359 240.010   3
  -4   1  -2 4546.20 517.549   3
  -4   1  -2 4657.29 758.200   6
  -4  -1  -2 5689.68 805.442   6
  -4   1  -3 2026.02 532.594   6
  -4  -1  -3 1926.37 525.970   6
  -4   1  -4 684.125 432.149   6
  -4  -1  -4 1118.09 467.562   6
   4   1   4 515.830 347.026   4
  -4   1  -5 5681.48 998.257   6
  -4  -1  -5 6044.65 979.927   6
   4   1   5 6843.51 1032.20   4
   4   1   6 1121.88 466.946   4
  -4   2   8 679.756 428.118   3
  -4  -2   8 1139.80 534.697   3
  -4   2   7 1647.70 557.167   3
  -4  -2   7 1686.66 547.610   3
  -4   2   6 2482.64 642.058   3
  -4  -2   6 1941.87 609.122   3
  -4   2   5 6870.09 943.214   3
  -4  -2   5 5684.67 903.006   3
  -4   2   4 2722.74 577.912   3
  -4  -2   4 2421.95 567.904   3
   4   2  -3 713.905 297.385   5
  -4   2   3 151.254 179.931   3
  -4  -2   3 180.314 234.451   3
   4   2  -2 344.929 242.954   5
  -4   2   2 160.633 153.888   3
   4  -2  -2 101.778 144.550   5
  -4  -2   2 6.82036 156.340   3
  -4  -2   1 3394.59 581.506   6
  -4  -2   1 3198.79 517.479   3
  -4   2   1 2977.48 504.379   3
   4   2  -1 2944.07 653.883   5
   4  -2  -1 3099.35 603.905   5
  -4   2   0 8674.99 817.696   3
  -4  -2   0 8249.39 770.230   3
  -4   2   0 8340.18 953.110   6
  -4  -2   0 8452.02 925.811   6
   4   2   0 7744.80 1098.73   5
  -4   2  -1 297.661 303.926   6
  -4  -2  -1 697.757 326.224   6
  -4   2  -1 86.3803 99.6786   3
  -4  -2  -1 361.892 168.614   3
  -4   2  -2 9056.60 723.542   3
  -4   2  -2 9223.28 1055.48   6
  -4  -2  -2 9775.74 1036.34   6
  -4   2  -3 11214.1 1228.16   6
  -4  -2  -3 10538.9 1110.68   6
   4   2   3 12007.7 1144.83   4
  -4   2  -4 778.439 364.948   6
  -4  -2  -4 715.830 341.569   6
   4   2   4 998.359 377.839   4
  -4   2  -5 3557.78 779.777   6
  -4  -2  -5 3188.64 663.454   6
   4   2   5 3169.70 734.047   4
   4   2   6 891.798 452.631   4
  -4   3   8-162.515 238.218   3
  -4  -3   8-373.924 514.617   3
  -4   3   7 1398.96 467.784   3
  -4  -3   7 1899.98 654.783   3
  -4   3   6 646.210 361.743   3
  -4  -3   6 174.687 252.192   3
  -4   3   5-108.592 314.162   3
  -4  -3   5-79.5546 287.570   3
  -4   3   4 707.622 284.527   3
  -4  -3   4 1234.48 467.662   3
   4   3  -3 177.695 194.429   5
  -4   3   3-385.275 323.045   3
  -4  -3   3-216.994 257.550   3
  -4   3   2 7239.14 801.753   3
  -4  -3   2 8174.95 884.322   3
   4   3  -2 8332.63 1039.21   5
  -4  -3   1 986.570 362.586   6
  -4   3   1 724.484 252.281   3
   4   3  -1 710.049 388.256   5
  -4  -3   1 883.095 308.594   3
  -4   3   0 7900.83 762.625   3
  -4  -3   0 7669.66 733.390   3
  -4   3   0 7241.93 875.905   6
  -4  -3   0 8649.05 910.762   6
   4   3   0 7196.12 1109.59   5
  -4   3  -1 25.2536 283.388   6
  -4  -3  -1 217.165 247.441   6
  -4   3  -1 216.614 144.417   3
  -4  -3  -1 53.4301 88.5848   3
  -4   3  -2 1610.37 513.464   6
  -4  -3  -2 834.646 323.048   6
  -4   3  -2 1400.98 306.895   3
   4   3   2 1402.95 382.665   4
  -4   3  -3 1396.43 474.021   6
  -4  -3  -3 1664.72 456.723   6
   4   3   3 2033.17 490.883   4
  -4   3  -4-46.3307 268.303   6
  -4  -3  -4-154.171 256.684   6
   4   3   4 33.0514 118.637   4
  -4   3  -5 1032.51 448.751   7
  -4   3  -5 239.667 194.566   6
  -4  -3  -5 224.858 207.200   6
   4   3   5 402.005 324.774   4
  -4   3  -6 640.504 428.282   7
   4   3   6 295.965 197.485   4
  -4   4   8 3496.51 730.518   3
  -4  -4   8 3234.69 833.335   3
  -4   4   7 1593.25 469.179   3
  -4  -4   7 1541.47 596.330   3
  -4   4   6 1848.08 468.126   3
  -4  -4   6 1736.06 582.378   3
  -4   4   5-514.644 324.564   3
  -4  -4   5-333.583 356.323   3
   4   4  -5 188.471 180.145   8
  -4   4   4 20640.3 1468.35   3
  -4  -4   4 24561.5 1803.69   3
   4   4  -4 23789.8 1255.87   8
   4   4  -3-19.0054 90.1870   8
   4   4  -3 3.82906 103.379   5
  -4   4   3-319.994 310.413   3
  -4  -4   3-206.909 186.678   3
   4   4  -2 599.273 196.638   8
  -4   4   2 1027.66 319.606   3
  -4  -4   2 340.622 236.973   3
   4   4  -1-34.3593 68.5865   8
  -4  -4   1 157.048 236.895   6
  -4   4   1 171.854 176.332   3
   4   4  -1 431.347 326.164   5
  -4  -4   1-78.4004 136.708   3
  -4   4   0 636.879 347.829   6
  -4  -4   0 1075.54 380.238   6
  -4   4   0 498.267 248.170   3
   4   4   0 20.8719 310.041   5
  -4  -4   0 351.840 196.590   3
  -4   4  -1 899.075 402.127   6
  -4  -4  -1 958.730 356.738   6
  -4   4  -1 284.398 203.988   3
  -4  -4  -1 323.647 164.413   3
   4   4   1-117.664 380.245   5
  -4   4  -2 825.387 390.977   6
  -4  -4  -2 189.044 232.097   6
  -4   4  -2 324.218 167.062   3
  -4   4  -3 536.397 313.040   6
  -4  -4  -3-114.370 262.026   6
   4   4   3-126.764 158.132   4
  -4   4  -4 288.719 283.010   7
  -4   4  -4 173.029 227.708   6
  -4  -4  -4-50.7864 174.016   6
   4   4   4 189.746 185.514   4
  -4   4  -5 431.028 344.952   7
  -4   4  -5 131.851 276.649   6
  -4  -4  -5-325.952 363.990   6
   4   4   5-167.451 321.986   4
   4   4   6 1356.59 561.527   4
  -4   5   8 75.7831 195.219   3
  -4  -5   8 1.28911 259.915   3
  -4   5   7-116.396 176.858   3
  -4  -5   7-57.2522 324.860   3
  -4   5   6 2770.97 585.607   3
   4   5  -6 3539.39 567.105   8
  -4  -5   6 3236.71 802.328   3
  -4   5   5 1599.81 420.765   3
  -4  -5   5 1856.91 604.706   3
   4   5  -5 1988.78 382.479   8
  -4   5   4 795.619 285.221   3
  -4  -5   4 1809.34 579.233   3
   4   5  -4 1212.83 318.924   8
   4   5  -3 4106.25 697.056   5
  -4   5   3 3130.77 572.013   3
   4   5  -3 4154.57 539.268   8
  -4  -5   3 4056.60 718.660   3
  -4   5   3 3685.57 509.327   2
  -4   5   2 3316.14 584.549   3
   4   5  -2 3435.90 710.719   5
  -4  -5   2 3723.51 639.857   3
   4   5  -2 3092.72 476.203   8
   4   5  -1 220.859 152.884   8
  -4  -5   1 519.902 278.324   6
  -4   5   1 32.5750 153.816   3
   4   5  -1 68.4076 274.749   5
  -4  -5   1 59.5640 161.844   3
  -4   5   0 478.773 330.305   6
  -4  -5   0 408.697 231.146   6
  -4   5   0 398.001 217.510   3
   4   5   0 468.696 168.779   5
  -4  -5   0 712.272 259.950   3
  -4   5  -1 10574.7 871.920   3
  -4   5  -1 10802.6 1113.42   6
  -4  -5  -1 10061.6 1004.90   6
   4   5   1 8838.73 1300.70   5
  -4   5  -2 1806.65 546.675   6
  -4  -5  -2 1264.49 371.460   6
   4   5   2 490.159 206.137   5
  -4   5  -3 2479.43 603.154   7
  -4   5  -3 1276.76 467.860   6
  -4  -5  -3 1262.38 399.491   6
   4   5   3 1977.14 510.036   4
  -4   5  -4 175.134 277.343   7
  -4   5  -4 5.76138 248.322   6
  -4  -5  -4-232.067 287.654   6
   4   5   4-81.6802 242.969   4
  -4   5  -5 1520.73 511.467   7
  -4   5  -5 1676.74 543.702   6
  -4  -5  -5 963.302 351.559   6
   4   5   5 1493.30 548.126   4
   4   5   6-25.0994 156.118   4
  -4   6   8 167.689 216.221   3
  -4  -6   8-98.0586 244.356   3
  -4   6   7 496.924 222.327   3
  -4  -6   7 503.543 452.322   3
   4   6  -7 793.287 292.053   8
  -4   6   6 78.3692 140.190   3
  -4  -6   6-34.4614 380.513   3
   4   6  -6 76.0669 102.356   8
  -4   6   5 12499.2 1207.47   3
  -4  -6   5 11929.6 1502.64   3
   4   6  -5 13914.9 1088.02   8
  -4   6   4 14060.6 1214.99   3
  -4  -6   4 14319.7 1467.33   3
   4   6  -4 15263.0 1102.96   8
  -4   6   4 14341.7 1032.32   2
  -4   6   3 22435.4 1481.63   3
  -4  -6   3 20990.3 1692.15   3
   4   6  -3 25147.7 1695.13   5
   4   6  -3 25949.7 1408.84   8
  -4   6   3 23283.6 1336.07   2
  -4   6   2 41956.3 1955.52   3
  -4  -6   2 39255.6 2075.52   3
   4   6  -2 42194.2 2503.84   5
   4   6  -2 46514.5 1874.76   8
  -4   6   2 44908.2 1902.41   2
  -4   6   1 8256.46 857.713   3
  -4  -6   1 6847.27 795.400   3
   4   6  -1 8010.69 1190.03   5
   4   6  -1 8614.00 799.331   8
  -4   6   0 2703.38 484.550   3
  -4  -6   0 3379.63 584.896   6
  -4  -6   0 2745.36 469.584   3
  -4   6   0 3305.22 656.407   6
   4   6   0 2795.78 732.358   5
  -4   6  -1 2489.18 449.069   3
  -4   6  -1 2678.97 575.946   6
  -4  -6  -1 2585.76 511.840   6
   4   6   1 2417.59 660.461   5
  -4   6  -2 332.985 319.120   6
  -4  -6  -2 5.65420 130.348   6
  -4   6  -3 353.128 287.941   7
  -4   6  -3 153.846 239.529   6
  -4  -6  -3-244.745 254.901   6
  -4   6  -4 857.390 391.199   7
  -4   6  -4 654.748 333.861   6
  -4  -6  -4 202.311 197.437   6
   4   6   4 825.331 383.837   4
  -4   6  -5 569.161 307.149   7
  -4   6  -5 242.012 210.059   6
  -4  -6  -5 408.963 269.342   6
   4   6   5 664.179 384.787   4
   4   6   6 628.390 368.388   4
  -4   7   8-167.371 177.038   3
   4   7  -8-10.5675 183.139   8
  -4   7   7-100.687 176.516   3
   4   7  -7 178.677 161.532   8
  -4   7   6-185.957 167.247   3
   4   7  -6-98.6865 182.626   8
  -4   7   5 262.522 199.254   3
   4   7  -5-71.8002 129.837   8
  -4   7   4 14756.5 1268.91   3
   4   7  -4 15319.4 1152.63   8
  -4   7   4 14449.3 1081.80   2
   4   7  -3 1313.83 349.000   8
  -4   7   3 972.180 309.185   2
   4   7  -3 987.591 409.967   5
  -4   7   3 1014.55 368.844   3
  -4  -7   3 988.033 439.012   3
   4   7  -2 758.905 295.595   8
  -4   7   2 603.531 239.952   2
  -4   7   2 788.228 325.258   3
   4   7  -2 1176.45 501.354   5
  -4  -7   2 877.976 407.875   3
   4   7  -1 2335.72 433.615   8
  -4   7   1 2143.59 446.962   3
   4   7  -1 2846.00 781.482   5
  -4  -7   1 2356.61 504.783   3
  -4   7   0 21412.7 1304.32   3
  -4  -7   0 21759.5 1395.54   6
  -4  -7   0 20845.7 1275.41   3
   4   7   0 20706.8 2040.19   5
  -4   7  -1 2750.38 462.474   3
  -4  -7  -1 3336.77 598.935   6
  -4   7  -1 3883.65 703.127   6
   4   7   1 2869.34 760.019   5
  -4   7  -2 6616.73 893.865   7
  -4   7  -2 6398.96 951.415   6
  -4  -7  -2 5908.39 779.815   6
   4   7   2 5862.14 1130.16   5
  -4   7  -3 561.149 337.464   7
  -4   7  -3 836.624 410.613   6
  -4  -7  -3 781.379 285.521   6
  -4   7  -4 531.015 358.876   7
  -4   7  -4 737.766 428.119   6
  -4  -7  -4 28.1328 141.175   6
   4   7   4 168.131 262.757   4
  -4   7  -5 202.308 222.171   7
  -4   7  -5 214.329 182.589   6
  -4  -7  -5-170.592 268.970   6
   4   7   5 377.060 367.559   4
   4   8  -8 332.231 223.865   8
  -4   8   7 507.557 316.921   3
   4   8  -7 584.502 257.248   8
  -4   8   6 2235.28 541.000   3
   4   8  -6 2299.28 497.909   8
  -4   8   5 4315.85 723.481   3
   4   8  -5 4674.08 701.914   8
   4   8  -4 1736.67 445.186   8
  -4   8   4 998.641 360.649   3
  -4   8   4 1488.52 387.341   2
  -4   8   3 39372.6 1965.54   3
   4   8  -3 42598.2 2352.24   5
   4   8  -3 43681.2 1985.18   8
  -4   8   3 43911.0 1988.92   2
   4   8  -2 245.263 102.823   8
  -4   8   2 190.364 129.647   2
  -4   8   2 465.480 278.836   3
   4   8  -2 333.882 237.460   5
  -4  -8   2 260.019 255.008   3
  -4   8   1 19532.3 1296.69   3
  -4  -8   1 18602.3 1384.93   3
   4   8  -1 18599.5 1851.21   5
   4   8  -1 20258.5 1344.34   8
  -4   8   1 19676.5 1389.68   2
  -4  -8   0 917.186 357.796   6
  -4   8   0 687.828 282.977   3
   4   8   0 1080.12 552.540   5
  -4  -8   0 582.222 231.785   3
  -4   8  -1 204.959 274.876   6
  -4  -8  -1 181.554 213.561   6
  -4   8  -1-101.738 160.222   3
  -4   8  -2 698.542 368.680   7
  -4   8  -2 1112.48 432.368   6
  -4  -8  -2 476.419 247.523   6
   4   8   2 527.709 293.509   5
  -4   8  -3 206.303 266.295   7
  -4   8  -3 809.903 403.731   6
  -4  -8  -3 155.105 116.035   6
   4   8   3-341.825 479.929   5
  -4   8  -4 251.417 309.184   7
  -4   8  -4 292.484 331.953   6
  -4  -8  -4-160.199 184.706   6
   4   8   4-660.412 771.041   5
  -4   8  -5 769.126 439.219   6
  -4  -8  -5 628.515 285.015   6
   4   8   5 784.598 378.731   4
   4   9  -8 452.420 208.348   8
  -4   9   7 1316.76 440.400   3
   4   9  -7 1399.73 424.358   8
  -4   9   6 1274.44 427.208   3
   4   9  -6 1333.73 399.389   8
  -4   9   5 929.003 395.178   3
   4   9  -5 181.114 147.642   8
   4   9  -4 330.648 202.227   8
  -4   9   4 167.845 223.400   3
  -4   9   4 77.7992 157.007   2
  -4   9   3 12222.3 1094.39   3
   4   9  -3 12909.7 1115.74   8
  -4   9   3 11962.3 1074.42   2
   4   9  -2 15.8538 173.036   8
  -4   9   2-27.5817 180.820   3
  -4   9   2-17.2252 156.142   2
   4   9  -2 199.794 211.421   5
  -4  -9   2 205.041 180.792   3
   4   9  -1 38.3203 148.083   8
  -4   9   1 87.7216 193.172   2
  -4   9   1 36.4280 143.290   3
   4   9  -1 478.176 291.137   5
  -4  -9   1 118.391 228.286   3
  -4  -9   0 999.794 317.324   6
  -4   9   0 461.362 190.852   3
   4   9   0 712.087 425.002   5
  -4   9  -1 1282.69 494.634   6
  -4  -9  -1 1226.69 359.869   6
   4   9   1 798.105 425.065   5
  -4   9  -2 2623.80 574.880   7
  -4   9  -2 2813.68 637.189   6
  -4  -9  -2 2257.89 492.830   6
   4   9   2 1849.07 717.837   5
  -4   9  -3 226.779 266.842   7
  -4  -9  -3 72.2614 114.721   6
  -4   9  -4 281.175 323.475   7
  -4   9  -4 533.958 387.572   6
  -4  -9  -4-192.156 186.126   6
  -4   9  -5 816.081 407.059   6
  -4  -9  -5 275.637 208.920   6
  -4  10   7 542.055 319.024   3
   4  10  -7 243.112 241.202   8
  -4  10   6 176.834 231.929   3
   4  10  -6-74.9689 214.492   8
  -4  10   5 2382.86 564.694   3
  -4  10   5 2941.74 582.375   2
   4  10  -5 3113.74 596.804   8
  -4  10   4 3760.71 635.349   2
  -4  10   4 4412.66 705.631   3
   4  10  -4 4218.23 682.434   8
   4  10  -3 669.975 297.324   8
  -4  10   3 1245.33 422.006   3
  -4  10   3 1070.96 364.853   2
   4  10  -2 92.3507 175.351   8
  -4  10   2-143.660 213.175   3
  -4  10   2 217.185 178.320   2
   4  10  -2 120.145 230.685   5
   4  10  -1 327.333 230.914   8
  -4  10   1 236.211 196.174   3
  -4  10   1 192.583 167.361   2
   4  10  -1 417.339 441.115   5
  -4 -10   1 460.722 210.128   3
   4  10   0-31.9242 122.667   8
  -4  10   0 97.6237 92.0318   3
   4  10   0-48.4967 277.826   5
   4  10   1 635.364 596.189   5
  -4  10  -2 90.6966 142.076   7
  -4  10  -2 485.432 366.126   6
  -4 -10  -2 161.076 185.039   6
   4  10   2-70.9303 437.797   5
  -4  10  -3 888.614 402.166   7
  -4  10  -3 1047.25 463.061   6
  -4 -10  -3 209.445 143.460   6
   4  10   3-125.312 385.178   5
  -4  10  -4 432.839 352.234   7
  -4  10  -4 703.810 387.978   6
  -4 -10  -4 257.522 196.387   6
  -4 -10  -5 88.1170 140.979   6
   4  11  -7 97.5626 154.495   8
  -4  11   6 1673.35 497.721   3
   4  11  -6 785.489 245.418   8
  -4  11   5 732.714 348.466   3
  -4  11   5 592.909 321.831   2
   4  11  -5 902.863 380.562   8
   4  11  -4 415.761 222.114   8
  -4  11   4 234.302 143.083   3
  -4  11   4 358.830 202.195   2
   4  11  -3 1090.55 311.952   8
  -4  11   3 280.286 213.896   3
  -4  11   3 565.318 286.489   2
   4  11  -2 2255.34 505.315   8
  -4  11   2 1895.83 434.486   3
   4  11  -2 2579.66 712.865   5
  -4  11   2 1961.89 474.958   2
  -4  11   1 2809.63 506.692   3
  -4  11   1 3200.23 605.334   2
   4  11  -1 3188.54 816.935   5
   4  11  -1 3675.05 641.511   8
  -4 -11   1 3105.66 664.769   3
   4  11   0 724.026 281.830   8
  -4  11   0 826.854 332.324   2
   4  11   0 1623.92 657.217   5
   4  11   1 865.226 493.627   5
  -4  11  -2 445.663 273.206   7
  -4  11  -2 1689.42 555.613   6
   4  11   2 1756.86 686.030   5
  -4  11  -3-25.2534 173.016   7
  -4  11  -3 608.476 407.652   6
   4  11   3 275.830 581.611   5
  -4  11  -4 504.388 430.973   6
  -4  12   6-103.333 189.539   3
   4  12  -6 207.934 171.950   8
  -4  12   5 9860.70 1118.39   2
  -4  12   5 9742.80 1054.10   3
   4  12  -5 11536.9 1192.50   8
   4  12  -4 203.932 215.072   8
  -4  12   4 176.128 218.884   3
  -4  12   4 287.415 232.482   2
   4  12  -3 460.351 267.462   8
  -4  12   3 300.381 235.439   3
  -4  12   3 470.995 211.274   2
   4  12  -2 200.696 230.409   8
  -4  12   2-63.0299 152.227   3
  -4  12   2 234.252 109.278   2
   4  12  -1 81.1584 126.257   8
  -4  12   1-58.2392 151.375   3
  -4  12   1 439.449 292.568   2
   4  12  -1 140.901 286.735   5
   4  12   0 1198.61 386.263   8
  -4  12   0 1491.26 449.569   2
   4  12   0 1278.52 621.102   5
  -4  12  -1 6515.56 913.042   7
   4  12   1 8835.45 1488.17   5
  -4  12  -2-108.212 219.258   7
   4  12   2 1534.77 852.480   5
  -4  12  -3 6492.47 988.621   7
  -4  12  -3 8581.23 1151.59   6
   4  12   3 7522.39 1520.88   5
  -4  12  -4 1250.24 523.133   6
   4  13  -6 5721.07 902.403   8
  -4  13   5 203.282 286.196   3
  -4  13   5 83.9552 235.212   2
   4  13  -5 136.769 203.666   8
   4  13  -4 3238.73 641.979   8
  -4  13   4 2646.53 571.969   3
  -4  13   4 2436.95 584.024   2
   4  13  -3 427.856 230.913   8
  -4  13   3 606.230 269.547   3
  -4  13   3 235.970 157.915   2
   4  13  -2 91.9334 136.399   8
  -4  13   2 343.979 187.676   3
  -4  13   2 60.0613 178.321   2
   4  13  -1 1242.34 385.651   8
  -4  13   1 1499.69 462.390   2
   4  13  -1 1408.55 508.038   5
   4  13   0 1267.95 412.678   8
  -4  13   0 971.342 347.163   2
   4  13   0 1441.21 580.442   5
  -4  13  -1 314.577 271.697   7
   4  13   1 979.080 647.202   5
  -4  13  -2-41.4625 142.230   7
   4  13   2 399.168 491.137   5
  -4  13  -3 1152.29 513.462   6
  -4  14   5 1479.40 484.759   2
   4  14  -5 1607.77 479.118   8
   4  14  -4 738.970 335.381   8
  -4  14   4 795.178 327.653   3
  -4  14   4 808.509 362.815   2
   4  14  -3 2331.56 559.664   8
  -4  14   3 3040.35 576.537   3
  -4  14   3 1868.15 497.742   2
   4  14  -2 295.640 201.681   8
  -4  14   2 392.885 269.973   2
   4  14  -1 1239.43 394.753   8
  -4  14   1 1248.23 440.840   2
   4  14  -1 1148.66 514.194   5
   4  14   0 71.5999 189.804   8
  -4  14   0 152.142 160.788   2
   4  14   0 91.4607 261.618   5
  -4  14  -1 985.565 430.650   7
   4  14   1 841.819 565.968   5
  -4  14  -2 4591.40 837.175   7
  -4  15   5 3015.24 698.939   2
   4  15  -4 588.902 259.905   8
  -4  15   4 288.340 192.972   2
   4  15  -3 109.417 139.951   8
  -4  15   3 87.1729 186.349   2
   4  15  -2-157.533 135.786   8
  -4  15   2 176.033 200.535   2
   4  15  -1 1466.07 459.373   8
   4  15  -1 1196.99 580.472   5
  -4  15   1 929.466 372.537   2
   4  15   0 289.217 244.688   8
  -4  15   0 371.400 256.327   2
   4  15   0 36.7996 296.958   5
  -4  15  -1 2118.45 583.934   7
   4  16  -2-91.0001 228.648   8
  -4  16   2-23.8049 151.428   2
   4  16  -1 789.823 388.702   8
  -4  16  -1 1179.51 444.566   7
  -5   0   6 372.759 341.979   3
  -5   0   5 9939.40 1228.68   3
  -5   0   4-346.498 331.058   3
  -5   0   3 1866.23 510.396   3
  -5   0   2 25.0562 145.389   3
  -5   0   1 619.505 275.783   3
  -5   0   0-95.1887 192.464   6
  -5   0   0-22.4122 132.827   3
   5   0   0-264.006 320.451   5
  -5   0  -1 852.652 447.667   6
   5   0   1 161.728 352.945   5
  -5   0  -2 236.359 252.308   6
  -5   1   6 1256.65 462.141   3
  -5  -1   6 1562.51 586.733   3
  -5   1   5 2695.07 659.805   3
  -5  -1   5 2579.56 683.132   3
  -5   1   4 5562.91 837.118   3
  -5  -1   4 6086.78 937.311   3
  -5   1   3-364.870 288.809   3
  -5  -1   3 275.966 160.225   3
  -5   1   2 51.2525 168.080   3
  -5  -1   2-106.258 164.583   3
  -5   1   1-14.8799 137.979   3
  -5  -1   1-107.014 130.320   3
  -5   1   0 501.879 333.346   6
  -5  -1   0 505.474 339.061   6
  -5   1   0 538.501 225.577   3
  -5  -1   0 702.274 269.096   3
   5   1   0 516.501 336.038   5
  -5   1  -1 903.450 450.993   6
  -5  -1  -1 510.434 300.482   6
   5   1   1 147.351 320.107   5
  -5   1  -2-111.137 180.723   6
  -5  -1  -2 259.393 286.285   6
  -5  -2   6 1848.97 578.795   3
  -5   2   5 750.768 378.865   3
  -5  -2   5 966.429 385.221   3
  -5   2   4 2204.71 512.297   3
  -5  -2   4 2728.59 641.742   3
  -5   2   3 226.973 197.856   3
  -5  -2   3 269.283 261.725   3
  -5   2   2-65.7124 157.606   3
  -5  -2   2 257.150 208.662   3
  -5   2   1-13.3085 144.757   3
  -5  -2   1-68.1349 173.701   3
   5   2  -1-333.541 307.639   5
  -5  -2   0 354.192 302.839   6
  -5   2   0 325.500 231.707   3
   5   2   0 97.0142 274.771   5
  -5   2  -1 2987.98 712.224   6
  -5  -2  -1 3232.85 664.148   6
   5   2   1 1118.79 457.623   5
  -5   2  -2 522.355 350.644   6
  -5  -2  -2 791.879 387.703   6
   5   2   2 173.621 260.621   5
  -5   3   5-47.3223 184.018   3
  -5  -3   5 43.0187 205.579   3
  -5   3   4 157.978 206.630   3
  -5  -3   4 122.014 235.812   3
  -5   3   3 338.112 171.875   3
  -5  -3   3 286.752 243.121   3
  -5   3   2-100.313 126.458   3
  -5  -3   2-55.1263 199.888   3
  -5   3   1 1735.36 412.700   3
   5   3  -1 1993.69 647.608   5
  -5  -3   1 1571.54 395.563   3
  -5  -3   0 131.866 220.854   6
  -5   3   0-110.507 169.420   3
   5   3   0-272.261 423.507   5
  -5   3  -1 2065.49 585.747   6
  -5  -3  -1 1669.76 482.716   6
  -5   3  -1 2137.69 422.037   3
   5   3   1 777.740 404.313   5
  -5   3  -2 837.715 459.813   6
  -5  -3  -2 342.324 290.404   6
  -5   4   5 1141.96 410.188   3
  -5  -4   5 1574.69 522.658   3
  -5   4   4-245.895 327.112   3
  -5  -4   4 169.899 262.960   3
  -5   4   3 6602.98 903.417   3
  -5  -4   3 7760.10 1031.00   3
  -5   4   2 227.799 132.749   3
  -5  -4   2-112.452 198.268   3
  -5   4   1 715.275 287.438   3
   5   4  -1 1045.00 545.162   5
  -5  -4   1 597.800 284.923   3
  -5  -4   0 418.020 332.335   6
  -5   4   0 377.400 239.158   3
   5   4   0-287.312 356.530   5
  -5   4  -1 728.031 439.389   6
  -5  -4  -1 533.467 338.171   6
  -5   4  -1 389.711 198.194   3
   5   4   1-419.961 444.569   5
  -5   4  -2 520.411 357.415   6
  -5  -4  -2 826.033 386.578   6
   5   4   2-265.789 492.798   5
   5   4   3-1385.30 658.130   5
  -5   5   5 952.254 380.316   3
  -5  -5   5 849.552 447.984   3
  -5   5   4 723.593 279.156   3
  -5  -5   4 1210.27 440.317   3
  -5   5   3 1178.10 409.541   3
  -5  -5   3 865.583 353.909   3
  -5   5   2 236.901 227.985   3
   5   5  -2 435.614 309.770   5
  -5  -5   2 602.412 317.674   3
  -5   5   1 1123.90 353.454   3
   5   5  -1 1820.13 624.509   5
  -5  -5   1 872.450 316.890   3
  -5  -5   0 568.888 290.044   6
  -5   5   0 97.1807 117.770   3
   5   5   0-87.8664 325.289   5
  -5   5  -1 356.772 403.512   6
  -5  -5  -1 205.320 246.191   6
  -5   5  -1 363.987 221.304   3
   5   5   1-292.613 410.077   5
  -5  -5  -2 2316.49 578.365   6
   5   5   2 2226.80 760.501   5
  -5  -6   5 155.072 224.968   3
  -5   6   4 5453.24 853.716   3
  -5  -6   4 5714.72 989.815   3
  -5   6   3 5179.71 797.946   3
  -5  -6   3 4928.36 829.876   3
  -5   6   2 7476.66 938.716   3
  -5  -6   2 7268.03 963.017   3
   5   6  -2 7367.01 1112.04   5
  -5   6   1 13882.6 1197.48   3
   5   6  -1 12306.0 1558.67   5
  -5  -6   0 2554.96 584.175   6
  -5   6   0 2435.77 495.848   3
   5   6   0 2750.35 828.562   5
  -5   6  -1 1404.50 556.165   6
  -5  -6  -1 1287.92 429.246   6
  -5   6  -1 1082.18 324.749   3
   5   6   1 912.321 485.158   5
  -5  -6  -2 462.196 299.692   6
   5   6   2 412.538 308.076   5
  -5  -7   5-465.228 343.802   3
  -5   7   4-247.174 278.588   3
  -5  -7   4-21.8137 210.956   3
  -5   7   3 4247.74 714.521   3
   5   7  -3 4006.19 786.837   5
  -5  -7   3 3347.13 722.579   3
  -5   7   2 162.214 238.902   3
   5   7  -2 451.797 357.375   5
  -5  -7   2 3.50569 184.159   3
  -5   7   1 351.972 289.739   3
   5   7  -1 958.745 543.872   5
  -5  -7   0 1791.58 501.710   6
  -5   7   0 1429.27 384.388   3
   5   7   0 1645.39 696.901   5
  -5   7  -1 6486.83 745.989   3
  -5  -7  -1 6261.92 892.624   6
   5   7   1 5955.95 1269.33   5
  -5  -7  -2 867.989 374.281   6
  -5  -8   4 2762.15 712.695   3
  -5   8   3 316.152 234.183   3
  -5  -8   3 560.885 363.807   3
  -5   8   2 13123.8 1228.28   3
  -5  -8   2 12811.9 1285.26   3
   5   8  -2 11651.2 1442.87   5
  -5   8   1 334.750 225.210   3
   5   8  -1 218.880 212.459   5
  -5   8   0 6028.98 764.957   3
   5   8   0 5346.11 1124.28   5
   5   8   1 438.071 421.886   5
  -5  -8  -2 663.339 317.329   6
  -5  -9   4 51.3142 188.427   3
  -5  -9   3 594.224 399.644   3
  -5   9   2 3897.11 674.310   3
   5   9  -2 3915.69 863.707   5
  -5   9   1 89.1799 108.736   3
   5   9  -1 477.269 390.608   5
  -5   9   0 42.3832 128.350   3
   5   9   0 450.103 492.244   5
  -5 -10   4 1372.90 545.666   3
  -5 -10   3 1042.75 451.815   3
   5  10  -2 369.055 320.674   5
   5  10  -1 284.600 269.241   5
  -5 -11   3 98.0566 202.717   3
   5  11  -2 161.656 243.092   5
   0   0   0    0.00    0.00   0
TITL xl021 in P2(1)/n
REM P2(1)/n (#14 in standard setting)
CELL 0.71073   3.840883  15.593207   7.614937  90.0000  99.9097  90.0000
ZERR    1.00   0.000504   0.001981   0.001040   0.0000   0.0120   0.0000
LATT  1
SYMM -x+1/2, y+1/2,-z+1/2
SFAC C H O
UNIT 16.00 16.00 8.00
TREF
HKLF 4
END
;
_shelx_hkl_checksum     95384
_shelx_res_file
;
TITL shelxt_a.res in P2(1)/n
    shelx.res
    created by SHELXL-2019/3 at 09:15:37 on 24-Sep-2024
CELL  0.71073   3.8409  15.5932   7.6149   90.000   99.910   90.000
ZERR     4.00   0.0005   0.0020   0.0010    0.000    0.012    0.000
LATT   1
SYMM  1/2 - X, 1/2 + Y, 1/2 - Z
SFAC  C    H    O
UNIT  16 16 8
MERG   2
OMIT     0   2   0
SHEL1000 0.76
FMAP   2
PLAN   20
SIZE     0.306   0.557   0.997
ACTA
BOND
CONF
LIST   4
L.S.  10
TEMP  -162.00
WGHT    0.047500    0.048300
FVAR      20.49327
O2    3    0.313416    0.527417    0.658906    11.00000    0.03821    0.03684 =
         0.02952   -0.00299    0.00969   -0.00010
O1    3    0.127573    0.599897    0.878035    11.00000    0.06351    0.04269 =
         0.03398    0.00416    0.02294    0.01227
C1    1    0.247861    0.597987    0.743116    11.00000    0.02653    0.03610 =
         0.02493    0.00066    0.00309    0.00366
C2    1    0.339261    0.673469    0.650387    11.00000    0.03279    0.04163 =
         0.03084   -0.00101    0.00636    0.00173
C4    1    0.227599    0.447728    0.738788    11.00000    0.03902    0.03564 =
         0.03978    0.00140    0.00560    0.00066
C3    1    0.412947    0.735342    0.575921    11.00000    0.04649    0.04086 =
         0.04625    0.00414    0.01240   -0.00217
H1    2    0.470245    0.783644    0.516938    11.00000    0.05803
H2B   2    0.295108    0.405301    0.664113    11.00000    0.06082
H2A   2    0.362670    0.441354    0.853068    11.00000    0.05750
H2C   2   -0.012968    0.444426    0.741398    11.00000    0.06066
HKLF 4
REM  shelxt_a.res in P2(1)/n
REM wR2 = 0.0986, GooF = S = 1.053, Restrained GooF = 1.053 for all data
REM R1 = 0.0358 for 891 Fo > 4sig(Fo) and 0.0431 for all 1060 data
REM 71 parameters refined using 0 restraints
END
WGHT      0.0490      0.0397
REM Highest difference peak  0.175,  deepest hole -0.148,  1-sigma level  0.033
Q1    1   0.2417  0.7007  0.6338  11.00000  0.05    0.17
Q2    1   0.2328  0.6427  0.6851  11.00000  0.05    0.17
Q3    1   0.4453  0.7052  0.6758  11.00000  0.05    0.15
Q4    1   0.2199  0.5597  0.6780  11.00000  0.05    0.13
Q5    1   0.0730  0.4572  0.8530  11.00000  0.05    0.12
Q6    1   0.0873  0.4038  0.6578  11.00000  0.05    0.12
Q7    1   0.3385  0.4940  0.7025  11.00000  0.05    0.11
Q8    1   0.0933  0.6044  0.7807  11.00000  0.05    0.11
Q9    1   0.2294  0.6255  0.9121  11.00000  0.05    0.10
Q10   1   0.1102  0.5446  0.9426  11.00000  0.05    0.10
Q11   1  -0.0753  0.4376  0.6506  11.00000  0.05    0.09
Q12   1   0.0052  0.6569  0.8765  11.00000  0.05    0.09
Q13   1   0.5035  0.5274  0.5710  11.00000  0.05    0.08
Q14   1  -0.0316  0.6347  0.9195  11.00000  0.05    0.08
Q15   1   0.2953  0.6001  0.8077  11.00000  0.05    0.07
Q16   1   0.5951  0.7416  0.3471  11.00000  0.05    0.06
Q17   1   0.4605  0.6550  0.4750  11.00000  0.05    0.06
Q18   1   0.4405  0.4009  0.7673  11.00000  0.05    0.06
Q19   1   0.5064  0.4444  0.8245  11.00000  0.05    0.06
Q20   1   0.2465  0.6187  1.0695  11.00000  0.05    0.06
;
_shelx_res_checksum     96683
data_III
_audit_creation_method     'SHELXL-2019/3'
_audit_block_code     ?
_chemical_name_systematic
;
(1-Methoxyprop-2-yn-1-ylidene)oxidanium hexafluoroarsenate
;
_chemical_name_common     ?
_chemical_formula_moiety     'C4 H5 O2 +, As F6 -'
_chemical_formula_sum     'C4 H5 As F6 O2'
_chemical_formula_iupac     'C4 H5 O2 +, As F6 -'
_chemical_formula_weight     274.00
_chemical_melting_point     ?
_space_group_crystal_system     monoclinic
_space_group_name_H-M_alt     'P 21/n'
_space_group_name_Hall     '-P 2yn'
loop_
    _space_group_symop_operation_xyz
    'x, y, z'
    '-x+1/2, y+1/2, -z+1/2'
    '-x, -y, -z'
    'x-1/2, -y-1/2, z-1/2'
_cell_length_a     6.9609(5)
_cell_length_b     8.9319(7)
_cell_length_c     13.7189(9)
_cell_angle_alpha     90
_cell_angle_beta     91.664(7)
_cell_angle_gamma     90
_cell_volume     852.60(11)
_cell_formula_units_Z     4
_cell_measurement_reflns_used     1298
_cell_measurement_theta_min     2.2840
_cell_measurement_theta_max     31.4470
_cell_measurement_temperature     111(2)
_exptl_crystal_description     'needle'
_exptl_crystal_colour     'colorless'
_exptl_crystal_size_max     0.900
_exptl_crystal_size_mid     0.206
_exptl_crystal_size_min     0.146
_exptl_crystal_density_diffrn     2.135
_exptl_crystal_density_meas     ?
_exptl_crystal_density_method     'not measured'
_exptl_crystal_F_000     528
_exptl_absorpt_coefficient_mu     4.055
_exptl_absorpt_correction_type     multi-scan
_exptl_absorpt_process_details
;
(CrysAlis PRO; Rigaku OD, 2020)
;
_exptl_absorpt_correction_T_min     0.58179
_exptl_absorpt_correction_T_max     1.00000
_diffrn_ambient_temperature     111(2)
_diffrn_source_power     ?
_diffrn_source_voltage     50
_diffrn_source_current     40
_diffrn_radiation_type     'Mo K\a'
_diffrn_radiation_wavelength     0.71073
_diffrn_radiation_source     'Enhance (Mo) X-ray Source'
_diffrn_radiation_monochromator     'graphite'
_diffrn_measurement_device_type     'Rigaku Xcalibur Sapphire3'
_diffrn_measurement_device     'CCD camera on \k-goniostat'
_diffrn_measurement_method     '\w scans'
_diffrn_detector     'CCD plate'
_diffrn_detector_area_resol_mean     15.9809
_diffrn_reflns_number     4205
_diffrn_reflns_av_R_equivalents     0.0288
_diffrn_reflns_av_unetI/netI     0.0470
_diffrn_reflns_theta_min     2.722
_diffrn_reflns_theta_max     29.127
_diffrn_reflns_theta_full     25.242
_diffrn_measured_fraction_theta_max     1.000
_diffrn_measured_fraction_theta_full     0.999
_diffrn_reflns_limit_h_min     -6
_diffrn_reflns_limit_h_max     9
_diffrn_reflns_limit_k_min     -9
_diffrn_reflns_limit_k_max     12
_diffrn_reflns_limit_l_min     -18
_diffrn_reflns_limit_l_max     18
_refine_special_details
;
Refinement of <i>F</i>^2^ against ALL reflections. The weighted <i>R</i>-factor
<i>wR</i> and goodness of fit <i>S</i> are based on <i>F</i>^2^, conventional
<i>R</i>-factors <i>R</i> are based on <i>F</i>, with <i>F</i> set to zero for
negative <i>F</i>^2^. The threshold expression of <i>F</i>^2^ >
\s(<i>F</i>^2^) is used only for calculating <i>R</i>-factors(gt) <i>etc</i>.
and is not relevant to the choice of reflections for refinement.
<i>R</i>-factors based on <i>F</i>^2^ are statistically about twice as large
as those based on <i>F</i>, and <i>R</i>- factors based on ALL data will be
even larger.
;
_reflns_number_total     2303
_reflns_number_gt     1900
_reflns_threshold_expression     'I > 2\s(I)'
_refine_ls_structure_factor_coef     Fsqd
_refine_ls_matrix_type     full
_refine_ls_R_factor_all     0.0501
_refine_ls_R_factor_gt     0.0388
_refine_ls_wR_factor_gt     0.0895
_refine_ls_wR_factor_ref     0.0986
_refine_ls_goodness_of_fit_ref     1.051
_refine_ls_restrained_S_all     1.051
_refine_ls_number_reflns     2303
_refine_ls_number_parameters     123
_refine_ls_number_restraints     0
_refine_ls_hydrogen_treatment     mixed
_refine_ls_weighting_scheme     calc
_refine_ls_weighting_details
                      'w=1/[\s^2^(Fo^2^)+(0.0444P)^2^] where P=(Fo^2^+2Fc^2^)/3'
_atom_sites_solution_hydrogens     mixed
_atom_sites_solution_primary     direct
_atom_sites_solution_secondary     difmap
_refine_ls_shift/su_max     0.001
_refine_ls_shift/su_mean     0.000
_refine_diff_density_max     0.872
_refine_diff_density_min     -0.923
_refine_ls_extinction_method     none
_refine_ls_extinction_coef     .
loop_
    _atom_type_symbol
    _atom_type_description
    _atom_type_scat_dispersion_real
    _atom_type_scat_dispersion_imag
    _atom_type_scat_source
    'C' 'C' 0.0033 0.0016
                         'International Tables Vol C Tables 4.2.6.8 and 6.1.1.4'
    'H' 'H' 0.0000 0.0000
                         'International Tables Vol C Tables 4.2.6.8 and 6.1.1.4'
    'O' 'O' 0.0106 0.0060
                         'International Tables Vol C Tables 4.2.6.8 and 6.1.1.4'
    'F' 'F' 0.0171 0.0103
                         'International Tables Vol C Tables 4.2.6.8 and 6.1.1.4'
    'As' 'As' 0.0499 2.0058
                         'International Tables Vol C Tables 4.2.6.8 and 6.1.1.4'
_computing_data_collection
;
CrysAlis PRO (Rigaku OD, 2020)
;
_computing_cell_refinement
;
CrysAlis PRO (Rigaku OD, 2020)
;
_computing_data_reduction
;
CrysAlis PRO (Rigaku OD, 2020)
;
_computing_structure_solution
;
SHELXT (Sheldrick, 2015<i>a</i>)
;
_computing_structure_refinement
;
SHELXL2018 (Sheldrick, 2015<i>b</i>)
;
_computing_molecular_graphics
;
ORTEP-3 for Windows (Farrugia, 2012)
;
_computing_publication_material
;
PLATON (Spek, 2020)
;
loop_
    _atom_site_type_symbol
    _atom_site_label
    _atom_site_fract_x
    _atom_site_fract_y
    _atom_site_fract_z
    _atom_site_U_iso_or_equiv
    _atom_site_adp_type
    _atom_site_calc_flag
    _atom_site_occupancy
    _atom_site_disorder_assembly
    _atom_site_disorder_group
    As As1 0.55531(4) 0.61946(4) 0.31141(2) 0.02340(12) Uani d 1 . .
    F F3 0.3663(2) 0.7351(3) 0.28285(13) 0.0380(5) Uani d 1 . .
    F F5 0.5944(3) 0.5983(2) 0.18954(13) 0.0380(5) Uani d 1 . .
    F F2 0.5053(3) 0.6364(3) 0.43228(14) 0.0462(6) Uani d 1 . .
    O O2 0.0897(3) 0.1533(3) 0.50117(16) 0.0301(5) Uani d 1 . .
    O O1 0.1633(3) 0.3569(3) 0.42071(18) 0.0310(5) Uani d 1 . .
    F F4 0.7411(3) 0.5020(3) 0.33987(16) 0.0503(6) Uani d 1 . .
    F F1 0.3982(3) 0.4674(3) 0.30251(16) 0.0508(6) Uani d 1 . .
    F F6 0.7072(3) 0.7683(3) 0.31930(17) 0.0496(6) Uani d 1 . .
    C C1 0.1973(4) 0.2223(4) 0.44299(19) 0.0244(6) Uani d 1 . .
    C C2 0.3535(4) 0.1383(4) 0.4053(2) 0.0256(6) Uani d 1 . .
    C C3 0.4795(4) 0.0709(4) 0.3697(2) 0.0323(7) Uani d 1 . .
    H H1 0.580815 0.016719 0.341095 0.039 Uiso calc 1 . .
    C C4 -0.0767(4) 0.2351(5) 0.5405(3) 0.0417(9) Uani d 1 . .
    H H2A -0.030985 0.324746 0.575262 0.063 Uiso calc 1 . .
    H H2B -0.144696 0.170089 0.585530 0.063 Uiso calc 1 . .
    H H2C -0.164273 0.264647 0.486657 0.063 Uiso calc 1 . .
    H H3 0.235(6) 0.394(5) 0.387(3) 0.047(13) Uiso d 1 . .
loop_
    _atom_site_aniso_label
    _atom_site_aniso_U_11
    _atom_site_aniso_U_22
    _atom_site_aniso_U_33
    _atom_site_aniso_U_12
    _atom_site_aniso_U_13
    _atom_site_aniso_U_23
    As1 0.02680(18) 0.0244(2) 0.01897(17) 0.00042(12) -0.00046(12) 0.00004(12)
    F3 0.0363(9) 0.0460(13) 0.0313(9) 0.0157(10) -0.0033(8) -0.0030(10)
    F5 0.0382(10) 0.0531(14) 0.0230(9) 0.0054(9) 0.0071(8) -0.0007(9)
    F2 0.0596(13) 0.0605(16) 0.0187(8) 0.0094(11) 0.0016(9) -0.0008(10)
    O2 0.0335(11) 0.0311(13) 0.0260(10) -0.0035(10) 0.0083(9) -0.0020(10)
    O1 0.0305(11) 0.0281(13) 0.0344(12) 0.0014(10) 0.0023(10) -0.0015(11)
    F4 0.0579(12) 0.0450(14) 0.0469(12) 0.0253(11) -0.0158(10) -0.0018(11)
    F1 0.0657(14) 0.0441(14) 0.0430(12) -0.0300(12) 0.0066(10) -0.0002(11)
    F6 0.0425(11) 0.0429(14) 0.0631(14) -0.0170(10) -0.0034(10) -0.0051(13)
    C1 0.0251(13) 0.0279(17) 0.0200(13) -0.0020(12) -0.0033(11) -0.0057(13)
    C2 0.0283(14) 0.0260(17) 0.0226(13) 0.0005(12) 0.0000(11) 0.0028(13)
    C3 0.0292(14) 0.0346(19) 0.0333(16) 0.0049(14) 0.0032(12) -0.0012(15)
    C4 0.0339(16) 0.049(2) 0.0436(19) -0.0021(17) 0.0149(15) -0.0097(19)
_geom_special_details
;
All e.s.d.'s (except the e.s.d. in the dihedral angle between two l.s. planes)
are estimated using the full covariance matrix. The cell e.s.d.'s are taken
into account individually in the estimation of e.s.d.'s in distances, angles
and torsion angles; correlations between e.s.d.'s in cell parameters are only
used when they are defined by crystal symmetry. An approximate (isotropic)
treatment of cell e.s.d.'s is used for estimating e.s.d.'s involving l.s.
planes.
;
loop_
    _geom_bond_atom_site_label_1
    _geom_bond_atom_site_label_2
    _geom_bond_site_symmetry_2
    _geom_bond_distance
    _geom_bond_publ_flag
    As1 F6 . 1.700(2) ?
    As1 F4 . 1.702(2) ?
    As1 F3 . 1.7091(19) ?
    As1 F2 . 1.7109(19) ?
    As1 F5 . 1.7122(18) ?
    As1 F1 . 1.746(2) ?
    O2 C1 . 1.270(3) ?
    O2 C4 . 1.484(4) ?
    O1 C1 . 1.261(4) ?
    C1 C2 . 1.430(4) ?
    C2 C3 . 1.180(4) ?
loop_
    _geom_angle_atom_site_label_1
    _geom_angle_atom_site_label_2
    _geom_angle_atom_site_label_3
    _geom_angle_site_symmetry_1
    _geom_angle_site_symmetry_3
    _geom_angle
    _geom_angle_publ_flag
    F6 As1 F4 . . 90.03(12) ?
    F6 As1 F3 . . 90.88(11) ?
    F4 As1 F3 . . 179.09(11) ?
    F6 As1 F2 . . 90.72(11) ?
    F4 As1 F2 . . 90.39(11) ?
    F3 As1 F2 . . 89.53(10) ?
    F6 As1 F5 . . 91.87(11) ?
    F4 As1 F5 . . 90.84(10) ?
    F3 As1 F5 . . 89.20(9) ?
    F2 As1 F5 . . 177.13(10) ?
    F6 As1 F1 . . 179.51(12) ?
    F4 As1 F1 . . 90.37(13) ?
    F3 As1 F1 . . 88.72(12) ?
    F2 As1 F1 . . 89.55(11) ?
    F5 As1 F1 . . 87.85(10) ?
    C1 O2 C4 . . 118.0(3) ?
    O1 C1 O2 . . 120.3(3) ?
    O1 C1 C2 . . 123.4(3) ?
    O2 C1 C2 . . 116.2(3) ?
    C3 C2 C1 . . 176.8(3) ?
loop_
    _geom_torsion_atom_site_label_1
    _geom_torsion_atom_site_label_2
    _geom_torsion_atom_site_label_3
    _geom_torsion_atom_site_label_4
    _geom_torsion_site_symmetry_1
    _geom_torsion_site_symmetry_2
    _geom_torsion_site_symmetry_3
    _geom_torsion_site_symmetry_4
    _geom_torsion
    _geom_torsion_publ_flag
    C4 O2 C1 O1 . . . . 0.8(4) ?
    C4 O2 C1 C2 . . . . -178.7(3) ?
_shelx_space_group_comment
;
The symmetry employed for this shelxl refinement is uniquely defined
by the following loop, which should always be used as a source of
symmetry information in preference to the above space-group names.
They are only intended as comments.
;
_shelx_estimated_absorpt_T_min     0.121
_shelx_estimated_absorpt_T_max     0.589
_shelx_hkl_file
;
   0   0  -2 159568. 2443.93   2
   0   0  -2 170421. 2411.19   1
   0   0  -3 284.326 85.8918   2
   0   0  -3 266.825 64.1552   1
   0   0  -4 1054.97 146.677   1
   0   0  -4 900.501 155.271   2
   0   0  -5 257.017 79.4845   1
   0   0  -5 225.713 90.7259   2
   0   0  -6 151778. 2767.69   2
   0   0  -6 147226. 2772.78   1
   0   0  -7 559.599 169.401   1
   0   0  -7 148.293 128.675   2
   0   0  -8 433755. 6827.80   1
   0   0  -8 436048. 6820.62   2
   0   0  -9 382.167 177.503   1
   0   0  -9 603.525 195.578   2
   0   0 -10 110756. 2670.32   1
   0   0 -10 106826. 2709.63   2
   0   0 -11-8.18663 89.0171   1
   0   0 -11 157.809 118.189   2
   0   0 -12 115.623 123.640   2
   0   0 -12 166.519 150.969   1
   0   0 -13 27.1205 107.649   2
   0   0 -13 334.163 183.366   1
   0   0 -14 4525.18 548.099   1
   0   0 -14 4243.22 536.419   2
   0   0 -15 854.067 237.034   2
   0   0  15 1224.53 408.993   4
   0   0 -15 833.836 267.899   1
   0   0  16 43781.2 2107.78   4
   0   0 -16 39749.5 1858.04   2
   0   0  17 670.343 335.677   4
   0   0 -17 611.983 255.824   2
   0   0  18 8425.90 989.636   4
   0   0  19 429.072 241.928   4
   0   1   0 581.919 73.7367   1
   0   1  -1 38596.8 868.980   1
   0   1  -2 61616.2 1087.96   5
   0   1  -2 62505.8 1275.28   1
   0  -1   2 62306.6 1128.77   4
   0   1  -3 214991. 3412.99   1
   0  -1   3 214335. 3232.59   4
   0  -1  -4 219324. 3386.79   2
   0  -1   4 210539. 3344.58   4
   0   1  -4 211393. 3503.24   1
   0  -1   5 83416.1 1728.25   4
   0  -1  -5 85237.3 1748.46   2
   0  -1  -5 85127.5 1712.08   1
   0   1  -5 79295.5 1787.31   1
   0  -1  -6 140999. 2599.69   1
   0  -1   6 140436. 2654.50   4
   0  -1  -6 143713. 2651.21   2
   0   1  -6 136976. 2739.36   1
   0  -1   7 60961.1 1612.19   4
   0  -1  -7 62704.7 1562.20   1
   0  -1  -7 60086.5 1572.45   2
   0   1  -7 59136.1 1646.85   1
   0  -1  -8 68.5255 56.3309   1
   0  -1   8 221.972 134.508   4
   0   1  -8-134.100 142.849   2
   0  -1  -8 1.68723 72.4414   2
   0  -1   9 35167.4 1312.88   4
   0  -1  -9 33639.0 1250.80   2
   0  -1  -9 33641.4 1228.29   1
   0   1  -9 33010.1 1314.40   1
   0  -1  10 9187.17 702.017   4
   0   1 -10 8649.18 675.844   1
   0  -1 -10 7900.36 614.967   2
   0  -1 -10 8286.13 618.521   1
   0   1 -10 7593.99 656.789   2
   0   1 -11 26747.5 1278.25   1
   0  -1 -11 25161.1 1163.57   2
   0   1 -11 27018.2 1245.13   2
   0  -1 -11 25169.7 1163.25   1
   0  -1  11 26049.8 1248.97   4
   0  -1 -12 17255.7 997.999   2
   0   1 -12 17617.9 1068.70   2
   0   1 -12 16301.0 1034.63   1
   0  -1  12 18677.4 1100.45   4
   0   1 -13 11888.9 903.960   2
   0  -1  13 10813.3 877.727   4
   0   1 -13 11457.5 891.638   1
   0  -1 -13 9873.14 784.160   2
   0   1 -14 8587.06 804.135   2
   0  -1 -14 8530.47 750.004   2
   0  -1  14 9017.13 856.733   4
   0   1 -14 9081.23 838.762   1
   0  -1 -15 3415.26 482.170   2
   0   1 -15 3942.44 565.913   1
   0  -1  15 4076.26 604.106   4
   0   1 -15 3898.70 556.109   2
   0   1 -16 32.8764 101.548   2
   0  -1  16 359.879 218.385   4
   0   1 -16 341.586 211.543   1
   0   1 -17 219.057 142.976   2
   0   1 -17 497.986 245.775   1
   0  -1  17 248.688 231.655   4
   0  -1  18 3301.02 631.080   4
   0   1  18 3182.09 639.846   4
   0   1 -18 2550.86 511.427   1
   0   1  19 4424.32 769.450   4
   0   2   0 18502.2 656.622   1
   0  -2  -1 347124. 4880.88   3
   0   2  -1 373670. 5537.49   1
   0   2  -2 51112.5 1344.70   1
   0   2  -3 12101.1 616.414   1
   0   2  -3 10806.0 394.451   5
   0   2  -4 47329.3 1387.92   1
   0  -2   5 18806.9 722.140   4
   0   2  -5 19323.3 863.349   1
   0   2  -6 27536.4 1094.66   1
   0  -2   6 25917.0 931.959   4
   0   2  -7 124221. 2789.60   1
   0  -2   7 125205. 2583.87   4
   0   2  -8 225.599 117.573   1
   0  -2   8 68.0563 64.6026   4
   0  -2   9 120113. 2741.67   4
   0   2  -9 121157. 2955.74   1
   0  -2  10 426.042 140.666   4
   0   2 -10 483.514 185.273   1
   0   2 -11 11742.3 863.781   1
   0  -2  11 12452.4 837.653   4
   0   2 -11 11138.8 896.135   2
   0   2 -12 216.910 134.528   2
   0   2 -12 228.086 167.534   1
   0  -2  12 51.0042 127.876   4
   0   2 -13 1441.26 370.397   2
   0  -2  13 1778.39 350.353   4
   0   2 -13 1421.64 326.438   1
   0  -2  14 968.922 303.497   4
   0   2 -14 1464.54 388.088   2
   0   2 -14 1256.80 371.151   1
   0   2 -15 30550.5 1639.68   2
   0   2 -15 31412.8 1718.81   1
   0  -2  15 32034.2 1674.62   4
   0   2 -16 585.094 233.402   1
   0   2 -16 459.331 288.659   2
   0  -2  16 238.005 249.024   4
   0   2 -17 20074.7 1445.60   1
   0  -2  17 22677.7 1524.64   4
   0   2 -17 21133.0 1438.68   2
   0   2 -18 1106.84 369.041   1
   0   2 -19 2197.22 508.359   1
   0   2 -20 278.692 221.094   1
   0   2  20 321.390 283.775   4
   0   3   0 110.050 90.9793   1
   0  -3  -1 244.969 41.6128   3
   0   3  -1 226.366 92.0237   1
   0   3   1 354.876 128.270   1
   0   3  -2 6177.71 502.762   1
   0   3  -3 14211.9 783.350   1
   0   3  -3 14214.4 453.730   5
   0   3  -4 670.637 110.904   5
   0   3  -4 805.772 188.001   1
   0   3  -5 1321.75 273.332   1
   0   3  -6 7205.36 602.504   1
   0   3  -7 53689.9 1836.12   1
   0  -3   8 2430.25 306.178   4
   0   3  -8 2804.78 391.248   1
   0   3  -9 6128.68 603.713   1
   0  -3   9 6042.81 524.293   4
   0  -3  10 29111.7 1269.88   4
   0   3 -10 28395.4 1409.61   1
   0   3 -11 6282.95 673.873   1
   0  -3  11 6038.72 587.383   4
   0   3 -12 9689.19 866.976   1
   0  -3  12 10646.5 812.299   4
   0  -3  13 9354.75 799.892   4
   0   3 -13 8449.36 852.443   1
   0   3 -13 8523.41 862.512   2
   0   3 -14 9449.07 928.900   1
   0   3 -14 9463.61 925.426   2
   0  -3  14 8801.40 821.149   4
   0   3 -15 3422.71 594.960   2
   0   3 -15 4674.78 665.323   1
   0  -3  15 3646.51 550.314   4
   0   3 -16 38.6562 134.083   2
   0   3 -16 51.3993 143.098   1
   0  -3  16 5.60350 133.716   4
   0   3 -17 142.749 170.043   2
   0   3 -17 376.907 244.726   1
   0   3 -18 4066.34 681.404   1
   0   3 -19 6026.89 873.460   1
   0   4   0 97839.8 2461.64   1
   0   4   1 4527.75 468.364   1
   0  -4  -1 5007.15 228.279   3
   0   4  -1 4657.22 486.045   1
   0   4  -2 406.087 134.934   1
   0   4  -3 379.811 121.561   1
   0   4  -4 1855.60 313.825   1
   0   4  -4 1588.06 165.037   5
   0   4  -5 10550.0 790.669   1
   0   4  -5 8489.84 452.385   5
   0   4  -6 6030.00 638.129   1
   0   4  -7 2701.14 414.295   1
   0   4  -8 71099.6 2380.92   1
   0   4  -9 95.2953 155.356   1
   0   4 -10 65458.1 2357.19   1
   0   4 -11 563.476 194.384   1
   0   4 -12 3237.89 545.356   1
   0   4 -13 719.979 309.724   1
   0   4 -14 5981.41 742.283   1
   0   4 -15 803.846 227.140   1
   0   4 -15 1189.78 382.903   2
   0   4 -16 26360.0 1695.60   2
   0   4 -16 29137.3 1858.63   1
   0   4 -17 1090.36 351.228   2
   0   4 -17 1277.17 405.139   1
   0   4 -18 10519.2 1156.04   1
   0   4 -19 254.127 222.870   1
   0   5   0-44.0503 103.632   1
   0  -5  -1 10820.0 382.998   3
   0   5   1 10590.5 799.677   1
   0   5  -1 10070.9 796.051   1
   0   5   2 9185.94 727.397   1
   0   5  -2 9050.72 759.213   1
   0   5  -3 4468.87 551.571   1
   0   5  -4 28069.0 1407.43   1
   0   5  -4 24291.8 719.671   5
   0   5  -5 19436.7 683.877   5
   0   5  -5 22028.0 1282.79   1
   0   5  -6 11883.3 952.863   1
   0   5  -7 14359.5 1069.32   1
   0   5  -8 984.098 299.940   1
   0   5  -9 10153.3 947.382   1
   0   5 -10 7918.67 832.452   1
   0   5 -11 15476.1 1187.52   1
   0   5 -12 6831.53 825.483   1
   0   5 -13 14842.8 1243.00   1
   0   5 -14 13979.5 1211.71   1
   0   5 -15 3924.40 658.248   1
   0   5 -16 361.387 281.965   2
   0   5 -16 587.667 303.452   1
   0   5 -17 1577.24 472.205   1
   0   5 -17 1347.82 414.867   2
   0   5 -18 2680.11 606.295   1
   0   6   0 4301.11 570.740   1
   0  -6   0 4962.83 296.634   3
   0   6   1 117016. 3093.40   1
   0  -6  -1 105905. 1828.27   3
   0   6  -1 111477. 3174.01   1
   0   6   2 21204.5 1229.07   1
   0   6  -2 23839.6 1356.99   1
   0   6  -3 17899.2 1211.63   1
   0   6   3 17144.0 1074.33   1
   0   6   4 715.070 270.682   1
   0   6  -4 609.600 216.855   1
   0   6  -5 10313.4 477.642   5
   0   6  -5 11554.4 1007.22   1
   0   6  -6 1770.28 392.716   1
   0   6  -7 77011.4 2847.63   1
   0   6  -8 5503.60 733.569   1
   0   6  -9 66861.6 2666.13   1
   0   6 -10 144.670 188.387   1
   0   6 -11 8114.27 912.070   1
   0   6 -12 6171.87 828.001   1
   0   6 -13 3916.77 678.909   1
   0   6 -14 1468.37 426.395   1
   0   6 -15 15274.2 1386.90   1
   0   6 -16 406.143 239.876   1
   0   6 -17 10996.4 1231.53   1
   0   6 -17 8584.12 1101.75   2
   0   7   0-87.2021 108.834   1
   0   7   1 20405.9 1349.54   1
   0   7  -1 20492.8 1338.08   1
   0   7  -2 34893.8 1821.48   1
   0   7   2 33919.0 1708.38   1
   0   7  -3 36946.8 1900.91   1
   0   7   3 35166.2 1694.45   1
   0   7   4 60380.6 2261.97   1
   0   7  -4 60658.2 2486.72   1
   0   7  -5 5683.24 742.180   1
   0   7   5 6644.92 706.568   1
   0   7  -6 33479.4 1854.53   1
   0   7  -7 7779.82 910.131   1
   0   7  -8 358.542 216.419   1
   0   7  -9 19158.1 1456.92   1
   0   7 -10 5267.32 770.404   1
   0   7 -11 2338.64 503.005   1
   0   7 -12 13222.5 1264.05   1
   0   7 -13 4913.40 789.650   1
   0   7 -14 7537.29 988.237   1
   0   7 -15 2111.41 515.903   1
   0   7 -16 80.4514 170.800   1
   0   8   0 119297. 3721.32   1
   0   8   1 11258.4 1063.21   1
   0   8  -1 11025.6 1047.90   1
   0   8  -2 23687.7 1631.16   1
   0   8   2 23291.3 1519.75   1
   0   8  -3 1557.29 444.047   1
   0   8   3 1811.21 463.411   1
   0   8   4-16.7854 149.960   1
   0   8  -4 303.324 284.372   1
   0   8  -5 112.150 211.229   1
   0   8   5 218.830 162.736   1
   0   8   6 11004.1 1050.49   1
   0   8  -6 11150.9 1126.28   1
   0   8   7 3203.09 544.948   1
   0   8  -7 2801.55 550.618   1
   0   8  -8 42780.9 2336.80   1
   0   8  -9 3690.19 673.941   1
   0   8 -10 13250.8 1301.90   1
   0   8 -11 683.592 313.701   1
   0   8 -12 288.163 175.463   1
   0   8 -13 229.718 222.864   1
   0   8 -14 3024.84 686.115   1
   0   8 -15-59.4358 256.947   1
   0   9   0-328.501 288.280   1
   0   9  -1 3686.75 697.422   1
   0   9   1 2985.00 633.270   1
   0   9   2 3490.74 644.811   1
   0   9  -2 4248.78 729.066   1
   0   9  -3 22223.1 1646.54   1
   0   9   3 21559.7 1599.95   1
   0   9   4 9783.04 1053.98   1
   0   9  -4 11071.8 1179.74   1
   0   9   5 16807.2 1363.74   1
   0   9  -5 17943.3 1541.35   1
   0   9   6 3975.51 676.362   1
   0   9  -6 4764.97 783.336   1
   0   9  -7-395.955 312.454   1
   0   9  -8 478.978 300.262   1
   0   9  -9 457.823 368.168   1
   0   9 -10 535.054 338.619   1
   0   9 -11 8426.19 1144.86   1
   0   9 -12 1613.62 502.714   1
   0   9 -13 3488.82 708.157   1
   0  10   0 701.668 422.233   1
   0  10   1 13856.5 1381.27   1
   0  10  -1 15653.0 1478.07   1
   0  10   2 4647.98 759.242   1
   0  10  -2 5480.85 918.478   1
   0  10  -3 2776.66 652.075   1
   0  10   3 1358.42 436.646   1
   0  10   4-112.916 177.444   1
   0  10  -4-199.349 218.456   1
   0  10   5 207.516 242.301   1
   0  10  -5 108.632 220.812   1
   0  10  -6 2887.87 629.888   1
   0  10  -7 11510.8 1335.08   1
   0  10  -8 2397.94 626.329   1
   0  10  -9 11537.9 1341.99   1
   0  10 -10 12.5262 268.276   1
   0  10 -11 1352.37 493.085   1
   0  10 -12 775.226 395.054   1
   0  11   0 531.553 393.472   1
   0  11  -1 148.531 180.678   1
   0  11   1 966.102 447.881   1
   0  11   2 7989.47 1104.89   1
   0  11  -2 7555.21 1110.66   1
   0  11  -3 2868.74 660.511   1
   0  11   3 2695.07 645.143   1
   0  11  -4 9838.42 1263.81   1
   0  11  -5 1615.12 521.026   1
   0  11  -6 2484.04 680.842   1
   0  11  -7 759.916 406.182   1
   0  11  -8-414.628 310.290   1
   0  11  -9 1246.78 544.100   1
   0  11 -10 4759.29 936.891   1
   0  12   0 9559.59 1276.09   1
   0  12   1 1981.40 590.959   1
   0  12  -1 1752.47 550.125   1
   0  12  -2 4233.38 849.926   1
   0  12  -3 62.0102 216.462   1
   0  12  -4-297.921 366.401   1
   0  12  -5 11.9836 244.988   1
   0  12  -6 1623.04 570.182   1
   0  12  -7 2377.44 670.770   1
   0  13  -1 2217.31 649.062   1
   0  13  -2-256.519 298.833   1
   0  13  -3 4711.00 940.740   1
   1   0 -19 4384.21 666.071   2
   1   0 -18-151.668 201.374   2
   1   0 -17 1120.80 313.012   2
  -1   0  16 547.315 275.781   4
   1   0 -16 238.442 167.225   1
   1   0 -16-28.3864 207.007   2
   1   0 -15 28082.8 1545.59   2
   1   0 -15 31457.1 1518.91   1
   1   0 -14 519.115 277.615   2
   1   0 -14 126.622 126.819   1
   1   0 -13 67722.8 2156.41   1
   1   0 -13 64756.4 2295.78   2
   1   0 -12 218.763 169.512   1
   1   0 -12 602.053 304.504   2
   1   0 -11 21868.0 1216.92   2
   1   0 -11 23158.5 1093.57   1
   1   0 -10-12.2657 58.3369   1
   1   0 -10 58.2523 145.985   2
   1   0  -9 1320.60 227.207   1
   1   0  -9 1158.76 228.081   2
   1   0  -8 46.2257 56.0134   1
   1   0  -8 17.1120 78.2871   2
   1   0  -7 328646. 5326.51   2
   1   0  -7 309162. 4937.92   1
   1   0  -6-51.7936 79.2177   2
   1   0  -6 407.791 104.931   1
   1   0  -5 445516. 6311.68   1
   1   0  -5 437704. 6704.32   2
   1   0  -4 256.390 112.642   2
   1   0  -4 461.154 89.1160   1
   1   0  -4 329.107 114.214   5
   1   0  -3 241970. 3594.78   1
   1   0  -3 252744. 3956.63   5
   1   0  -3 252222. 3856.53   2
   1   0  -2-31.1523 15.0479   1
   1   0  -2 5.09911 30.4543   5
   1   0  -1 434.138 80.9850   2
   1   0  -1 629.897 89.9300   3
   1   0   0 223.193 52.9343   3
   1   0   0 164.355 36.5098   4
   1   0   0 234.412 38.2726   2
   1   0   1 104691. 1699.83   4
  -1   0  -2 123.217 55.6006   1
  -1   0  -3 999999. 12975.7   2
  -1   0  -3 991954. 13395.7   1
  -1   0  -4 52.6436 46.6793   1
  -1   0  -4 81.4920 55.9114   2
  -1   0  -5 10510.4 553.942   1
  -1   0  -5 11615.0 463.229   2
  -1   0  -6 9.21428 30.4376   2
  -1   0  -6 203.667 115.734   1
  -1   0  -7 50.2739 72.7691   2
  -1   0  -7-4.40118 74.8264   1
  -1   0  -8 89.4527 108.831   1
  -1   0  -8 48.2915 57.1574   2
  -1   0  -9 20401.4 891.486   2
  -1   0  -9 19709.6 1000.19   1
  -1   0 -10-58.8545 75.9038   1
  -1   0 -10 78.4274 73.7236   2
  -1   0 -11 29437.8 1364.03   1
  -1   0 -11 31220.1 1243.61   2
  -1   0 -12 151.284 168.324   1
  -1   0 -12-48.8384 74.3483   2
  -1   0 -13 9688.05 824.569   1
  -1   0 -13 9447.13 728.107   2
   1   0  13 9739.75 900.599   4
  -1   0 -14 241.184 175.779   1
  -1   0 -14-89.9501 125.465   2
  -1   0 -15 105.207 106.521   2
   1   0  15 448.664 274.269   4
   1   0  16 432.830 264.518   4
   1   0  17 6518.33 846.710   4
   1   0  18 635.405 399.677   4
   1   0  19 11041.0 1216.93   4
   1   0  20 94.4589 167.384   4
   1   1 -19 338.751 200.549   2
   1   1 -18 3810.45 633.532   2
   1   1 -17 16585.4 1293.18   2
   1   1 -17 16892.1 1232.20   1
   1  -1 -16 25639.7 1516.78   2
   1   1 -16 26304.1 1509.42   1
   1   1 -16 25699.2 1585.53   2
  -1  -1  15 3639.48 554.086   4
   1   1 -15 3376.59 544.327   1
   1  -1 -15 3585.79 551.005   2
   1   1 -15 2883.41 523.063   2
   1   1 -14 4044.03 582.298   2
   1   1 -14 4976.31 591.209   1
   1  -1 -14 3913.76 535.647   2
  -1  -1  14 4839.05 603.267   4
   1   1 -13 460.598 193.196   2
   1   1 -13 426.175 213.349   1
  -1  -1  13 626.481 258.474   4
   1  -1 -13 190.022 172.421   2
   1  -1 -13 326.618 170.568   1
   1   1 -12 932.232 254.932   1
   1  -1 -12 614.255 204.256   2
   1  -1 -12 981.513 224.057   1
   1   1 -12 605.040 219.694   2
  -1  -1  12 1368.78 309.561   4
   1  -1 -11 28744.6 1162.00   1
   1   1 -11 26808.0 1325.01   2
   1  -1 -11 24935.2 1279.93   2
  -1  -1  11 29530.4 1273.49   4
   1   1 -11 28568.7 1275.45   1
   1  -1 -10 65871.2 2019.99   2
   1   1 -10 70033.6 2150.39   2
   1   1 -10 61898.0 1894.61   1
   1  -1 -10 67079.8 1794.09   1
   1  -1  -9 159952. 3378.60   2
   1   1  -9 156748. 3293.98   1
   1  -1  -9 156307. 3049.24   1
   1   1  -9 164838. 3579.07   2
   1   1  -8 215371. 4392.83   2
   1  -1  -8 217761. 4105.36   2
   1  -1  -8 219019. 3709.13   1
   1   1  -8 214500. 3963.34   1
   1  -1  -7 53117.2 1534.83   2
   1   1  -7 49900.0 1463.31   1
   1  -1  -7 50515.9 1279.03   1
   1  -1  -6 113131. 2079.06   1
   1   1  -6 114004. 2381.68   1
   1  -1  -6 115785. 2428.58   2
   1   1  -5 60.0097 49.9164   5
   1  -1  -5 86.3255 77.1707   2
   1   1  -5 126.850 92.0576   1
   1  -1  -5 28.8657 25.1216   1
   1  -1  -4 60647.3 1455.39   2
   1  -1  -4 62364.5 1114.17   1
   1   1  -4 61456.0 1451.24   1
   1  -1  -3 85314.2 1690.37   2
  -1  -1   3 83753.6 1300.10   4
   1   1  -3 80349.4 1714.58   1
   1   1  -3 77800.2 1678.29   5
   1   1  -2 162958. 2766.75   1
   1  -1  -2 167544. 2768.29   5
   1  -1  -1 525697. 7287.54   3
   1   1  -1 512275. 7361.72   1
  -1   1   0 327991. 4617.49   1
   1  -1   0 344662. 4821.26   3
   1  -1   0 351457. 4688.23   5
   1   1   0 334998. 4636.86   3
  -1   1  -1 40714.7 854.032   1
   1  -1   2 42047.5 1036.73   4
  -1   1  -2 42794.8 979.703   1
   1  -1   3 5053.46 340.739   4
  -1   1  -3 5421.74 336.084   1
  -1   1  -4 9503.02 503.525   1
   1  -1   4 10433.8 531.516   4
   1  -1   5 770.799 154.628   4
  -1   1  -5 711.483 144.420   1
  -1   1  -6 50338.5 1477.94   1
   1  -1   6 50247.0 1454.20   4
  -1  -1  -7 83513.7 1793.36   2
  -1   1  -7 87488.3 2179.03   1
   1  -1   7 85646.2 2132.54   4
  -1  -1  -8 80609.8 1863.41   2
  -1   1  -8 82732.3 2214.80   1
   1  -1   8 82890.6 2169.67   4
  -1   1  -9 45641.6 1620.92   1
  -1   1  -9 46282.6 1458.23   2
  -1  -1  -9 42814.3 1317.75   2
   1  -1   9 44467.0 1584.65   4
  -1   1 -10 28086.1 1292.72   1
  -1   1 -10 28705.5 1173.73   2
  -1  -1 -10 25940.5 1049.31   2
   1  -1  10 27796.5 1298.97   4
   1  -1  11 8453.29 732.556   4
  -1   1 -11 7749.95 706.614   1
  -1   1 -11 8039.19 628.525   2
  -1  -1 -11 7573.54 573.894   2
  -1  -1 -12 221.843 88.7923   2
  -1   1 -12 24.6532 94.0735   1
   1  -1  12 307.067 174.362   4
  -1   1 -12 139.819 90.9476   2
  -1   1 -13 2210.14 423.161   1
  -1   1 -13 1251.64 292.280   2
   1  -1  13 1882.21 412.588   4
   1  -1  14 5141.80 681.725   4
  -1   1 -14 5591.02 670.926   1
  -1   1 -14 6472.24 650.283   2
  -1   1 -15 15661.3 1183.19   1
  -1   1 -15 15200.4 1041.99   2
   1  -1  15 17213.4 1275.44   4
   1   1  16 16855.2 1378.68   4
   1  -1  16 16216.9 1306.93   4
  -1   1 -16 15242.6 1203.21   1
   1  -1  17 6830.87 875.459   4
  -1   1 -17 4895.02 712.476   1
   1   1  17 5871.28 859.186   4
   1   1  18 3710.90 705.346   4
   1  -1  18 2837.38 566.468   4
   1  -1  19-348.676 266.916   4
   1   1  19 248.955 255.223   4
   1   1  20 138.519 205.356   4
   1   2 -19 584.226 290.815   2
   1   2 -18 285.364 231.714   2
   1   2 -18 642.633 275.969   1
   1   2 -17 760.703 275.540   1
   1   2 -17 403.008 230.110   2
   1   2 -16 8976.63 916.200   1
   1   2 -16 8663.99 922.277   2
   1   2 -15 32.6524 147.134   2
   1   2 -15 87.0745 134.100   1
   1   2 -14 25100.9 1479.69   2
   1   2 -14 26561.3 1487.94   1
  -1  -2  14 27152.7 1387.63   4
   1   2 -13 136.799 130.956   1
  -1  -2  13 72.2491 105.538   4
   1   2 -13 6.32769 160.566   2
  -1  -2  12 19798.1 1054.92   4
   1   2 -12 18679.1 1114.44   1
   1   2 -12 19395.7 1219.00   2
   1   2 -11 2342.58 394.698   1
  -1  -2  11 2778.08 378.999   4
   1   2 -11 1578.45 404.176   2
  -1  -2  10 13606.1 769.443   4
   1   2 -10 13119.6 863.362   1
  -1  -2   9 3776.46 384.330   4
   1   2  -9 3761.34 428.820   1
  -1  -2   8 71951.5 1745.10   4
   1   2  -8 71641.3 2063.57   1
  -1  -2   7 2090.23 238.369   4
   1   2  -7 2317.85 323.003   1
  -1  -2   6 70023.7 1514.89   4
   1   2  -6 65720.2 1823.82   5
   1   2  -5 2986.10 341.411   1
  -1  -2   5 3040.49 228.915   4
   1   2  -5 3123.54 305.894   5
   1   2  -4 25529.7 1009.57   1
   1   2  -4 26682.3 895.819   5
   1   2  -3 2297.40 281.461   1
  -1   2   2 62748.5 1161.38   1
   1   2  -2 63557.4 1601.45   1
   1  -2  -2 67214.9 1348.64   3
   1  -2  -1 3791.13 248.123   3
   1   2  -1 3760.35 317.648   1
  -1   2   1 3953.15 236.336   1
  -1   2   0 37632.6 909.520   1
  -1   2  -1 76588.1 1555.17   1
  -1   2  -2 415569. 6133.44   1
  -1   2  -3 16972.8 713.512   1
  -1   2  -4 6406.82 450.352   1
  -1   2  -5 6820.25 496.261   1
   1  -2   5 5877.99 440.015   4
   1  -2   6 21456.0 928.193   4
  -1   2  -6 22118.6 989.690   1
   1  -2   7 2554.25 324.895   4
  -1   2  -7 2557.57 342.206   1
   1  -2   8 18977.6 954.558   4
  -1   2  -8 17831.1 946.333   1
   1  -2   9 237.961 134.894   4
  -1   2  -9 444.430 183.289   1
   1  -2  10 69225.7 2154.91   4
  -1   2 -10 70342.8 2279.42   1
  -1   2 -11 1030.18 285.456   1
  -1   2 -11 865.817 258.421   2
   1  -2  11 1152.89 285.434   4
  -1   2 -12 26664.9 1437.22   1
   1  -2  12 26612.7 1384.47   4
  -1   2 -12 27195.5 1332.54   2
   1  -2  13 3094.45 507.863   4
  -1   2 -13 3017.30 497.147   1
  -1   2 -13 3160.06 459.146   2
  -1   2 -14 4796.81 572.558   2
   1  -2  14 4452.39 629.896   4
  -1   2 -14 4546.98 634.454   1
  -1   2 -15 1018.13 279.267   2
   1  -2  15 1374.75 369.272   4
  -1   2 -15 1409.40 366.798   1
   1  -2  16 532.019 211.251   4
  -1   2 -16 1031.34 335.996   1
   1  -2  17 376.590 235.449   4
  -1   2 -17 838.842 350.962   1
  -1   2 -18 16918.9 1399.29   1
   1  -2  18 17440.7 1440.69   4
   1   2  19 187.009 263.892   4
   1  -2  19-190.741 179.197   4
  -1   2 -19 32.2137 139.909   1
   1   3 -19 3037.00 639.815   2
   1   3 -19 3250.46 623.668   1
   1   3 -18 1250.09 442.167   2
   1   3 -18 1118.92 332.278   1
   1   3 -17 7129.77 879.842   1
   1   3 -17 7382.84 912.160   2
   1   3 -16 14635.9 1238.85   2
   1   3 -16 16957.9 1325.06   1
   1   3 -15 13859.9 1197.72   2
   1   3 -15 13636.6 1127.54   1
   1   3 -14 778.559 263.566   1
   1   3 -14 551.930 241.812   2
  -1  -3  13 1914.17 325.284   4
   1   3 -13 1881.09 411.612   1
   1   3 -13 2168.80 462.814   2
   1   3 -12 4215.74 564.206   1
  -1  -3  12 3808.68 458.607   4
   1   3 -11 6149.68 659.985   1
  -1  -3  11 6061.61 547.750   4
  -1  -3  10 10247.7 670.455   4
   1   3 -10 10769.8 845.270   1
   1   3  -9 27875.3 1366.62   1
  -1  -3   9 28827.9 1093.72   4
   1   3  -8 13899.6 906.129   1
   1   3  -7 56186.2 1895.82   1
   1   3  -7 48797.9 1605.57   5
   1   3  -6 8531.58 565.241   5
   1   3  -6 9754.59 720.516   1
   1   3  -5 815.295 160.173   5
   1   3  -5 604.402 165.627   1
   1   3  -4 9422.42 680.711   1
   1   3  -4 9098.97 494.100   5
   1   3  -3 4640.60 462.557   1
   1  -3  -2 309.413 77.8353   3
   1   3  -2 378.893 123.835   1
  -1   3   2 364.146 98.0326   1
   1  -3  -1 72311.2 1422.90   3
   1   3  -1 70016.0 1861.98   1
  -1   3   0 111779. 2288.51   1
  -1   3  -1 20407.0 854.072   1
  -1   3  -2 6614.37 503.232   1
  -1   3  -3 126.818 93.2294   1
  -1   3  -4 7714.61 573.683   1
  -1   3  -5 7487.25 579.807   1
  -1   3  -6 60594.8 1865.96   1
  -1   3  -7 124501. 2993.91   1
  -1   3  -8 43194.1 1670.91   1
   1  -3   8 42273.4 1546.55   4
  -1   3  -9 95522.0 2729.79   1
   1  -3   9 96441.9 2592.84   4
  -1   3 -10 7954.56 741.919   1
   1  -3  10 7464.55 661.080   4
  -1   3 -11 191.797 123.770   1
   1  -3  11 156.505 96.5756   4
   1  -3  12 3797.07 537.246   4
  -1   3 -12 4359.82 583.847   1
  -1   3 -13 6385.75 759.453   1
  -1   3 -13 7116.82 763.455   2
   1  -3  13 7430.34 767.400   4
  -1   3 -14 9195.65 940.949   1
   1  -3  14 9021.30 888.568   4
  -1   3 -14 8474.50 826.920   2
  -1   3 -15 17455.8 1222.67   2
   1  -3  15 19221.6 1356.14   4
  -1   3 -15 17726.0 1374.71   1
   1  -3  16 13776.9 1206.23   4
  -1   3 -16 13146.9 1219.98   1
   1  -3  17 15526.7 1331.19   4
  -1   3 -17 16010.0 1379.02   1
   1  -3  18 760.793 390.662   4
  -1   3 -18 331.150 140.414   1
  -1   3 -19 164.997 219.751   1
   1   4 -19 3746.80 693.868   1
   1   4 -19 3857.56 691.847   2
   1   4 -18 113.347 188.926   1
   1   4 -18 432.056 278.647   2
   1   4 -17-165.693 197.967   1
   1   4 -17-31.9003 153.112   2
   1   4 -16-138.242 267.052   2
   1   4 -16-152.470 238.125   1
   1   4 -15 12845.9 1273.64   2
   1   4 -15 14738.2 1206.44   1
   1   4 -14 216.174 242.247   1
   1   4 -13 14137.3 1132.95   1
   1   4 -12 63.3652 113.943   1
   1   4 -11 1877.32 373.755   1
   1   4 -10 3897.42 531.648   1
   1   4  -9 6104.61 652.834   1
   1   4  -8 268.011 138.324   1
   1   4  -8 83.7693 102.572   5
   1   4  -7 53431.7 1658.84   5
   1   4  -7 61296.6 2113.78   1
   1   4  -6 56.1814 123.020   1
   1   4  -6 46.7991 62.3272   5
   1   4  -5 2017.98 256.214   5
   1   4  -5 2534.06 403.482   1
   1   4  -4 1924.84 346.003   1
   1   4  -3 425.062 157.376   1
  -1   4   3 570.041 172.774   1
   1  -4  -2 9749.57 462.674   3
   1   4  -2 10127.3 775.563   1
  -1   4   2 9449.11 616.537   1
   1  -4  -1 4971.36 322.694   3
  -1   4   1 4408.43 422.913   1
   1   4  -1 3942.68 478.453   1
   1  -4   0 29055.2 865.535   3
  -1   4   0 29036.4 1161.74   1
   1   4   0 29388.4 1253.86   1
  -1   4  -1 39596.8 1451.71   1
  -1   4  -2 2917.98 394.491   1
  -1   4  -3 138429. 3141.30   1
  -1   4  -4 3628.45 471.589   1
  -1   4  -5 36274.4 1498.14   1
  -1   4  -6 22324.3 1185.95   1
  -1   4  -7 259.915 178.277   1
  -1   4  -8 9628.27 796.602   1
  -1   4  -9 49266.4 2009.25   1
  -1   4 -10 1077.40 315.267   1
  -1   4 -11 54332.2 2209.17   1
  -1   4 -12 247.612 184.475   1
  -1   4 -13 41417.2 2055.48   1
  -1   4 -14-249.272 226.306   1
  -1   4 -15-151.637 201.822   1
  -1   4 -15 233.780 202.869   2
  -1   4 -16 745.132 313.360   1
  -1   4 -17 7625.19 964.126   1
  -1   4 -18-2.94011 207.755   1
   1   5 -19 798.859 372.610   2
   1   5 -18 5733.18 874.481   2
   1   5 -18 5781.73 884.762   1
   1   5 -17 4725.11 755.671   1
   1   5 -17 4853.34 816.858   2
   1   5 -16 8910.54 1016.80   1
   1   5 -16 9335.39 1144.57   2
   1   5 -15 5413.44 783.197   1
   1   5 -14 3462.27 619.832   1
   1   5 -13 46.6456 171.783   1
   1   5 -12 3889.35 599.922   1
   1   5 -11 5739.55 724.633   1
   1   5 -10 23203.2 1454.39   1
   1   5  -9 7001.83 772.436   1
   1   5  -8 33820.8 1723.10   1
   1   5  -8 30967.1 1300.53   5
   1   5  -7 13687.3 1027.10   1
   1   5  -7 12061.3 715.919   5
   1   5  -6 10478.6 627.233   5
   1   5  -6 11189.7 929.050   1
   1   5  -5 592.764 203.627   1
   1   5  -5 496.380 141.353   5
  -1   5   4 12885.4 803.836   1
   1   5  -4 14605.6 1029.11   1
   1   5  -3 2226.05 375.666   1
  -1   5   3 2217.05 345.659   1
   1   5  -2 46672.4 1859.77   1
  -1   5   2 44002.9 1625.62   1
   1  -5  -2 44400.7 1158.04   3
   1  -5  -1 86942.8 1788.55   3
  -1   5   1 82054.3 2359.76   1
   1   5  -1 89830.0 2615.81   1
  -1   5   0 54496.2 1887.13   1
   1  -5   0 59359.8 1412.23   3
   1   5   0 57602.7 2003.12   1
  -1   5  -1 11523.6 821.541   1
   1   5   1 13348.4 892.759   1
  -1   5  -2 36250.8 1554.66   1
  -1   5  -3 15.1692 89.4626   1
  -1   5  -4 13582.5 963.945   1
  -1   5  -5 2082.80 403.078   1
  -1   5  -6 55340.3 2128.65   1
  -1   5  -7 41813.7 1884.74   1
  -1   5  -8 89562.6 2927.48   1
  -1   5  -9 32837.4 1685.31   1
  -1   5 -10 15701.6 1192.18   1
  -1   5 -11 174.351 168.414   1
  -1   5 -12 5438.73 764.529   1
  -1   5 -13 296.677 216.165   1
  -1   5 -14 13405.8 1224.14   1
  -1   5 -15 7089.44 927.380   1
  -1   5 -16 15024.1 1404.57   1
  -1   5 -17 7891.35 1043.13   1
  -1   5 -18 2994.29 653.371   1
   1   6 -18 1426.36 468.388   2
   1   6 -17 229.185 147.853   1
   1   6 -17 478.455 357.998   2
   1   6 -16 5038.61 795.685   1
   1   6 -15 1850.75 492.638   1
   1   6 -14 11245.9 1133.53   1
   1   6 -13 530.386 262.931   1
   1   6 -12 18516.2 1429.48   1
   1   6 -11 58.7696 183.212   1
   1   6 -10 17860.5 1352.10   1
   1   6  -9 13025.9 1145.06   1
   1   6  -8 25653.9 1587.27   1
   1   6  -7 52.0604 163.679   1
   1   6  -7-38.1042 79.1467   5
   1   6  -6 57725.7 2353.79   1
  -1   6   6 53985.8 1830.50   1
   1   6  -6 54191.0 1574.47   5
  -1   6   5 4292.89 493.553   1
   1   6  -5 4069.75 373.885   5
   1   6  -5 4022.26 611.794   1
  -1   6   4 40767.5 1667.83   1
   1   6  -4 45408.5 2015.81   1
   1   6  -3 1524.03 370.359   1
  -1   6   3 1345.77 316.276   1
  -1   6   2 24821.4 1329.58   1
   1  -6  -2 26408.9 886.474   3
   1   6  -2 28427.6 1515.95   1
   1  -6  -1 278.159 164.195   3
  -1   6   1 33.3020 76.5471   1
   1   6  -1 164.146 164.639   1
  -1   6   0 22725.8 1287.25   1
   1  -6   0 25103.9 882.377   3
   1   6   0 25312.1 1383.19   1
  -1  -6   0 23656.4 475.330   3
   1   6   1 3442.49 513.875   1
  -1   6  -1 3037.55 486.756   1
   1   6   2 111262. 3030.86   1
  -1   6  -2 104323. 3069.24   1
  -1   6  -3 1467.59 343.337   1
  -1   6  -4 39871.2 1822.51   1
  -1   6  -5 2407.77 456.546   1
  -1   6  -6 23724.7 1463.05   1
  -1   6  -7 943.060 271.624   1
  -1   6  -8 6598.50 795.784   1
  -1   6  -9 964.255 341.094   1
  -1   6 -10 37513.6 1982.29   1
  -1   6 -11 1978.82 451.704   1
  -1   6 -12 24425.7 1691.32   1
  -1   6 -13 504.474 213.183   1
  -1   6 -14 4732.59 755.916   1
  -1   6 -15-251.910 335.794   1
  -1   6 -16 749.754 322.034   1
  -1   6 -17 115.602 183.424   1
   1   7 -16 4205.70 756.852   1
   1   7 -15 5242.04 861.180   1
   1   7 -14-64.2548 207.286   1
   1   7 -13 245.997 227.038   1
   1   7 -12 1726.85 442.843   1
   1   7 -11 12396.4 1213.95   1
   1   7 -10 6163.83 855.166   1
   1   7  -9 50714.9 2462.57   1
   1   7  -8 3287.24 587.765   1
   1   7  -7 28885.2 1755.37   1
   1   7  -6 7616.67 895.988   1
  -1   7   6 8140.11 747.207   1
   1   7  -5 3618.28 639.848   1
  -1   7   5 2842.90 487.681   1
   1   7  -4 20976.6 1491.00   1
  -1   7   4 20449.2 1312.69   1
   1   7  -3 31410.0 1751.01   1
  -1   7   3 29840.5 1572.09   1
   1  -7  -2 14166.2 657.240   3
   1   7  -2 14743.9 1167.09   1
  -1   7   2 15409.9 1101.23   1
   1  -7  -1 80847.8 1815.48   3
   1   7  -1 84021.7 2921.50   1
  -1   7   1 83465.4 2766.41   1
   1   7   0 20038.9 1335.44   1
   1  -7   0 17449.8 757.077   3
  -1   7   0 18249.0 1259.58   1
   1  -7   1 66881.1 1720.92   3
   1   7   1 68499.1 2526.49   1
  -1   7  -1 64799.7 2477.47   1
  -1   7  -2 184.900 154.129   1
   1   7   2 154.520 141.431   1
   1   7   3 3989.95 590.845   1
  -1   7  -3 3100.93 546.168   1
  -1   7  -4 16016.2 1212.62   1
  -1   7  -5 6512.39 804.575   1
  -1   7  -6 14237.4 1191.07   1
  -1   7  -7 32181.4 1852.91   1
  -1   7  -8 3162.98 555.993   1
  -1   7  -9 19680.0 1484.02   1
  -1   7 -10 646.516 269.087   1
  -1   7 -11 13.0406 151.101   1
  -1   7 -12 1899.54 461.176   1
  -1   7 -13 2331.54 607.926   1
  -1   7 -14 292.730 150.710   1
  -1   7 -15 7690.58 1016.35   1
  -1   7 -16 6275.79 981.366   1
   1   8 -15 4892.69 876.380   1
   1   8 -14 1336.46 399.821   1
   1   8 -13 9866.21 1183.54   1
   1   8 -12 1405.32 456.940   1
   1   8 -11 11830.8 1233.46   1
   1   8 -10 1118.15 381.974   1
   1   8  -9 517.479 335.243   1
   1   8  -8 824.585 316.006   1
   1   8  -7 35040.4 2056.93   1
   1   8  -6 4670.66 757.736   1
  -1   8   5 56939.2 2334.69   1
   1   8  -5 58361.4 2648.36   1
   1   8  -4 6230.35 854.681   1
  -1   8   4 5916.41 742.998   1
  -1   8   3 16336.7 1264.26   1
   1   8  -3 14444.3 1266.54   1
   1   8  -2 681.592 326.296   1
  -1   8   2 927.595 283.778   1
   1   8  -1 32.7908 121.435   1
  -1   8   1 491.975 294.194   1
   1   8   0 1265.07 361.437   1
  -1   8   0 1711.69 467.928   1
  -1   8  -1 19006.7 1401.46   1
   1   8   1 20240.1 1440.23   1
  -1   8  -2 91.4339 143.187   1
   1   8   2 52.0802 139.367   1
  -1   8  -3 44291.1 2216.05   1
   1   8   3 49297.3 2243.62   1
  -1   8  -4 6125.77 799.978   1
   1   8   4 7284.56 853.818   1
  -1   8  -5 6942.74 885.855   1
   1   8   5 7745.08 878.262   1
  -1   8  -6-355.230 352.587   1
  -1   8  -7 53.9670 199.199   1
  -1   8  -8 313.507 215.606   1
  -1   8  -9 5818.32 846.408   1
  -1   8 -10 325.044 186.502   1
  -1   8 -11 13880.2 1367.30   1
  -1   8 -12 39.5355 216.192   1
  -1   8 -13 3950.80 768.860   1
  -1   8 -14-168.860 211.092   1
  -1   8 -15-505.586 359.296   1
   1   9 -13 716.132 405.331   1
   1   9 -12 1500.73 525.377   1
   1   9 -11 2687.09 629.971   1
   1   9 -10 10454.6 1204.14   1
   1   9  -9 2928.40 651.237   1
   1   9  -8 23917.6 1789.98   1
   1   9  -7-146.602 275.493   1
   1   9  -6 1235.82 428.009   1
   1   9  -5 207.835 272.797   1
  -1   9   4-37.1745 134.415   1
   1   9  -4-72.1736 203.968   1
  -1   9   3 2152.97 477.627   1
   1   9  -3 3057.75 650.570   1
   1   9  -2 27000.4 1828.49   1
  -1   9   2 27530.6 1776.13   1
  -1   9   1 17116.7 1403.89   1
   1   9  -1 15054.3 1352.00   1
  -1   9   0 31394.0 1910.99   1
   1   9   0 28472.2 1865.97   1
  -1   9  -1 97.1555 149.179   1
   1   9   1 173.596 226.467   1
   1   9   2 4580.87 746.858   1
  -1   9  -2 4706.57 749.647   1
  -1   9  -3 816.713 308.904   1
   1   9   3 1262.78 414.495   1
   1   9   4 917.029 365.577   1
  -1   9  -4 35.4369 307.308   1
   1   9   5 583.520 264.601   1
  -1   9  -5 30.9886 280.826   1
  -1   9  -6 9162.68 1078.64   1
   1   9   6 10399.2 1087.85   1
   1   9   7 3188.91 628.598   1
  -1   9  -7 3524.53 714.118   1
  -1   9  -8 13606.2 1349.65   1
   1   9   8 11932.3 1204.62   1
  -1   9  -9 1014.28 445.328   1
  -1   9 -10 998.682 319.999   1
  -1   9 -11 1588.17 507.421   1
  -1   9 -12-228.219 278.509   1
  -1   9 -13-469.528 326.787   1
   1  10 -12 7321.19 1097.68   1
   1  10 -11 1696.96 546.946   1
   1  10 -10 1927.50 578.621   1
   1  10  -9-11.6244 227.665   1
   1  10  -8 1650.30 493.217   1
   1  10  -7 245.876 247.532   1
   1  10  -6 19896.6 1702.55   1
   1  10  -5 3081.32 680.830   1
   1  10  -4 10649.4 1238.01   1
   1  10  -3 425.162 314.261   1
   1  10  -2 3797.34 754.648   1
  -1  10   2 4214.57 759.802   1
  -1  10   1 1167.00 462.376   1
   1  10  -1 895.255 366.457   1
  -1  10   0 850.470 383.204   1
   1  10   0 791.153 303.417   1
  -1  10  -1 4946.90 829.693   1
   1  10   1 4920.55 866.170   1
   1  10   2 13529.9 1383.11   1
  -1  10  -2 13992.7 1405.03   1
   1  10   3-100.291 218.380   1
  -1  10  -3-281.289 338.699   1
   1  10   4 10105.4 1194.72   1
  -1  10  -4 9664.89 1192.22   1
   1  10   5 1019.81 378.367   1
  -1  10  -5 667.684 300.146   1
  -1  10  -6 3453.71 716.736   1
   1  10   6 3911.83 755.058   1
  -1  10  -7 395.347 335.291   1
   1  10   7-158.330 242.426   1
  -1  10  -8-18.9075 264.664   1
  -1  10  -9 1097.49 466.108   1
  -1  10 -10 8291.03 1174.80   1
  -1  10 -11 857.187 406.731   1
  -1  10 -12 4814.20 890.905   1
   1  11  -9 5990.29 986.819   1
   1  11  -8 805.154 298.151   1
   1  11  -7 2892.56 704.964   1
   1  11  -6 599.330 279.936   1
   1  11  -5-122.041 255.942   1
   1  11  -4 402.026 378.963   1
   1  11  -3 5092.19 921.393   1
   1  11  -2 1461.51 493.475   1
   1  11  -1 13067.1 1452.49   1
  -1  11   0 2929.23 665.394   1
   1  11   0 2997.64 683.191   1
  -1  11  -1 8180.59 1110.43   1
   1  11   1 9034.94 1204.62   1
   1  11   2 598.227 306.269   1
  -1  11  -2 539.962 326.276   1
  -1  11  -3 86.4192 198.457   1
   1  11   3 819.401 373.415   1
  -1  11  -4 578.721 328.192   1
   1  11   4 1625.97 541.546   1
  -1  11  -5 7130.40 1047.91   1
   1  11   5 6009.89 972.372   1
  -1  11  -6 1714.95 466.933   1
  -1  11  -7 12303.2 1448.56   1
  -1  11  -8 2417.37 646.281   1
  -1  11  -9 2942.14 743.256   1
  -1  11 -10-165.651 246.901   1
   1  12  -7 3034.03 699.127   1
   1  12  -6 2352.52 648.581   1
   1  12  -5 10510.4 1376.09   1
   1  12  -4 1863.93 607.056   1
   1  12  -3 3061.79 775.646   1
   1  12  -2-118.289 179.315   1
   1  12  -1 420.123 346.574   1
   1  12   0 2368.79 701.455   1
   1  12   1 3842.99 828.975   1
   1  12   2 455.155 318.597   1
  -1  12  -2 511.657 284.818   1
   1  12   3 11126.3 1386.80   1
  -1  12  -3 9946.92 1312.30   1
  -1  12  -4 1956.08 613.113   1
  -1  12  -5 5747.71 1020.69   1
  -1  12  -6 1021.65 517.296   1
  -1  12  -7 815.476 497.940   1
   1  13  -2 7863.91 1230.39   1
   1  13  -1 1904.00 597.942   1
   1  13   0 5747.32 1075.65   1
   1  13   1-75.7142 188.499   1
  -1  13  -4 1550.38 574.768   1
   2   0 -20 1649.42 467.752   2
   2   0 -19 80.9020 190.535   2
   2   0 -18 16320.0 1371.85   2
   2   0 -17-6.82067 164.608   2
   2   0 -16 24592.5 1569.11   2
   2   0 -15 131.481 233.566   2
   2   0 -14 414.352 175.874   1
   2   0 -14 11.1508 177.654   2
   2   0 -13-132.527 143.057   2
   2   0 -13-220.715 152.197   1
   2   0 -12 16796.3 936.537   1
   2   0 -12 16975.4 1125.56   2
   2   0 -11-253.848 132.302   1
   2   0 -11 78.2961 141.828   2
   2   0 -10 133054. 3291.62   2
   2   0 -10 130293. 2802.63   1
   2   0  -9 75.7405 161.849   2
   2   0  -9 64.7561 63.8547   1
   2   0  -8 118301. 2413.27   1
   2   0  -8 118848. 2855.50   2
   2   0  -7 49.4072 46.9308   1
   2   0  -7-185.444 144.542   2
   2   0  -6 3884.01 300.531   1
   2   0  -6 3469.03 395.516   2
   2   0  -6 3733.76 426.762   5
   2   0  -5 80.4545 65.8471   1
   2   0  -5 6.44645 84.1025   2
   2   0  -5-32.1200 128.366   5
   2   0  -4 1133.91 205.188   5
   2   0  -4 941.205 200.983   2
   2   0  -4 1523.98 165.554   1
   2   0  -3 105.757 50.4447   1
   2   0  -3 122.620 56.3602   5
   2   0  -3 30.4409 60.4030   2
   2   0  -2 66169.8 1557.95   5
   2   0  -2 69108.0 1456.60   2
   2   0  -2 63722.5 1512.44   3
   2   0  -1-16.5702 59.6817   3
   2   0  -1 0.53117 31.1178   2
   2   0   0 138436. 2438.54   3
   2   0   0 136758. 2156.20   2
   2   0   1 86.1398 50.3654   4
   2   0   1 6.19524 15.6275   2
   2   0   2 1546.99 203.130   4
   2   0   3 43.5396 68.3105   4
   2   0   4 19703.6 807.186   4
   2   0   5 164.556 126.390   4
  -2   0  -5 48.9397 28.2505   2
  -2   0  -6 39216.2 1332.91   1
  -2   0  -6 37989.9 872.229   2
   2   0   6 40544.9 1391.00   4
   2   0   7 164.152 120.614   4
  -2   0  -7 181.284 132.078   1
  -2   0  -7 109.119 53.5015   2
  -2   0  -8 9443.30 477.765   2
  -2   0  -8 10384.8 709.687   1
   2   0   8 9882.25 750.460   4
  -2   0  -9-42.6327 71.1102   2
  -2   0  -9 114.703 179.304   1
   2   0   9-74.6234 134.704   4
  -2   0 -10 278.254 124.437   1
  -2   0 -10 53.1365 52.3665   2
   2   0  10 224.619 207.536   4
  -2   0 -11-27.0328 79.6407   2
   2   0  11-37.6379 151.487   4
  -2   0 -12 1295.18 230.726   2
   2   0  12 1708.37 422.288   4
   2   0  13 340.364 254.357   4
   2   0  14 20357.2 1412.91   4
   2   0  15 299.722 249.135   4
   2   0  16 19922.5 1519.77   4
   2   0  17-88.8083 269.997   4
   2   0  18 604.269 261.948   4
   2   0  19 42.1862 236.708   4
   2   1 -20 202.652 136.367   2
   2   1 -19 159.961 153.690   2
   2   1 -18 1176.21 388.338   2
   2  -1 -17 2077.71 443.573   2
   2   1 -17 1447.14 391.948   2
   2  -1 -16 5067.79 692.213   2
   2   1 -16 4215.22 646.131   2
   2   1 -15 14327.4 1039.59   1
   2   1 -15 13769.2 1159.55   2
   2  -1 -15 13366.3 1089.56   2
   2   1 -14 42261.4 1771.18   1
   2   1 -14 39953.8 1956.14   2
   2  -1 -14 38166.4 1832.71   2
   2   1 -13 31692.8 1450.79   1
  -2  -1  13 31135.4 1377.73   4
   2  -1 -13 28657.4 1526.93   2
   2   1 -13 29280.2 1589.60   2
   2  -1 -13 29870.9 1254.05   1
   2   1 -12 951.078 237.552   1
   2   1 -12 1292.46 317.225   2
   2  -1 -12 1563.86 365.948   2
   2  -1 -12 1070.67 217.883   1
   2   1 -11 7906.02 776.770   2
   2   1 -11 7894.41 638.347   1
   2  -1 -11 7380.07 705.445   2
   2  -1 -11 7296.29 530.520   1
   2   1 -10 1491.12 266.738   1
   2  -1 -10 1492.71 217.349   1
   2   1 -10 1627.23 353.389   2
   2  -1 -10 1522.66 287.499   2
   2   1  -9 9246.93 627.683   1
   2   1  -9 9210.33 745.419   2
   2  -1  -9 8765.71 690.477   2
   2  -1  -9 9289.88 522.870   1
   2   1  -8 61775.8 1732.66   1
   2   1  -8 60337.8 1984.37   2
   2  -1  -8 60566.6 1887.37   2
   2   1  -8 59127.7 2039.27   5
   2  -1  -8 61925.1 1439.74   1
   2   1  -7 116589. 2501.45   1
   2   1  -7 111754. 2842.76   5
   2  -1  -7 115320. 2083.35   1
   2  -1  -7 111742. 2663.46   2
   2   1  -7 112966. 2872.06   2
   2   1  -6 135578. 3023.21   5
   2  -1  -6 138172. 2267.52   1
   2  -1  -6 140394. 2922.29   2
   2   1  -6 137611. 2741.17   1
   2   1  -5 56046.5 1467.44   1
   2  -1  -5 52565.0 1002.67   1
   2  -1  -5 57596.4 1563.67   2
   2  -1  -5 54653.4 1707.26   5
   2   1  -5 55025.2 1619.56   5
   2  -1  -4 618.275 158.363   5
   2  -1  -4 391.194 149.948   2
   2   1  -4 543.521 148.584   5
   2   1  -4 510.606 124.400   1
   2   1  -3 12602.5 663.389   5
   2  -1  -3 13855.6 691.485   5
   2  -1  -3 14145.6 654.074   2
   2   1  -3 13184.7 604.417   1
   2  -1  -2 95.0598 60.3582   5
   2  -1  -2 177.905 89.3963   2
   2   1  -2 159.713 72.6928   1
   2   1  -1 44701.2 1093.23   3
   2  -1  -1 41814.6 1138.36   3
   2  -1  -1 42812.9 1100.19   5
   2   1  -1 43289.0 792.405   4
   2   1   0 32385.2 856.486   3
   2  -1   0 31895.6 954.413   3
   2   1   0 30725.8 719.168   4
   2   1   1 66931.8 1395.27   3
  -2   1  -1 66039.7 1355.80   1
  -2   1  -2 154890. 2670.00   1
  -2   1  -3 1299.44 197.401   1
   2  -1   3 1243.43 209.983   4
  -2   1  -4 47492.1 1342.25   1
   2  -1   4 48034.7 1376.11   4
  -2   1  -5 7839.27 550.573   1
   2  -1   5 8721.83 569.999   4
   2  -1   6 157.025 107.973   4
  -2   1  -6 173.803 123.464   1
  -2   1  -7 10296.7 696.949   1
   2  -1   7 10211.5 715.052   4
  -2   1  -8 30281.5 996.326   2
  -2   1  -8 30072.3 1289.03   1
   2  -1   8 29525.8 1297.35   4
  -2   1  -9 46408.8 1351.08   2
  -2   1  -9 45597.7 1690.83   1
   2  -1   9 47070.0 1738.71   4
  -2   1 -10 45135.8 1386.76   2
  -2   1 -10 47357.8 1776.90   1
   2  -1  10 46245.8 1807.67   4
   2  -1  11 23717.5 1349.34   4
  -2   1 -11 26359.6 1076.33   2
  -2   1 -11 25082.5 1331.10   1
  -2   1 -12 5207.89 489.319   2
  -2   1 -12 5534.33 635.181   1
   2  -1  12 5080.69 648.635   4
  -2   1 -13 3250.32 511.426   1
   2  -1  13 3768.56 579.817   4
  -2   1 -14 2526.44 479.743   1
   2  -1  14 1667.90 418.232   4
   2   1  14 2248.89 525.255   4
   2  -1  15-85.7886 177.360   4
   2   1  15 200.820 235.426   4
  -2   1 -15 402.927 282.791   1
   2  -1  16 3370.95 638.756   4
   2   1  16 3000.88 628.845   4
   2   1  17 8422.52 1040.13   4
   2  -1  17 8855.23 1025.90   4
   2  -1  18 10886.4 1191.46   4
   2   1  18 11731.0 1286.03   4
   2   1  19 6436.98 969.217   4
   2  -1  19 5515.38 867.305   4
   2   2 -19 3071.71 619.681   2
   2   2 -18-444.497 312.217   2
   2   2 -17 29450.8 1865.84   2
   2   2 -16 805.248 331.775   2
   2   2 -16 1010.48 322.861   1
   2   2 -15 1630.88 394.224   2
   2   2 -15 1310.48 341.366   1
   2   2 -14 1723.72 379.550   2
   2   2 -14 1782.30 345.474   1
   2   2 -13 5399.17 602.700   1
   2   2 -13 5559.50 711.238   2
   2   2 -12 121.883 93.3429   1
   2   2 -12-103.240 159.873   2
   2  -2 -11 20792.9 1207.57   2
   2   2 -11 23135.3 1188.22   1
   2   2 -11 23347.5 1412.96   2
  -2  -2  11 23703.8 1018.18   4
   2   2 -10 153.877 145.455   1
   2  -2 -10-15.9943 122.450   2
   2   2 -10-72.0167 198.137   2
  -2  -2  10 280.256 108.794   4
   2   2  -9 82517.2 2316.24   1
   2  -2  -9 83451.8 2361.74   2
  -2  -2   9 80044.3 1836.75   4
  -2  -2   8 105.124 44.2531   4
   2  -2  -8 289.976 140.240   2
   2   2  -8 535.779 176.502   1
   2   2  -8 298.268 132.645   5
   2   2  -7 72711.3 2125.21   5
   2   2  -7 78282.4 2104.92   1
   2  -2  -7 78664.7 2106.59   2
  -2  -2   7 75224.0 1516.27   4
   2   2  -6 3457.23 386.977   1
  -2  -2   6 3699.64 223.554   4
   2   2  -6 3535.06 393.010   5
   2   2  -5 61726.9 1787.31   1
   2   2  -5 61196.9 1748.31   5
   2   2  -4 198.517 81.7650   1
   2   2  -4 432.295 133.079   5
   2  -2  -3 3633.96 331.535   3
   2   2  -3 3655.65 372.181   1
   2  -2  -3 3412.79 351.690   5
   2  -2  -2 867.793 159.208   5
   2   2  -2 792.270 184.659   1
   2  -2  -2 903.189 160.184   3
   2  -2  -1 192950. 3293.08   3
  -2   2   1 190109. 2790.29   1
   2  -2  -1 196317. 3214.34   5
   2   2   0 8939.86 397.562   3
  -2   2   0 8584.98 367.728   1
   2  -2   0 9328.14 430.935   5
   2  -2   0 9565.57 511.338   3
   2   2   1 153858. 2464.35   3
  -2   2  -1 152498. 2577.76   1
  -2   2  -2 35928.2 1017.12   1
  -2   2  -3 5066.17 388.628   1
  -2   2  -4 189.620 94.2271   1
   2  -2   5 160414. 3243.32   4
  -2   2  -5 157923. 3185.31   1
  -2   2  -6 4653.63 463.132   1
   2  -2   6 4326.96 440.222   4
  -2   2  -7 44946.6 1603.22   1
   2  -2   7 45841.1 1616.39   4
  -2   2  -8 13964.7 884.356   1
   2  -2   8 13687.1 889.525   4
   2  -2   9 48612.4 1804.06   4
  -2   2  -9 50884.6 1851.43   1
   2  -2  10 10542.7 856.023   4
  -2   2 -10 12126.2 892.357   1
  -2   2 -11 3249.45 400.995   2
   2  -2  11 3352.66 483.994   4
  -2   2 -11 3023.32 455.287   1
   2  -2  12 4004.84 569.372   4
  -2   2 -12 3398.69 516.699   1
  -2   2 -12 3384.11 430.575   2
  -2   2 -13 16078.8 1175.84   1
   2  -2  13 16520.2 1206.43   4
  -2   2 -14 638.467 254.914   1
   2  -2  14 750.725 321.885   4
   2  -2  15 33330.2 1849.17   4
  -2   2 -15 28573.2 1730.72   1
  -2   2 -16 2363.42 506.802   1
   2  -2  16 1380.05 384.255   4
   2  -2  17 6457.81 885.153   4
  -2   2 -17 6496.53 874.778   1
   2   2  17 7206.27 973.330   4
   2   2  18 455.152 392.226   4
   2  -2  18 37.6565 242.047   4
   2  -2  19 239.427 183.884   4
   2   2  19 73.6866 254.840   4
   2   3 -19 106.556 207.181   2
   2   3 -18 157.258 220.223   2
   2   3 -17 2109.97 454.511   1
   2   3 -17 744.516 299.974   2
   2   3 -16 8489.35 902.651   1
   2   3 -16 7036.79 882.630   2
   2   3 -15 5231.92 773.092   2
   2   3 -15 6153.93 728.518   1
   2   3 -14 8366.54 842.629   1
   2   3 -14 8729.68 956.971   2
   2   3 -13 14612.0 1077.94   1
   2   3 -13 15683.3 1230.83   2
   2   3 -12 5213.10 616.325   1
   2   3 -11 471.461 217.067   1
   2   3 -10 243.102 133.482   1
   2   3  -9 2713.92 414.043   5
   2   3  -9 3307.57 445.687   1
   2   3  -8 57014.5 1935.72   5
   2   3  -8 63596.6 2075.34   1
   2   3  -7 30794.4 1309.65   5
   2   3  -7 33939.9 1444.43   1
   2   3  -6 60188.0 1953.29   1
   2   3  -6 57971.2 1783.23   5
   2   3  -5 21892.0 1086.82   1
   2   3  -5 21688.0 934.537   5
   2   3  -4 31596.2 1300.57   1
   2   3  -3 63944.5 1896.61   1
   2  -3  -3 60996.7 1594.77   3
  -2   3   3 62845.3 1101.53   1
  -2   3   2 28906.0 705.809   1
   2  -3  -2 27132.4 958.846   3
   2   3  -2 28150.1 1184.12   1
  -2   3   1 6126.92 331.388   1
   2  -3  -1 5079.99 388.004   3
   2  -3   0 114433. 2351.49   3
  -2   3   0 116763. 2148.38   1
  -2   3  -1 151000. 2674.97   1
   2  -3   1 147983. 2332.59   5
   2   3   2 212218. 3181.40   3
   2  -3   2 215724. 3079.47   5
  -2   3  -3 69844.0 1788.00   1
  -2   3  -4 68471.4 1878.42   1
  -2   3  -5 6549.30 545.075   1
  -2   3  -6 4133.87 458.418   1
  -2   3  -7 1154.77 288.365   1
  -2   3  -8 24303.5 1260.67   1
   2  -3   9 105267. 2867.30   4
  -2   3  -9 102408. 2934.48   1
  -2   3 -10 91209.7 2843.82   1
   2  -3  10 89597.0 2722.28   4
   2  -3  11 20026.6 1228.06   4
  -2   3 -11 17921.1 1227.98   1
  -2   3 -12 31926.0 1692.82   1
   2  -3  12 32528.6 1676.85   4
  -2   3 -13 348.319 196.683   1
   2  -3  13 187.618 179.257   4
   2  -3  14 32.5662 178.154   4
  -2   3 -14-53.4026 208.346   1
  -2   3 -15-114.745 155.198   1
   2  -3  15-160.995 214.787   4
  -2   3 -16 2926.35 607.245   1
   2  -3  16 3182.43 585.979   4
   2  -3  17 8175.73 1018.14   4
  -2   3 -17 8640.01 1029.48   1
   2  -3  18 5931.05 896.536   4
  -2   3 -18 7938.97 1002.02   1
   2   4 -19 103.481 178.232   2
   2   4 -18 6113.87 861.714   1
   2   4 -18 6682.98 946.678   2
   2   4 -17 314.223 238.750   2
   2   4 -17 81.6510 158.387   1
   2   4 -16 9820.89 999.510   1
   2   4 -16 9142.41 1076.43   2
   2   4 -15 1050.04 378.516   2
   2   4 -15 625.993 255.780   1
   2   4 -14 225.126 192.787   1
   2   4 -14 247.793 240.204   2
   2   4 -13 1303.56 348.087   1
   2   4 -12 4961.33 652.202   1
   2   4 -11 1162.60 299.872   1
   2   4 -10 30117.1 1514.39   5
   2   4 -10 32379.7 1622.30   1
   2   4  -9-210.975 201.225   5
   2   4  -9-16.5547 148.579   1
   2   4  -8 33129.4 1563.62   1
   2   4  -8 30053.9 1348.21   5
   2   4  -7 6191.49 647.876   1
   2   4  -7 5269.43 519.966   5
   2   4  -6 3699.99 417.811   5
  -2   4   6 3464.56 279.657   1
   2   4  -6 3991.90 520.220   1
   2   4  -5 132.084 136.470   1
  -2   4   5 130.458 61.2366   1
   2   4  -5 160.316 124.786   5
   2   4  -4 43332.5 1676.49   1
  -2   4   4 32263.6 971.505   1
   2   4  -3 6865.48 662.087   1
  -2   4   3 6290.54 399.888   1
   2  -4  -3 7140.65 496.042   3
   2   4  -2 118046. 2943.32   1
  -2   4   2 112304. 2264.32   1
   2  -4  -2 115611. 2385.54   3
   2   4  -1 1555.71 323.650   1
  -2   4   1 1651.01 231.862   1
   2  -4  -1 2286.77 263.176   3
   2  -4   0 227150. 3953.64   3
  -2   4   0 230056. 3993.68   1
  -2   4  -1 1365.11 214.548   1
  -2   4  -2 9412.59 632.879   1
   2   4   3 7694.48 277.638   3
  -2   4  -3 9867.42 661.700   1
  -2   4  -4 63351.4 1918.83   1
  -2   4  -5 1196.28 256.755   1
  -2   4  -6 167710. 3809.44   1
  -2   4  -7 9160.07 790.576   1
  -2   4  -8 129347. 3371.20   1
  -2   4  -9 399.649 228.512   1
  -2   4 -10 1074.71 288.246   1
  -2   4 -11 306.569 144.875   1
  -2   4 -12 10007.8 974.446   1
  -2   4 -13-38.5746 145.939   1
  -2   4 -14 16362.1 1351.16   1
  -2   4 -15 108.527 167.194   1
  -2   4 -16 24559.0 1782.48   1
  -2   4 -17 967.065 369.467   1
  -2   4 -18 338.111 269.883   1
   2   5 -18 454.203 256.993   2
   2   5 -18 519.003 231.290   1
   2   5 -17 2407.76 550.383   1
   2   5 -17 1476.33 465.574   2
   2   5 -16 1451.55 402.714   1
   2   5 -16 807.320 373.368   2
   2   5 -15 9338.75 1013.32   1
   2   5 -14 7348.45 867.593   1
   2   5 -13 6688.68 823.843   1
   2   5 -12 3185.53 545.415   1
   2   5 -11 1264.51 364.919   1
   2   5 -10 4677.33 678.616   1
   2   5 -10 4953.57 590.007   5
   2   5  -9 13694.6 1084.56   1
   2   5  -9 11973.4 883.586   5
   2   5  -8 12504.9 1034.16   1
   2   5  -8 11554.4 815.537   5
   2   5  -7 57201.3 2209.51   1
   2   5  -7 51836.4 1771.35   5
   2   5  -6 7569.29 590.268   5
   2   5  -6 9207.81 866.799   1
  -2   5   6 7615.17 531.693   1
   2   5  -5 41194.2 1804.01   1
  -2   5   5 34851.1 1214.81   1
  -2   5   4 24979.8 1023.25   1
   2   5  -4 30836.6 1526.69   1
   2  -5  -3 7675.36 534.816   3
  -2   5   3 6070.27 500.822   1
   2   5  -3 7834.12 769.878   1
   2  -5  -2 5351.89 430.234   3
  -2   5   2 4383.84 431.365   1
   2   5  -2 4632.68 576.108   1
  -2   5   1 43445.1 1497.25   1
   2  -5  -1 46105.4 1367.33   3
   2   5  -1 47286.3 1901.44   1
  -2   5   0 1124.72 247.810   1
   2   5   0 1094.28 332.476   1
   2  -5   0 1149.50 200.493   3
  -2   5  -1 143233. 3270.79   1
  -2   5  -2 133958. 3144.22   1
  -2   5  -3 71361.3 2197.99   1
  -2   5  -4 13757.3 965.730   1
  -2   5  -5 17338.9 1063.37   1
  -2   5  -6 10558.9 867.999   1
  -2   5  -7 17896.5 1179.48   1
  -2   5  -8 2118.13 432.930   1
  -2   5  -9 52638.8 2233.74   1
  -2   5 -10 17465.1 1267.41   1
  -2   5 -11 32256.4 1782.89   1
  -2   5 -12 10841.7 1071.15   1
  -2   5 -13 3047.18 573.886   1
  -2   5 -14 26.0671 145.669   1
  -2   5 -15 2497.01 540.519   1
  -2   5 -16 82.8862 236.757   1
  -2   5 -17 4765.23 818.714   1
   2   6 -17 9349.66 1120.09   1
   2   6 -17 8244.13 1163.78   2
   2   6 -16 41.3256 150.330   1
   2   6 -15 1451.11 423.448   1
   2   6 -14 384.761 279.541   1
   2   6 -13 4020.96 679.451   1
   2   6 -12 1687.17 459.324   1
   2   6 -11 8385.39 959.356   1
   2   6 -10 394.532 227.510   1
   2   6  -9 38844.2 1962.39   1
   2   6  -9 35463.4 1546.28   5
   2   6  -8 2629.76 376.114   5
   2   6  -8 2776.18 545.388   1
   2   6  -7 32085.3 1749.59   1
   2   6  -7 29843.7 1305.63   5
   2   6  -6 1008.47 242.809   5
   2   6  -6 844.600 294.616   1
  -2   6   5 31294.3 1292.43   1
   2   6  -5 34087.5 1776.88   1
  -2   6   4 1424.48 269.295   1
   2   6  -4 2606.42 480.945   1
   2  -6  -3 24196.8 1007.34   3
   2   6  -3 25257.8 1488.42   1
   2   6  -2 3056.87 527.227   1
  -2   6   2 2360.05 369.299   1
   2  -6  -2 3658.86 362.254   3
   2  -6  -1 59905.4 1663.33   3
   2   6  -1 65975.1 2395.98   1
  -2   6   0 4740.75 537.477   1
   2   6   0 4905.47 692.191   1
  -2   6  -1 32270.4 1542.58   1
   2   6   1 36846.7 1742.36   1
   2  -6   1 36062.5 1297.21   3
  -2   6  -2 3567.41 525.866   1
  -2   6  -3 7854.79 750.050   1
  -2   6  -4 1940.24 364.316   1
  -2   6  -5 31648.1 1635.59   1
  -2   6  -6 2529.85 466.003   1
  -2   6  -7 30430.0 1653.43   1
  -2   6  -8 209.845 176.480   1
  -2   6  -9 18906.3 1376.05   1
  -2   6 -10 121.572 187.833   1
  -2   6 -11 1162.51 361.714   1
  -2   6 -12 665.092 306.770   1
  -2   6 -13 6531.82 903.924   1
  -2   6 -14 999.757 351.632   1
  -2   6 -15 13024.4 1346.65   1
  -2   6 -16-315.212 234.837   1
   2   7 -16 3296.38 683.533   1
   2   7 -15 1543.00 474.418   1
   2   7 -14 13622.9 1338.10   1
   2   7 -13 5060.04 830.824   1
   2   7 -12 8750.03 1016.74   1
   2   7 -11 109.471 199.294   1
   2   7 -10-369.071 295.826   1
   2   7  -9 6368.30 850.830   1
   2   7  -8 10881.1 1105.60   1
   2   7  -7 11168.8 1119.14   1
   2   7  -6 49882.5 2365.94   1
   2   7  -6 45210.3 1619.37   5
   2   7  -5 528.227 271.759   1
   2   7  -4 16841.7 1324.71   1
  -2   7   4 15059.1 1015.93   1
   2   7  -3 6507.82 835.122   1
  -2   7   3 6813.92 687.219   1
   2  -7  -3 6958.60 537.450   3
   2   7  -2 2953.60 559.793   1
   2  -7  -2 3625.11 376.306   3
  -2   7   2 3245.43 471.788   1
   2  -7  -1 10929.8 670.070   3
  -2   7   1 8754.44 815.818   1
   2   7  -1 11636.9 1098.35   1
   2  -7   0 19624.2 932.075   3
   2   7   0 18859.6 1370.43   1
   2  -7   1 19790.4 963.868   3
   2   7   1 20304.1 1407.16   1
  -2   7  -2 22716.7 1434.63   1
   2   7   2 29066.2 1635.59   1
  -2   7  -3 1159.55 261.493   1
  -2   7  -4 9160.75 916.410   1
  -2   7  -5 2546.30 482.472   1
  -2   7  -6 62.0993 209.210   1
  -2   7  -7-105.995 235.109   1
  -2   7  -8 6898.59 862.527   1
  -2   7  -9 6608.13 868.707   1
  -2   7 -10 15806.3 1386.11   1
  -2   7 -11 1676.40 481.117   1
  -2   7 -12 4074.47 714.715   1
  -2   7 -13 1084.41 377.637   1
  -2   7 -14-370.655 296.055   1
  -2   7 -15-414.129 375.106   1
   2   8 -15 1545.93 474.842   1
   2   8 -14-353.182 272.744   1
   2   8 -13 499.299 303.843   1
   2   8 -12 6230.51 926.618   1
   2   8 -11 1217.14 353.126   1
   2   8 -10 21201.6 1671.54   1
   2   8  -9 4029.27 735.163   1
   2   8  -8 21935.3 1665.09   1
   2   8  -7 620.629 268.315   1
   2   8  -6 296.157 274.087   1
   2   8  -5 20520.5 1583.69   1
   2   8  -4 19209.2 1506.89   1
   2   8  -3 2008.02 498.639   1
   2   8  -2 29399.1 1847.92   1
  -2   8   2 23503.0 1452.33   1
   2   8  -1 2515.36 540.879   1
  -2   8   1 3047.38 520.437   1
  -2   8   0 8013.22 837.822   1
   2  -8   0 9849.42 678.104   3
   2   8   0 10084.8 1075.83   1
   2  -8   1 3888.97 420.773   3
   2   8   1 3710.35 630.253   1
  -2   8  -1 2932.31 531.789   1
   2  -8   2 179.508 97.3468   3
   2   8   2 533.335 297.698   1
   2   8   3 3116.23 605.096   1
  -2   8  -3 1447.26 321.798   1
   2   8   4 3804.77 676.686   1
  -2   8  -4 2534.00 494.237   1
  -2   8  -5-12.3856 145.401   1
  -2   8  -6 17080.2 1399.68   1
  -2   8  -7 2436.49 515.087   1
  -2   8  -8 9058.60 1037.07   1
  -2   8  -9-239.750 271.210   1
  -2   8 -10 125.583 153.206   1
  -2   8 -11 856.130 396.398   1
  -2   8 -12 3284.35 692.745   1
  -2   8 -13 176.487 155.674   1
  -2   8 -14 9604.52 1209.55   1
   2   9 -13 8489.90 1166.38   1
   2   9 -12 422.725 303.905   1
   2   9 -11 1032.73 484.165   1
   2   9 -10 74.7069 224.033   1
   2   9  -9 2084.93 530.127   1
   2   9  -8 3907.95 749.495   1
   2   9  -7 15092.4 1451.62   1
   2   9  -6 3758.16 730.258   1
   2   9  -5 21985.7 1735.06   1
   2   9  -4 1312.25 410.846   1
   2   9  -3 1392.06 483.857   1
   2   9  -2 481.436 356.838   1
   2   9  -1 310.051 264.481   1
  -2   9   1 102.838 121.673   1
  -2   9   0 864.982 272.900   1
   2   9   0 1043.15 381.567   1
  -2   9  -1 15700.0 1327.91   1
   2   9   1 18674.3 1533.06   1
  -2   9  -2 7447.81 940.637   1
   2   9   2 11660.1 1203.10   1
   2   9   3 20060.8 1606.95   1
  -2   9  -3 15884.5 1398.11   1
  -2   9  -4-9.36385 177.261   1
   2   9   4 161.049 254.280   1
   2   9   5 1618.75 491.000   1
  -2   9  -5 843.431 281.719   1
   2   9   6 360.648 278.791   1
  -2   9  -6-87.6578 265.875   1
  -2   9  -7 341.416 190.459   1
  -2   9  -8 595.458 259.808   1
  -2   9  -9 8007.52 1035.76   1
  -2   9 -10 2490.14 602.454   1
  -2   9 -11 7814.51 1123.16   1
  -2   9 -12 1793.32 526.974   1
  -2   9 -13 2560.07 699.997   1
   2  10 -11 4414.25 827.849   1
   2  10 -10 375.888 285.499   1
   2  10  -9 15414.4 1518.63   1
   2  10  -8 471.514 290.646   1
   2  10  -7 2946.91 671.539   1
   2  10  -6 543.455 362.085   1
   2  10  -5 1575.84 499.865   1
   2  10  -4 1659.90 542.132   1
   2  10  -3 17549.3 1600.17   1
   2  10  -2 3206.01 676.352   1
   2  10  -1 11930.6 1298.15   1
   2  10   0 87.5626 246.985   1
  -2  10  -1 4105.51 703.841   1
   2  10   1 4511.37 849.942   1
  -2  10  -2-545.297 355.343   1
   2  10   2 470.369 283.932   1
  -2  10  -3 189.553 180.218   1
   2  10   3 370.499 364.378   1
   2  10   4 1637.59 508.133   1
  -2  10  -4 1574.29 489.495   1
   2  10   5 11736.0 1312.26   1
  -2  10  -5 11870.9 1305.37   1
  -2  10  -6 408.471 286.672   1
   2  10   6 303.341 293.375   1
   2  10   7 12789.2 1365.49   1
  -2  10  -7 10412.6 1259.85   1
  -2  10  -8 1435.85 459.701   1
   2  10   8 2125.75 588.812   1
  -2  10  -9 2632.41 639.227   1
   2  10   9 3384.25 732.201   1
  -2  10 -10 338.519 219.460   1
  -2  10 -11-351.199 413.047   1
   2  11  -9 232.421 362.974   1
   2  11  -8 3157.51 749.190   1
   2  11  -7 128.494 293.851   1
   2  11  -6 10863.4 1357.19   1
   2  11  -5 2667.56 678.926   1
   2  11  -4 3605.98 817.798   1
   2  11  -3 6088.27 1020.63   1
   2  11  -2 383.783 272.461   1
   2  11  -1 507.005 314.378   1
   2  11   0 8517.94 1191.72   1
   2  11   1 1783.94 576.127   1
   2  11   2 16048.0 1631.38   1
  -2  11  -2 13515.3 1394.82   1
   2  11   3 1617.68 521.388   1
  -2  11  -3 2432.42 629.134   1
  -2  11  -4 9249.48 1210.38   1
   2  11   4 9263.81 1248.70   1
   2  11   5 548.502 364.204   1
  -2  11  -5 1365.42 513.478   1
  -2  11  -6 196.586 303.125   1
   2  11   6-3.44015 253.368   1
  -2  11  -7 691.264 351.975   1
   2  11   7 325.854 334.722   1
  -2  11  -8 2473.14 660.785   1
  -2  11  -9 1960.87 587.560   1
   2  12  -6-193.631 313.831   1
   2  12  -5 221.126 285.675   1
   2  12  -4 3226.40 787.815   1
   2  12  -3 3322.79 779.188   1
   2  12  -2 10621.5 1415.21   1
   2  12  -1 1439.45 539.443   1
   2  12   0 4553.92 957.070   1
   2  12   1-645.687 410.660   1
   2  12   2 54.1911 186.732   1
   2  12   3 256.142 337.750   1
   2  12   4 3116.28 772.067   1
  -2  12  -5 359.608 344.157   1
   2  12   5-157.147 242.824   1
  -2  12  -6 7524.53 1168.36   1
   2  12   6 7783.64 1190.01   1
  -2  12  -7 1894.73 636.061   1
   3   0 -19 1093.17 422.500   2
   3   0 -18-383.153 287.167   2
   3   0 -17 6363.36 827.329   2
   3   0 -16 19.3015 157.589   2
   3   0 -15 52722.5 2342.49   2
   3   0 -14 171.596 172.718   2
   3   0 -13 12937.8 1065.20   2
   3   0 -12 46.4349 142.241   2
   3   0 -11 72.7758 93.9174   1
   3   0 -11 105.534 156.508   2
   3   0 -10 46.0156 113.669   2
   3   0 -10 17.2782 57.8211   1
   3   0  -9 13040.0 664.648   1
   3   0  -9 12512.6 907.984   2
   3   0  -8 4.31396 121.384   2
   3   0  -8-78.1204 126.251   5
   3   0  -8 25.9299 39.7800   1
   3   0  -7 96520.0 2018.62   1
   3   0  -7 100106. 2562.29   2
   3   0  -7 95695.6 2723.18   5
   3   0  -6-3.19508 35.7380   1
   3   0  -6-115.621 121.067   2
   3   0  -5 4836.76 349.319   1
   3   0  -5 5606.81 548.347   5
   3   0  -5 5223.47 485.645   2
   3   0  -4 116.032 72.0386   1
   3   0  -4 19.4554 53.8682   2
   3   0  -4-59.4849 74.9567   5
   3   0  -3 8631.96 570.212   2
   3   0  -3 9418.80 633.235   5
   3   0  -3 8746.13 448.820   1
   3   0  -2 120.029 85.4911   3
   3   0  -2 28.4834 50.2400   2
   3   0  -1 10493.5 601.998   3
   3   0  -1 9748.28 491.133   2
   3   0   0-23.9654 44.9217   2
   3   0   0 168.091 106.359   3
   3   0   1 119163. 2426.08   3
   3   0   1 114082. 1894.89   2
   3   0   1 116142. 2271.84   4
   3   0   2-31.7365 82.2072   4
   3   0   3 16917.8 788.053   4
   3   0   4 53.9848 107.183   4
   3   0   5 3656.16 411.068   4
   3   0   6-50.1044 107.677   4
   3   0   7 13049.9 865.076   4
   3   0   8 201.008 229.393   4
   3   0   9 129060. 3332.77   4
   3   0  10 107.526 178.080   4
   3   0  11 30491.8 1592.95   4
   3   0  12 162.133 212.973   4
   3   0  13 267.130 179.641   4
   3   0  14 290.455 293.447   4
   3   0  15 2059.82 517.567   4
   3   0  16 310.948 290.326   4
   3   0  17 31848.2 2055.39   4
   3   0  18 823.123 362.890   4
   3   1 -19 2803.54 607.360   2
   3   1 -18 3210.43 649.920   2
   3  -1 -17 3981.43 658.013   2
   3   1 -17 3475.92 618.002   2
   3   1 -16 1196.92 334.701   2
   3  -1 -16 1640.87 441.805   2
   3  -1 -15 75.2231 171.616   2
   3   1 -15-208.672 230.130   2
   3   1 -14 1415.62 385.928   2
   3  -1 -14 1196.58 341.423   2
   3   1 -13 353.714 131.968   1
   3   1 -13-60.2667 217.733   2
   3  -1 -13 87.2512 167.050   2
   3   1 -12 3212.78 419.094   1
   3  -1 -12 3167.30 507.354   2
   3   1 -12 2804.31 507.928   2
   3  -1 -11 32332.6 1569.32   2
   3   1 -11 30002.2 1570.62   2
   3   1 -11 30821.4 1286.13   1
   3   1 -10 16286.5 878.685   1
   3  -1 -10 15834.7 1066.89   2
   3  -1 -10 16096.4 702.596   1
   3   1 -10 14059.2 1077.84   2
   3   1  -9 3262.58 378.307   1
   3  -1  -9 3210.93 283.537   1
   3   1  -9 2537.53 426.971   5
   3   1  -9 2976.56 479.022   2
   3  -1  -9 3350.59 487.313   2
   3   1  -8 17563.6 867.289   1
   3   1  -8 18074.7 1124.05   5
   3  -1  -8 16338.2 607.582   1
   3  -1  -8 17909.8 1006.67   2
   3   1  -8 19502.0 1081.62   2
   3   1  -7 5335.68 454.222   1
   3  -1  -7 4963.25 278.521   1
   3  -1  -7 5199.85 526.760   2
   3   1  -7 5728.56 586.407   2
   3  -1  -7 5364.54 590.327   5
   3   1  -7 5758.48 572.379   5
   3   1  -6 6999.27 512.194   1
   3  -1  -6 6953.27 661.937   5
   3   1  -6 6350.32 613.058   5
   3  -1  -6 6477.35 572.677   2
   3   1  -6 7186.55 617.397   2
   3   1  -5 5222.63 436.788   1
   3   1  -5 5326.11 533.884   5
   3  -1  -5 5034.79 497.210   5
   3  -1  -5 5326.94 482.876   2
   3   1  -5 5569.01 528.956   2
   3  -1  -4 682.372 164.382   5
   3  -1  -4 1048.84 195.679   2
   3   1  -4 1014.22 218.319   5
   3   1  -4 1089.55 229.425   2
   3   1  -4 641.190 150.496   1
   3  -1  -3 5362.75 481.297   5
   3  -1  -3 5265.48 446.965   3
   3  -1  -3 4248.44 413.466   2
   3   1  -3 4321.49 374.136   1
   3   1  -2 1066.55 181.256   3
   3  -1  -2 913.848 195.824   2
   3  -1  -2 1373.28 233.482   3
   3  -1  -2 1005.35 208.325   5
   3   1  -1 370.312 115.669   3
   3  -1  -1 536.118 99.7482   3
   3   1   0 27896.1 963.138   3
   3  -1   0 27580.5 1039.69   3
   3   1   0 26646.5 789.852   4
   3   1   1 6311.64 440.393   3
   3  -1   1 5455.95 444.494   3
   3   1   1 5601.49 367.839   4
   3   1   2 1104.53 294.784   3
   3   1   2 961.246 188.041   4
   3   1   3 7204.87 504.904   4
   3  -1   3 7676.85 558.421   4
   3   1   4 2940.00 362.705   4
   3  -1   4 2961.59 360.341   4
   3  -1   5 28384.8 1215.06   4
  -3   1  -5 29555.8 1162.17   1
   3  -1   6 1865.21 301.049   4
  -3   1  -6 2220.26 338.712   1
  -3   1  -7 1323.93 140.193   2
   3  -1   7 1009.88 251.222   4
  -3   1  -7 1117.32 275.818   1
  -3   1  -8 33640.2 883.001   2
  -3   1  -8 35915.4 1492.49   1
  -3   1  -9 6067.77 617.736   1
   3  -1   9 5921.53 636.304   4
   3  -1  10 117.524 141.726   4
  -3   1 -10 169.299 124.266   1
   3   1  10 359.976 273.766   4
  -3   1 -11 16744.7 1142.52   1
   3  -1  11 16685.0 1144.46   4
   3   1  11 17730.6 1268.04   4
   3   1  12 21375.1 1415.19   4
   3  -1  12 21677.4 1413.25   4
   3  -1  13 13896.4 1157.66   4
   3   1  13 12152.8 1107.60   4
   3  -1  14 11352.6 1078.01   4
   3   1  14 10750.1 1140.51   4
   3   1  15 8613.19 1001.90   4
   3  -1  15 9688.75 1027.02   4
   3   1  16 2788.19 606.789   4
   3  -1  16 2790.00 602.276   4
   3   1  17 577.947 337.388   4
   3  -1  17 602.206 263.186   4
   3  -1  18 382.462 290.452   4
   3   1  18-77.4166 277.448   4
   3   2 -19 185.520 227.689   2
   3   2 -18 906.743 312.169   2
   3   2 -17 88.5397 152.038   2
   3   2 -16 17788.7 1447.49   2
   3   2 -15 47.9532 159.573   2
   3   2 -14 53469.0 2034.16   1
   3   2 -14 51682.6 2349.31   2
   3   2 -13 885.769 271.631   1
   3   2 -13 822.993 296.406   2
   3   2 -12 528.152 230.573   2
   3  -2 -12 476.312 230.839   2
   3   2 -12 190.134 127.390   1
   3   2 -11 1147.76 332.933   2
   3   2 -11 1803.59 347.292   1
   3  -2 -11 1641.39 344.960   2
   3   2 -10 5825.88 572.751   1
   3   2 -10 5116.39 666.488   5
   3   2 -10 5765.77 680.857   2
   3  -2 -10 5054.12 565.360   2
   3   2  -9 4357.20 494.083   1
   3  -2  -9 4471.83 546.848   2
   3   2  -9 3797.87 512.003   5
   3   2  -9 3800.04 566.419   2
   3   2  -8 107893. 2641.70   1
   3  -2  -8 108163. 2766.99   2
   3   2  -8 100228. 2836.36   5
  -3  -2   8 99739.8 1743.39   4
   3   2  -7 313.437 114.069   5
   3   2  -7 626.347 173.279   1
   3  -2  -7 565.723 191.131   2
   3   2  -6 107543. 2643.15   1
   3   2  -6 110994. 2844.88   5
   3   2  -5 368.927 145.683   1
   3   2  -5 205.175 151.278   5
   3  -2  -5 295.765 177.632   5
   3   2  -4 50996.6 1627.29   1
   3  -2  -4 56135.7 1756.93   5
   3  -2  -3 5136.14 456.834   3
   3   2  -3 4720.61 471.954   1
   3  -2  -3 5425.34 479.918   5
   3  -2  -2 48365.2 1486.88   3
   3  -2  -2 45326.0 1409.99   5
   3   2  -1 1093.36 188.875   3
   3  -2  -1 923.101 199.535   5
   3  -2  -1 715.387 199.178   3
   3   2  -1 1052.31 124.652   4
   3   2   0 135494. 2554.82   3
   3  -2   0 134056. 2568.96   5
   3  -2   0 132442. 2770.13   3
   3   2   1 103.088 92.3893   3
  -3   2  -1 356.583 105.834   1
   3   2   2 253285. 4157.09   3
  -3   2  -2 255517. 4207.85   1
  -3   2  -3 24483.6 941.548   1
  -3   2  -4 39068.9 1300.12   1
  -3   2  -5 16368.0 864.681   1
   3  -2   6 1612.58 291.168   4
  -3   2  -6 1748.07 303.949   1
   3  -2   7-136.513 191.009   4
  -3   2  -7 56.4659 108.878   1
  -3   2  -8 168210. 3790.55   1
   3  -2   8 174213. 3948.64   4
   3  -2   9 326.586 206.789   4
  -3   2  -9 346.678 184.346   1
   3  -2  10 58014.8 2205.50   4
  -3   2 -10 55990.7 2118.94   1
  -3   2 -11 2187.42 448.365   1
   3  -2  11 2170.87 435.373   4
   3  -2  12 12365.6 1042.68   4
  -3   2 -12 12302.3 1022.56   1
   3  -2  13-275.059 257.132   4
  -3   2 -13 109.708 134.560   1
  -3   2 -14 160.934 282.270   1
   3  -2  14 150.922 208.836   4
   3  -2  15 13.3556 146.252   4
   3   2  15 549.252 335.784   4
  -3   2 -15 474.383 254.561   1
   3  -2  16 14794.7 1310.47   4
   3   2  16 12482.0 1318.24   4
   3   2  17 751.653 395.982   4
   3  -2  17-167.184 232.746   4
   3  -2  18 20980.7 1711.57   4
   3   2  18 18613.5 1691.90   4
   3   3 -18 3897.37 741.837   2
   3   3 -17 1300.44 418.428   2
   3   3 -16 575.945 294.552   2
   3   3 -15-265.528 221.604   2
   3   3 -15 84.9587 137.721   1
   3   3 -14 1529.14 453.782   2
   3   3 -14 1230.80 317.382   1
   3   3 -13 9169.86 843.149   1
   3   3 -13 8491.52 950.964   2
   3   3 -12 5006.92 742.328   2
   3   3 -12 5472.38 646.634   1
   3   3 -11 13025.6 968.193   1
   3   3 -11 11116.8 1002.43   5
   3   3 -10 30815.1 1490.98   1
   3   3 -10 27935.1 1543.53   5
   3   3  -9 27784.3 1364.95   1
   3   3  -9 26864.0 1426.78   5
   3   3  -8 24091.5 1258.85   1
   3   3  -8 21148.8 1203.03   5
   3   3  -7 995.571 268.292   1
   3   3  -7 704.866 227.753   5
   3   3  -6 16077.0 990.775   1
   3   3  -6 16928.5 982.136   5
   3   3  -5 70150.3 2048.41   5
   3   3  -5 62395.4 2043.92   1
   3  -3  -4 25912.7 1136.67   3
   3   3  -4 27617.2 1272.47   1
   3  -3  -3 73422.4 1984.54   3
   3   3  -3 70007.8 2115.18   1
   3  -3  -3 74495.2 2017.91   5
   3  -3  -2 69408.1 1876.03   3
   3  -3  -2 67853.6 1820.77   5
   3   3  -2 71869.0 2057.37   1
   3  -3  -1 173641. 3400.22   3
   3  -3  -1 173014. 3194.10   5
  -3   3   1 170727. 2744.77   1
   3  -3   0 75494.1 1948.21   3
  -3   3   0 71892.1 1557.09   1
   3  -3   0 74033.5 1696.93   5
   3   3   1 1595.73 199.218   3
  -3   3  -1 1338.40 189.831   1
   3  -3   1 1751.03 274.433   3
   3  -3   1 1599.66 206.333   5
  -3   3  -2 37558.4 1161.95   1
   3  -3   2 34082.4 925.283   5
   3   3   3 16492.0 684.497   3
  -3   3  -3 18568.6 855.400   1
  -3   3  -4 103149. 2495.21   1
  -3   3  -5 50262.4 1668.48   1
  -3   3  -6 16172.4 951.183   1
  -3   3  -7 69473.7 2217.11   1
  -3   3  -8 14677.8 1010.69   1
  -3   3  -9 7525.10 746.723   1
  -3   3 -10 1213.15 328.529   1
   3  -3  11 4911.86 641.739   4
  -3   3 -11 4926.67 664.580   1
   3  -3  12 19854.2 1340.35   4
  -3   3 -12 18336.8 1324.43   1
   3  -3  13 12091.8 1080.93   4
  -3   3 -13 12750.4 1131.56   1
   3  -3  14 4759.51 695.763   4
  -3   3 -14 5554.70 776.431   1
   3  -3  15 7850.29 945.336   4
  -3   3 -15 7871.60 961.475   1
   3  -3  16 1954.81 495.632   4
  -3   3 -16 2607.20 550.417   1
   3   3  17 495.020 265.422   4
  -3   3 -17 426.288 236.482   1
   3   4 -18 7.29864 244.450   2
   3   4 -17 5777.25 866.026   2
   3   4 -16 1599.20 503.682   2
   3   4 -16 888.132 304.849   1
   3   4 -15 26271.3 1629.83   1
   3   4 -15 24895.9 1753.13   2
   3   4 -14 159.531 173.303   2
   3   4 -14 129.560 150.604   1
   3   4 -13 10251.7 960.905   1
   3   4 -13 11175.4 1122.68   2
   3   4 -12 291.879 136.312   1
   3   4 -11 38.4047 111.768   5
   3   4 -11 63.6795 182.295   1
   3   4 -10 11560.0 977.532   1
   3   4 -10 10449.8 913.608   5
   3   4  -9 25890.5 1417.84   1
   3   4  -9 22841.7 1306.47   5
   3   4  -8 4400.47 572.296   1
   3   4  -8 4223.36 540.122   5
   3   4  -7 198096. 4498.26   1
   3   4  -7 196054. 4277.80   5
   3   4  -6 3286.67 478.435   1
   3   4  -6 4109.73 498.670   5
   3   4  -5 96462.9 2799.80   1
   3  -4  -4 771.529 200.999   3
   3   4  -4 464.796 187.183   1
   3   4  -3 1909.70 367.689   1
   3  -4  -3 2493.74 333.734   3
  -3   4   3 1849.53 134.589   1
   3  -4  -2 134.643 107.985   3
  -3   4   2 40.4863 26.6926   1
   3   4  -2 271.970 194.488   1
   3  -4  -1 77019.9 2055.09   3
  -3   4   1 76319.6 1586.44   1
   3  -4   0 10727.9 685.077   3
  -3   4   0 10613.8 541.918   1
   3  -4   1 338810. 5801.42   3
   3  -4   1 339816. 5163.29   5
  -3   4  -1 348887. 5456.20   1
   3   4   2 15772.4 583.034   3
  -3   4  -2 17037.4 819.880   1
   3  -4   2 15707.9 564.018   5
   3   4   3 138017. 2452.20   3
   3  -4   3 140961. 2242.98   5
   3   4   4 7608.94 425.532   3
  -3   4  -4 8464.69 630.062   1
   3  -4   4 7809.78 302.542   5
  -3   4  -5 2519.38 396.258   1
  -3   4  -6 6777.24 641.933   1
  -3   4  -7 32391.1 1522.44   1
  -3   4  -8-82.3635 155.739   1
  -3   4  -9 67172.7 2474.86   1
  -3   4 -10 4477.74 626.768   1
  -3   4 -11 34973.3 1869.27   1
  -3   4 -12-176.145 228.654   1
  -3   4 -13 252.503 240.409   1
  -3   4 -14 277.625 234.221   1
  -3   4 -15 1960.84 516.264   1
  -3   4 -16 150.610 228.940   1
  -3   4 -17 12481.9 1325.91   1
   3   5 -17 2135.84 502.471   1
   3   5 -17 2019.32 562.248   2
   3   5 -16 769.029 317.727   1
   3   5 -16 623.516 370.570   2
   3   5 -15-83.8063 147.253   1
   3   5 -15-58.3049 267.080   2
   3   5 -14 1262.91 380.113   1
   3   5 -13 2935.34 563.168   1
   3   5 -12 7229.74 849.963   1
   3   5 -11 12500.9 1115.25   1
   3   5 -11 11578.8 1013.40   5
   3   5 -10 16428.9 1140.68   5
   3   5 -10 17572.8 1262.03   1
   3   5  -9 7202.84 798.517   1
   3   5  -9 5926.99 657.911   5
   3   5  -8 13230.4 1066.57   1
   3   5  -8 13774.4 979.396   5
   3   5  -7 570.320 258.023   1
   3   5  -7 524.229 188.789   5
   3   5  -6 5854.41 708.008   1
   3   5  -6 4974.79 562.471   5
   3   5  -5 25522.3 1456.70   1
   3  -5  -4 40605.1 1505.71   3
   3   5  -4 42643.5 1901.19   1
   3  -5  -3 8502.03 629.439   3
  -3   5   3 7446.73 389.262   1
   3   5  -3 8323.44 816.797   1
   3  -5  -2 53565.8 1676.76   3
  -3   5   2 47937.8 1256.35   1
   3   5  -2 53198.7 2101.95   1
  -3   5   1 78581.9 1836.03   1
   3  -5  -1 78728.5 2149.94   3
  -3   5   0 25936.5 1009.98   1
   3  -5   0 29411.2 1205.77   3
  -3   5  -1 67.7483 85.0204   1
   3  -5   1 33.3289 130.649   3
  -3   5  -2 10926.4 737.678   1
  -3   5  -3 4314.42 484.190   1
  -3   5  -4 27354.0 1336.20   1
  -3   5  -5 26910.7 1372.51   1
  -3   5  -6 14062.6 1021.38   1
  -3   5  -7 9973.39 880.390   1
  -3   5  -8 12882.9 1027.34   1
  -3   5  -9 1019.52 286.724   1
  -3   5 -10 598.010 248.861   1
  -3   5 -11 3193.87 581.327   1
  -3   5 -12 5833.38 805.131   1
  -3   5 -13 1467.48 455.952   1
  -3   5 -14 6320.37 877.069   1
  -3   5 -15 3917.10 755.115   1
  -3   5 -16 2274.55 568.037   1
   3   6 -17-225.773 211.247   1
   3   6 -16 5902.22 975.297   2
   3   6 -16 5574.37 828.631   1
   3   6 -15 695.492 292.646   1
   3   6 -14 13664.1 1272.57   1
   3   6 -13 2909.07 599.939   1
   3   6 -12 1992.15 498.151   1
   3   6 -11 396.225 202.909   5
   3   6 -11 283.340 199.872   1
   3   6 -10 2865.37 462.349   5
   3   6 -10 3887.72 645.333   1
   3   6  -9 2513.18 488.397   1
   3   6  -9 2463.17 416.670   5
   3   6  -8 25009.1 1567.47   1
   3   6  -8 22736.8 1290.73   5
   3   6  -7 651.474 247.059   1
   3   6  -7 608.676 239.381   5
   3   6  -6 45968.5 2133.73   1
   3   6  -6 38277.2 1674.29   5
   3   6  -5 4042.71 639.930   1
   3  -6  -4 21110.7 1094.91   3
   3   6  -4 22511.5 1469.67   1
   3  -6  -3 318.163 99.9361   3
   3   6  -3-90.2799 223.960   1
   3  -6  -2 21216.3 1037.39   3
  -3   6   2 19298.5 889.952   1
   3   6  -2 20310.5 1398.61   1
  -3   6   1 2965.45 360.453   1
   3  -6  -1 3135.82 393.942   3
   3   6  -1 2678.16 526.989   1
   3  -6   0 24325.5 1131.13   3
  -3   6   0 22634.1 1098.34   1
   3   6   0 25062.8 1534.61   1
   3  -6   1 4350.52 480.890   3
  -3   6  -1 3515.60 426.203   1
   3  -6   2 36392.8 1465.16   3
  -3   6  -2 36776.7 1525.65   1
  -3   6  -3 2048.87 386.157   1
  -3   6  -4 11595.1 918.521   1
  -3   6  -5 2642.18 466.225   1
  -3   6  -6 855.856 302.759   1
  -3   6  -7 4739.54 687.743   1
  -3   6  -8 21066.8 1406.54   1
  -3   6  -9 3488.21 611.210   1
  -3   6 -10 17199.4 1354.94   1
  -3   6 -11-131.729 253.233   1
  -3   6 -12 3559.21 664.369   1
  -3   6 -13 70.4285 200.207   1
  -3   6 -14-273.219 280.126   1
  -3   6 -15 38.4384 294.635   1
  -3   6 -16 5349.82 920.624   1
   3   7 -16 212.685 209.289   1
   3   7 -15 276.537 278.611   1
   3   7 -14 2769.13 622.027   1
   3   7 -13 1212.19 408.500   1
   3   7 -12 2714.60 603.595   1
   3   7 -11 9987.96 1118.15   1
   3   7 -10 4569.04 729.929   1
   3   7  -9 10351.1 1118.60   1
   3   7  -8 365.922 235.119   1
   3   7  -8 502.535 206.678   5
   3   7  -7 824.085 323.679   1
   3   7  -7 537.281 202.228   5
   3   7  -6 15558.3 1330.00   1
   3   7  -5 1341.88 429.092   1
   3   7  -4 1222.69 408.921   1
   3  -7  -3 14875.1 905.650   3
   3   7  -3 13867.0 1263.85   1
   3  -7  -2 1665.67 292.548   3
   3   7  -2 1463.48 417.133   1
   3  -7  -1 2603.73 363.212   3
   3   7  -1 2117.79 502.832   1
  -3   7   1 1965.04 325.094   1
   3  -7   0 18487.8 1004.35   3
  -3   7   0 16068.5 1029.99   1
   3   7   0 20168.1 1492.48   1
  -3   7  -1 806.772 246.781   1
   3  -7   1 1301.79 275.701   3
   3   7   1 1711.08 487.329   1
  -3   7  -2 2069.70 399.560   1
   3  -7   2 3102.56 430.695   3
  -3   7  -3 6938.38 739.728   1
  -3   7  -4 7240.40 788.752   1
  -3   7  -5 7093.04 786.377   1
  -3   7  -6 1153.41 373.157   1
  -3   7  -7 6669.61 835.741   1
  -3   7  -8 7989.64 930.524   1
  -3   7  -9 324.630 273.193   1
  -3   7 -10 761.195 362.921   1
  -3   7 -11 2977.29 596.525   1
  -3   7 -12 2343.12 559.896   1
  -3   7 -13 8113.96 1083.86   1
  -3   7 -14 1792.62 547.227   1
  -3   7 -15 4200.23 817.656   1
   3   8 -14 197.696 165.970   1
   3   8 -13 2749.75 618.482   1
   3   8 -12 1502.02 492.571   1
   3   8 -11-374.092 261.957   1
   3   8 -10-240.379 270.598   1
   3   8  -9 4247.33 733.459   1
   3   8  -8 1153.37 390.010   1
   3   8  -7 23935.1 1764.23   1
   3   8  -6 5322.04 831.793   1
   3   8  -5 13344.2 1298.83   1
   3   8  -4 606.801 332.543   1
   3   8  -3-116.808 274.928   1
   3  -8  -3 302.172 142.885   3
   3  -8  -2 2902.44 408.385   3
   3   8  -2 2623.90 603.780   1
   3  -8  -1 6867.91 615.330   3
   3   8  -1 6431.41 896.742   1
   3  -8   0 7074.20 643.048   3
  -3   8   0 5908.98 672.944   1
   3   8   0 7829.59 1001.76   1
   3  -8   1 23183.2 1193.45   3
   3   8   1 23463.1 1720.25   1
   3   8   2 2277.07 540.016   1
   3  -8   2 3196.59 466.103   3
   3  -8   3 10443.7 843.415   3
   3   8   3 11763.5 1214.79   1
  -3   8  -4-24.9041 140.748   1
  -3   8  -5 194.590 172.837   1
  -3   8  -6 1278.22 395.689   1
  -3   8  -7 1948.24 504.364   1
  -3   8  -8 1214.75 406.517   1
  -3   8  -9 21393.3 1696.44   1
  -3   8 -10 3010.70 657.311   1
  -3   8 -11 11338.1 1273.42   1
  -3   8 -12-583.497 468.796   1
  -3   8 -13-474.800 427.123   1
  -3   8 -14-96.1174 277.642   1
   3   9 -13 1405.92 487.076   1
   3   9 -12 7309.81 1066.85   1
   3   9 -11 5911.94 949.692   1
   3   9 -10 8906.63 1144.09   1
   3   9  -9 605.499 297.758   1
   3   9  -8 1190.06 411.412   1
   3   9  -7 482.195 327.490   1
   3   9  -6 565.806 314.438   1
   3   9  -5 1591.02 500.293   1
   3   9  -4 9494.79 1124.06   1
   3   9  -3 2214.74 570.887   1
   3   9  -2 15841.8 1508.66   1
   3   9  -1 7027.85 1018.91   1
   3   9   0 2609.52 655.599   1
   3   9   1 91.7925 181.185   1
  -3   9  -2-76.1563 232.883   1
   3   9   2 41.1447 178.397   1
  -3   9  -3 1310.07 343.082   1
   3   9   3 3037.32 696.500   1
   3  -9   3 2463.29 413.176   3
   3  -9   4 15053.0 1042.34   3
   3   9   4 13235.1 1377.52   1
  -3   9  -5 5224.51 786.776   1
   3   9   5 7879.64 1065.59   1
  -3   9  -6 14941.3 1357.58   1
  -3   9  -7 1747.55 516.501   1
  -3   9  -8 2332.11 568.570   1
  -3   9  -9-267.567 327.591   1
  -3   9 -10-480.528 352.022   1
  -3   9 -11 1268.12 417.053   1
  -3   9 -12 4490.24 877.528   1
   3  10 -11 235.173 245.194   1
   3  10 -10-32.4300 183.760   1
   3  10  -9 2169.97 628.473   1
   3  10  -8 7409.15 1091.26   1
   3  10  -7 1714.75 537.221   1
   3  10  -6 20872.9 1805.52   1
   3  10  -5 1519.42 493.949   1
   3  10  -4 3213.54 695.693   1
   3  10  -3 93.5634 262.978   1
   3  10  -2 786.828 408.747   1
   3  10  -1 3646.83 743.994   1
   3  10   0 18616.0 1741.76   1
   3  10   1 2420.59 618.170   1
   3  10   2 14904.6 1532.66   1
   3  10   3 1240.51 485.975   1
  -3  10  -3 1699.76 496.071   1
  -3  10  -4 2611.36 597.143   1
   3  10   4 4145.97 823.815   1
  -3  10  -5 331.792 258.795   1
   3  10   5 1067.02 462.205   1
  -3  10  -6-88.5750 230.840   1
   3  10   6 569.268 365.900   1
  -3  10  -7-7.90562 194.503   1
   3  10   7 1161.56 465.875   1
  -3  10  -8 8476.44 1186.69   1
   3  10   8 12088.3 1436.14   1
  -3  10  -9 296.194 218.079   1
  -3  10 -10 8433.96 1129.73   1
  -3  10 -11 663.842 335.105   1
   3  11  -8 1033.70 438.085   1
   3  11  -7 1305.89 452.872   1
   3  11  -6 515.965 390.401   1
   3  11  -5 3193.74 757.266   1
   3  11  -4 53.6027 272.114   1
   3  11  -3 13310.0 1521.86   1
   3  11  -2 2715.31 736.098   1
   3  11  -1 6866.65 1135.21   1
   3  11   0 1831.04 619.507   1
   3  11   1 2049.91 638.136   1
   3  11   2 648.652 373.128   1
   3  11   3 4342.18 888.229   1
   3  11   4 3711.68 821.509   1
  -3  11  -5 7348.05 1041.50   1
   3  11   5 10418.8 1378.71   1
  -3  11  -6 98.5387 268.473   1
   3  11   6 663.766 327.041   1
  -3  11  -7 3975.67 801.781   1
   3  11   7 5236.26 1011.83   1
   3  11   8 564.312 433.553   1
  -3  11  -8-608.940 431.452   1
   3  11   9 563.573 340.057   1
  -3  11  -9-1188.17 537.610   1
   3  12  -3-314.658 340.732   1
   3  12  -2-221.542 317.694   1
   3  12  -1 2766.02 816.577   1
   3  12   0 1725.06 612.341   1
   3  12   1 7840.89 1266.73   1
   3  12   2 1782.60 627.921   1
   3  12   3 1859.07 634.145   1
   3  12   4-167.106 254.456   1
   3  12   5 330.383 359.204   1
   3  12   6-130.919 373.861   1
   4   0 -18 1262.97 452.345   2
   4   0 -17-105.390 160.736   2
   4   0 -16 1441.04 424.847   2
   4   0 -15 121.639 185.669   2
   4   0 -14 3968.14 660.887   2
   4   0 -13-113.164 143.083   2
   4   0 -12 26098.6 1534.09   2
   4   0 -11 88.3808 127.882   2
   4   0 -10 652.335 286.441   5
   4   0 -10 431.848 202.725   2
   4   0  -9 18.0931 52.5117   1
   4   0  -9-124.242 163.425   2
   4   0  -9-260.623 256.056   5
   4   0  -8 873.935 265.114   5
   4   0  -8 722.929 145.362   1
   4   0  -8 839.365 239.164   2
   4   0  -7-25.6720 153.786   2
   4   0  -7-113.671 173.845   5
   4   0  -7 99.1658 67.9410   1
   4   0  -6 15034.9 683.116   1
   4   0  -6 15111.9 1015.27   5
   4   0  -6 15259.0 912.421   2
   4   0  -5 235.697 82.3349   1
   4   0  -5-32.0608 94.5980   2
   4   0  -5 205.040 150.063   5
   4   0  -4 7155.30 574.035   2
   4   0  -4 6699.85 637.026   5
   4   0  -4 5664.11 416.464   1
   4   0  -3 0.81120 97.0882   3
   4   0  -3-28.3369 78.1338   2
   4   0  -3 59.1259 111.255   5
   4   0  -2 6461.39 560.778   3
   4   0  -2 5557.87 446.132   2
   4   0  -1 60.3470 69.2422   3
   4   0  -1-92.2817 87.0142   2
   4   0   0 945.526 202.952   3
   4   0   0 955.378 153.259   2
   4   0   1 220.642 171.471   3
   4   0   2 9737.96 669.893   3
   4   0   2 10318.4 646.969   4
   4   0   3 38.4399 105.168   4
   4   0   4 130549. 2964.77   4
   4   0   5-83.7399 100.012   4
   4   0   6 47745.6 1732.58   4
   4   0   7-139.721 216.195   4
   4   0   8 4051.59 539.864   4
   4   0   9 20.0086 176.576   4
   4   0  10 31912.6 1655.89   4
   4   0  11-17.3922 224.485   4
   4   0  12 37199.4 1963.87   4
   4   0  13-14.0440 151.553   4
   4   0  14 11832.5 1142.95   4
   4   0  15-69.5698 154.947   4
   4   0  16 1998.97 533.550   4
   4   0  17 93.5069 204.325   4
   4   1 -18 924.227 293.556   2
   4  -1 -17 4189.14 701.273   2
   4   1 -17 3347.10 658.539   2
   4  -1 -16 7672.28 925.726   2
   4   1 -16 9858.34 1074.65   2
   4  -1 -15 9922.84 1009.68   2
   4   1 -15 10317.3 1060.36   2
   4   1 -14 5566.59 758.782   2
   4  -1 -14 4670.62 681.620   2
   4  -1 -13 779.668 310.228   2
   4   1 -13 464.778 231.651   2
   4   1 -12-315.023 246.980   2
   4  -1 -12-136.237 145.347   2
   4  -1 -11 152.197 125.051   2
   4   1 -11 290.447 166.344   2
   4   1 -10 1950.44 419.651   2
   4  -1 -10 1937.06 390.012   2
   4   1 -10 2178.55 447.447   5
   4   1 -10 2238.29 319.343   1
   4   1  -9 10275.1 688.985   1
   4   1  -9 9595.64 891.914   5
   4  -1  -9 9850.45 838.715   2
   4   1  -9 10443.4 868.813   2
   4   1  -8 68317.1 1881.85   1
   4  -1  -8 65319.2 2179.09   2
   4   1  -8 62346.7 2230.51   2
   4  -1  -8 68636.1 2491.27   5
   4   1  -8 66305.7 2371.91   5
   4   1  -7 40546.8 1381.77   1
   4   1  -7 39661.7 1745.90   5
   4  -1  -7 38787.1 1574.44   2
   4   1  -7 42805.0 1658.46   2
   4  -1  -7 42990.2 1843.91   5
   4   1  -6 4726.21 443.726   1
   4   1  -6 4597.38 549.998   5
   4  -1  -6 5265.19 533.015   2
   4   1  -6 4791.42 544.449   2
   4  -1  -6 5239.77 600.170   5
   4   1  -5 19378.8 925.999   1
   4   1  -5 20457.2 1163.89   5
   4  -1  -5 20652.3 1014.10   2
   4   1  -5 20121.1 1072.52   2
   4  -1  -5 20225.2 1168.18   5
   4   1  -4-8.21074 85.4385   2
   4  -1  -4 132.033 109.977   5
   4  -1  -4-40.7257 73.3377   2
   4   1  -4-72.4758 98.1302   1
   4  -1  -4-14.9901 27.9779   1
   4   1  -4 35.2332 100.849   5
   4  -1  -3 7183.83 616.642   3
   4  -1  -3 6566.52 514.546   2
   4   1  -3 6807.98 529.988   2
   4  -1  -3 7161.88 620.839   5
   4   1  -2 766.388 177.590   3
   4  -1  -2 974.992 207.031   3
   4  -1  -2 722.597 175.916   2
   4   1  -2 722.629 169.536   2
   4  -1  -2 884.694 205.809   5
   4   1  -1 19379.3 937.719   3
   4  -1  -1 17683.3 915.178   3
   4   1  -1 17578.7 765.502   2
   4   1   0 89977.9 2216.62   3
   4  -1   0 89221.8 2281.97   3
   4   1   0 84351.1 1817.50   2
   4   1   1 96287.3 2288.69   3
   4  -1   1 98192.4 2408.18   3
   4   1   1 95252.0 2077.37   4
   4   1   1 89786.3 1759.25   2
   4   1   2 50713.2 1555.15   3
   4  -1   2 50851.9 1641.85   3
   4   1   2 48781.4 1018.14   2
   4   1   2 49162.7 1451.43   4
   4   1   3 28307.7 1128.14   3
   4   1   3 28062.9 1110.29   4
   4  -1   4 68.2252 144.248   4
   4   1   4 65.6862 112.791   4
   4   1   5 1623.19 308.793   4
   4  -1   5 1618.31 306.431   4
   4   1   6 1087.54 293.953   4
   4  -1   6 713.583 204.211   4
   4   1   7 38778.0 1661.69   4
   4  -1   7 40012.6 1662.50   4
   4  -1   8 52121.4 2009.17   4
   4   1   8 52306.7 2031.82   4
   4   1   9 42111.3 1875.09   4
   4  -1   9 41984.7 1857.58   4
   4  -1  10 29810.4 1591.92   4
   4   1  10 28421.0 1606.11   4
   4  -1  11 15837.7 1219.94   4
   4   1  11 17281.8 1293.47   4
   4  -1  12 7872.18 877.484   4
   4   1  12 8008.19 903.908   4
   4  -1  13 845.103 311.862   4
   4   1  13 1629.35 434.720   4
   4  -1  14 1053.09 300.238   4
   4   1  14 1753.76 487.000   4
   4  -1  15 11119.4 1173.10   4
   4   1  15 11051.0 1218.43   4
   4  -1  16 6782.68 932.159   4
   4   1  16 5525.10 894.414   4
   4  -1  17 8766.94 1121.38   4
   4   1  17 8434.33 1112.45   4
   4   2 -18-450.394 287.551   2
   4   2 -17 2556.59 561.425   2
   4   2 -16 295.038 229.120   2
   4   2 -15 3221.62 608.717   2
   4   2 -14 128.470 227.217   2
   4   2 -13 16305.5 1275.14   2
   4   2 -12-336.974 187.905   1
   4   2 -12 176.022 186.766   2
   4   2 -11 33928.3 1497.87   1
   4   2 -11 32788.2 1836.17   5
   4   2 -11 34246.8 1791.17   2
   4  -2 -10 706.595 257.976   2
   4   2 -10 727.795 215.184   1
   4   2 -10 922.434 259.603   5
   4   2 -10 523.116 237.520   2
   4   2  -9 3683.23 459.544   1
   4  -2  -9 3669.20 515.108   2
   4   2  -9 3849.50 522.958   5
   4   2  -9 3816.18 560.915   2
   4   2  -8 2951.54 418.310   1
   4   2  -8 3089.30 479.090   5
   4   2  -8 2984.69 531.451   2
   4   2  -7 7858.40 661.540   1
   4   2  -7 5498.89 663.997   2
   4  -2  -7 7568.00 767.294   5
   4   2  -7 6466.62 684.275   5
   4   2  -6-184.937 135.417   1
   4   2  -6 92.7134 145.100   5
   4  -2  -6 88.8695 139.588   5
   4   2  -5 83345.6 2480.63   5
   4   2  -5 82714.0 2324.63   1
   4  -2  -5 83798.1 2480.58   5
   4  -2  -4 78.3987 92.6279   3
   4  -2  -4 93.2592 100.200   5
   4   2  -4 64.0677 62.9295   1
   4  -2  -3 30868.5 1323.42   3
   4  -2  -3 30672.5 1301.33   5
   4   2  -3 28080.7 1208.79   1
   4  -2  -2 241.399 139.091   3
   4  -2  -2 438.596 167.314   5
   4  -2  -1 67551.3 1992.07   3
   4  -2  -1 67384.7 1869.18   5
   4   2  -1 63568.1 1384.56   4
   4   2   0 5874.27 484.049   3
   4  -2   0 6146.18 545.261   3
   4  -2   0 4575.48 474.141   5
   4   2   0 4929.50 352.193   4
   4   2   1 20517.7 922.546   3
   4  -2   1 19463.8 1000.27   3
   4   2   1 20248.5 808.616   4
   4   2   2-39.4251 83.1444   4
   4   2   2-107.727 91.2828   3
   4  -2   2-40.9545 91.0035   3
   4   2   3 90240.9 2229.70   3
   4   2   3 97464.5 2293.26   4
   4   2   4 175.378 113.699   4
   4   2   5 55612.3 1805.69   4
  -4   2  -5 47957.3 1685.16   1
  -4   2  -6 449.256 177.397   1
  -4   2  -7 23314.3 1223.00   1
   4  -2   7 25577.7 1337.30   4
   4  -2   8 2616.75 435.951   4
  -4   2  -8 3216.48 499.404   1
   4  -2   9 83.8164 180.156   4
  -4   2  -9 558.096 270.008   1
   4   2   9 432.723 240.464   4
   4  -2  10 4400.60 626.143   4
   4   2  10 3829.97 609.308   4
  -4   2 -10 3835.94 571.246   1
   4  -2  11 55103.4 2325.22   4
   4   2  11 55375.8 2385.14   4
   4   2  12 219.990 273.189   4
   4  -2  12-85.8021 205.629   4
   4  -2  13 9286.72 968.284   4
   4   2  13 8763.14 1009.32   4
   4  -2  14-225.323 263.627   4
   4   2  14 284.560 324.483   4
   4  -2  15 5032.44 786.757   4
   4   2  15 5322.50 843.474   4
   4   2  16 1275.38 429.115   4
   4  -2  16 1121.39 375.529   4
   4  -2  17 186.037 180.686   4
   4   2  17 432.616 359.721   4
   4   3 -17 2119.14 537.403   2
   4   3 -16 9183.58 1094.24   2
   4   3 -15 12395.1 1214.69   2
   4   3 -14 7938.31 959.323   2
   4   3 -13 1344.20 332.602   1
   4   3 -13 802.325 302.971   2
   4   3 -12 337.666 253.900   2
   4   3 -12 663.784 276.120   5
   4   3 -12 343.060 185.245   1
   4   3 -11 105.665 133.346   1
   4   3 -11 97.7958 225.863   2
   4   3 -11-134.272 274.839   5
   4   3 -10 14329.7 1032.38   1
   4   3 -10 15197.0 1199.98   2
   4   3 -10 16175.5 1189.71   5
   4   3  -9 21728.0 1248.41   1
   4   3  -9 19824.1 1293.65   5
   4   3  -8 70731.5 2479.52   5
   4   3  -8 72741.1 2365.26   1
   4   3  -7 53527.3 1961.66   1
   4   3  -7 52740.9 2055.74   5
   4   3  -6 101580. 2821.74   1
   4   3  -6 105630. 2933.86   5
   4   3  -5 13695.5 960.686   1
   4  -3  -5 16306.9 1032.23   5
   4  -3  -4 9134.86 730.428   3
   4  -3  -4 9854.66 785.945   5
   4   3  -4 8448.27 725.492   1
   4  -3  -3 20803.3 1081.37   3
   4   3  -3 20721.1 1139.12   1
   4  -3  -3 18886.8 1010.16   5
   4  -3  -2 33316.0 1372.10   3
   4  -3  -2 33196.1 1299.31   5
   4   3  -2 31281.0 731.169   4
   4  -3  -1 21824.2 1088.32   3
   4  -3  -1 22262.1 1010.64   5
   4   3  -1 21119.3 681.848   4
   4   3   0 96503.9 2231.86   3
   4  -3   0 95990.9 2501.51   3
   4  -3   0 93479.7 2213.61   5
   4   3   1 78298.2 1931.20   3
   4  -3   1 76953.6 2218.23   3
   4  -3   1 77197.2 1896.80   5
  -4   3  -1 77634.8 1825.20   1
   4   3   2 128784. 2690.86   3
   4  -3   2 128343. 3037.49   3
  -4   3  -2 128644. 2693.59   1
   4   3   3 11746.6 664.874   3
  -4   3  -3 11651.4 707.524   1
   4   3   4 282.097 118.085   3
  -4   3  -4 187.192 115.857   1
  -4   3  -5 1729.77 313.188   1
  -4   3  -6 4858.23 529.860   1
  -4   3  -7 20493.8 1157.76   1
  -4   3  -8 21113.2 1238.42   1
  -4   3  -9 9595.07 881.661   1
  -4   3 -10 31753.7 1664.42   1
  -4   3 -11 9622.06 948.978   1
  -4   3 -12 554.611 296.896   1
  -4   3 -13 455.629 294.099   1
   4   3  14 3065.23 680.572   4
  -4   3 -14 3926.30 679.479   1
   4   3  15 2325.74 612.344   4
   4   3  16 6915.47 1037.03   4
   4   3  17 4590.44 864.901   4
   4   4 -17 593.792 310.172   2
   4   4 -16-418.473 321.630   2
   4   4 -15-218.556 216.217   2
   4   4 -14 10865.1 1008.27   1
   4   4 -14 11107.0 1201.45   2
   4   4 -13 1247.85 437.895   2
   4   4 -13 1742.87 413.968   1
   4   4 -12 39005.6 1902.93   1
   4   4 -12 37378.5 2114.87   2
   4   4 -12 37054.0 2033.19   5
   4   4 -11 497.623 268.832   5
   4   4 -11 312.383 211.126   1
   4   4 -10 16193.8 1206.03   5
   4   4 -10 18270.8 1233.90   1
   4   4  -9 652.884 166.330   5
   4   4  -9 801.349 274.578   1
   4   4  -8 1058.49 291.127   1
   4   4  -8 1192.53 278.545   5
   4   4  -7 1033.40 309.818   1
   4   4  -7 1326.48 321.081   5
   4   4  -6 35322.3 1657.37   1
   4   4  -6 32284.2 1542.38   5
   4   4  -5 595.065 219.362   1
   4  -4  -4 109340. 2901.01   3
   4   4  -4 113075. 3162.30   1
   4   4  -3 2389.64 423.238   1
   4  -4  -3 2033.71 347.094   3
   4  -4  -2 64186.1 2034.20   3
   4  -4  -2 63466.5 1926.44   5
   4   4  -2 66612.4 2286.71   1
  -4   4   1 234.227 86.8043   1
   4  -4  -1 335.586 130.571   5
  -4   4   0 289.830 94.6165   1
   4  -4   0 489.678 222.870   3
   4  -4   0 490.934 151.657   5
   4   4   1 3207.50 334.049   3
   4  -4   1 3110.18 417.839   3
  -4   4  -1 3263.22 341.793   1
   4  -4   1 3263.10 331.158   5
   4   4   2 18457.2 803.281   3
   4  -4   2 19107.4 1049.04   3
  -4   4  -2 19948.1 913.640   1
   4  -4   2 19041.6 777.342   5
   4   4   3 36.2323 60.3196   3
  -4   4  -3-9.42643 60.2846   1
   4  -4   3 48.0071 48.8226   5
   4  -4   4 47996.0 1209.65   5
   4   4   4 45564.9 1366.47   3
  -4   4  -4 47589.4 1700.57   1
   4   4   5 2237.85 285.551   3
  -4   4  -5 2319.14 372.794   1
  -4   4  -6 16394.7 1043.03   1
  -4   4  -7 173.057 142.061   1
  -4   4  -8 1578.47 346.817   1
  -4   4  -9 2047.13 446.840   1
  -4   4 -10 13906.8 1134.71   1
  -4   4 -11 977.290 343.984   1
  -4   4 -12 8248.62 943.960   1
  -4   4 -13 956.092 373.408   1
  -4   4 -14 8026.22 1029.14   1
  -4   4 -15 701.001 400.676   1
   4   4  16 798.906 453.299   4
  -4   4 -16 880.938 417.269   1
   4   5 -16 3369.20 680.587   2
   4   5 -15 10054.8 1051.86   1
   4   5 -15 9664.94 1143.82   2
   4   5 -14 1730.66 444.234   1
   4   5 -14 2260.05 583.128   2
   4   5 -13 5271.49 755.451   1
   4   5 -12 191.179 234.631   1
   4   5 -12-188.434 139.623   5
   4   5 -11 738.338 299.921   1
   4   5 -11 687.124 223.570   5
   4   5 -10 2475.96 476.702   5
   4   5 -10 2664.88 522.336   1
   4   5  -9 16428.6 1244.45   1
   4   5  -9 15861.3 1166.05   5
   4   5  -8 30835.0 1698.55   1
   4   5  -8 27628.6 1548.82   5
   4   5  -7 56399.2 2322.13   1
   4   5  -7 52236.5 2082.95   5
   4   5  -6 5640.39 708.302   1
   4   5  -6 3912.48 570.437   5
   4   5  -5 26433.6 1562.59   1
   4  -5  -4 285.477 125.521   3
   4   5  -4 471.095 240.411   1
   4  -5  -3 1972.07 335.378   3
   4   5  -3 2028.45 414.747   1
   4   5  -2 2773.72 508.851   1
   4  -5  -2 2762.62 396.600   3
   4  -5  -1 26134.0 1256.77   3
  -4   5   1 23901.4 869.041   1
   4  -5   0 6794.43 647.583   3
  -4   5   0 7271.87 500.021   1
   4  -5   1 41743.2 1632.01   3
  -4   5  -1 41162.7 1385.94   1
   4  -5   2 40192.3 1792.78   3
  -4   5  -2 39105.1 1450.56   1
  -4   5  -3 17416.4 1001.69   1
  -4   5  -4 5845.98 599.567   1
  -4   5  -5 523.627 231.389   1
  -4   5  -6 945.804 252.773   1
  -4   5  -7 5570.69 674.998   1
  -4   5  -8 6934.13 779.990   1
  -4   5  -9 13440.0 1161.05   1
  -4   5 -10 5526.44 759.312   1
  -4   5 -11 9251.10 1038.26   1
  -4   5 -12 963.852 329.982   1
  -4   5 -13 563.946 326.255   1
  -4   5 -14 3026.72 649.740   1
  -4   5 -15 3834.70 767.846   1
  -4   5 -16 2428.56 650.341   1
   4   6 -15 1382.31 385.795   1
   4   6 -15 1410.31 524.022   2
   4   6 -14 276.840 180.949   1
   4   6 -13 7836.32 958.886   1
   4   6 -12-126.277 170.510   1
   4   6 -12 46.7046 157.879   5
   4   6 -11 8884.56 992.775   1
   4   6 -11 9545.16 970.918   5
   4   6 -10 443.866 263.185   1
   4   6 -10 587.749 270.468   5
   4   6  -9 5139.45 751.853   1
   4   6  -9 4495.10 630.619   5
   4   6  -8 252.388 225.636   1
   4   6  -8 415.190 185.111   5
   4   6  -7 3229.69 576.437   1
   4   6  -7 2937.20 512.771   5
   4   6  -6 588.749 278.331   1
   4   6  -5 18651.8 1407.70   1
   4  -6  -4-27.2137 85.9777   3
   4   6  -4 439.355 213.374   1
   4  -6  -3 16040.8 1019.41   3
   4   6  -3 13691.1 1194.33   1
   4  -6  -2 886.221 250.697   3
   4   6  -2 1323.37 391.023   1
   4   6  -1 18900.6 1409.48   1
   4  -6  -1 17525.9 1054.07   3
  -4   6   0-34.3961 69.6850   1
   4  -6   0-64.2940 86.1673   3
   4  -6   1 10691.4 826.669   3
  -4   6  -1 9837.71 692.454   1
   4  -6   2 1876.86 386.813   3
  -4   6  -2 1360.37 281.174   1
   4  -6   3 11294.2 874.635   3
  -4   6  -3 10512.3 799.642   1
  -4   6  -4 283.674 103.447   1
  -4   6  -5 8963.70 832.430   1
  -4   6  -6 385.879 229.132   1
  -4   6  -7 10686.1 1006.37   1
  -4   6  -8-106.727 204.393   1
  -4   6  -9 745.627 224.232   1
  -4   6 -10 467.603 288.104   1
  -4   6 -11 14386.0 1336.35   1
  -4   6 -12 1128.26 425.498   1
  -4   6 -13 9499.17 1139.48   1
  -4   6 -14 132.668 253.422   1
  -4   6 -15 3095.43 691.807   1
   4   7 -15 2800.26 618.464   1
   4   7 -14 4289.18 753.973   1
   4   7 -13-17.3573 137.206   1
   4   7 -12 799.607 351.966   1
   4   7 -11 615.013 313.855   1
   4   7 -10 1945.52 500.572   1
   4   7  -9 2275.19 538.194   1
   4   7  -9 2220.66 446.931   5
   4   7  -8 12929.4 1254.74   1
   4   7  -8 11924.9 1033.24   5
   4   7  -7 3923.03 689.139   1
   4   7  -7 3747.97 557.533   5
   4   7  -6 8758.49 1022.26   1
   4   7  -5 1951.89 485.452   1
   4   7  -4 216.312 221.214   1
   4  -7  -4 77.4463 130.612   3
   4  -7  -3 900.522 246.879   3
   4   7  -3 1654.42 499.350   1
   4  -7  -2 3972.04 514.682   3
   4   7  -2 3990.35 730.470   1
   4  -7  -1 92.2406 204.365   3
   4   7  -1 466.406 289.960   1
   4  -7   0 28284.2 1401.13   3
   4   7   0 27890.3 1841.81   1
   4  -7   1 9087.54 792.572   3
  -4   7  -1 8677.18 713.916   1
   4   7   1 10602.5 1140.16   1
   4  -7   2 10323.7 875.955   3
  -4   7  -2 8660.22 761.423   1
   4  -7   3 10369.6 872.952   3
  -4   7  -3 9392.60 840.117   1
  -4   7  -4 2223.86 430.236   1
  -4   7  -5 657.960 296.456   1
  -4   7  -6 7103.11 832.806   1
  -4   7  -7 5176.62 747.056   1
  -4   7  -8 18642.0 1446.44   1
  -4   7  -9 1344.15 400.111   1
  -4   7 -10 11964.8 1272.47   1
  -4   7 -11 1669.51 477.379   1
  -4   7 -12 740.778 420.176   1
  -4   7 -13 767.863 382.167   1
  -4   7 -14 1458.80 482.720   1
   4   8 -14 2505.18 629.475   1
   4   8 -13 563.690 313.531   1
   4   8 -12 7697.78 1061.66   1
   4   8 -11-349.035 300.682   1
   4   8 -10 2555.97 609.989   1
   4   8  -9 1306.73 461.262   1
   4   8  -8 976.476 377.963   1
   4   8  -7 633.900 333.271   1
   4   8  -7 239.642 210.583   5
   4   8  -6 4462.66 777.836   1
   4   8  -5 569.389 331.083   1
   4   8  -4 21667.8 1700.33   1
   4  -8  -4 23406.6 1326.15   3
   4   8  -3 1508.07 497.568   1
   4  -8  -3 1545.76 322.118   3
   4  -8  -2 17014.6 1110.17   3
   4   8  -2 16827.7 1525.19   1
   4  -8  -1 5766.17 643.941   3
   4   8  -1 4981.47 856.459   1
   4   8   0 362.818 348.381   1
   4  -8   0-22.8640 144.169   3
   4   8   1-59.2843 189.917   1
   4  -8   1 163.099 162.432   3
   4  -8   2 7307.26 733.604   3
   4   8   2 7772.68 1054.01   1
   4  -8   3 5701.19 657.197   3
  -4   8  -3 4986.55 654.076   1
   4  -8   4 23672.5 1365.22   3
  -4   8  -4 20244.8 1401.64   1
  -4   8  -5 2332.67 504.882   1
  -4   8  -6 17219.3 1375.27   1
  -4   8  -7-412.649 316.017   1
  -4   8  -8 1336.18 376.832   1
  -4   8  -9-159.100 291.736   1
  -4   8 -10 3488.63 715.488   1
  -4   8 -11-55.9919 272.156   1
  -4   8 -12 10859.5 1349.93   1
  -4   8 -13 834.060 380.856   1
   4   9 -12 166.310 189.124   1
   4   9 -11 1714.64 511.446   1
   4   9 -10 93.4664 212.013   1
   4   9  -9 7585.61 1117.50   1
   4   9  -8 6544.91 1014.93   1
   4   9  -7 13763.0 1465.02   1
   4   9  -6 771.144 386.579   1
   4   9  -5 2243.42 619.110   1
   4   9  -4-41.0950 221.491   1
   4   9  -3 394.379 282.775   1
   4   9  -2-369.893 329.098   1
   4   9  -1 16910.8 1606.57   1
   4  -9   0 4181.59 547.231   3
   4   9   0 3526.49 752.736   1
   4  -9   1 23394.8 1357.57   3
   4   9   1 26027.5 1976.14   1
   4  -9   2 7381.54 757.818   3
   4   9   2 8407.86 1169.69   1
   4  -9   3 11127.1 954.265   3
   4   9   3 10080.5 1252.48   1
   4  -9   4 137.656 220.894   3
   4   9   4 482.892 365.090   1
   4  -9   5 274.079 170.684   3
  -4   9  -5 425.953 261.498   1
  -4   9  -6 1082.84 396.832   1
  -4   9  -7 10099.8 1155.99   1
  -4   9  -8 1547.73 479.908   1
  -4   9  -9 11967.4 1334.05   1
  -4   9 -10 1061.37 358.934   1
  -4   9 -11 1249.11 449.918   1
  -4   9 -12-506.136 348.611   1
   4  10  -9 1482.91 555.683   1
   4  10  -8 128.103 212.323   1
   4  10  -7-71.7829 340.044   1
   4  10  -6 754.823 396.010   1
   4  10  -5 13958.4 1528.55   1
   4  10  -4 787.307 413.653   1
   4  10  -3 22828.8 1967.37   1
   4  10  -2 623.770 407.002   1
   4  10  -1 3213.61 749.687   1
   4  10   0 1412.86 540.798   1
   4  10   1 1142.80 458.077   1
   4  10   2 1394.70 512.405   1
   4  10   3 19264.3 1829.75   1
   4  10   4 1809.09 627.609   1
   4  10   5 8765.69 1267.66   1
   4  10   6 1418.06 588.572   1
   4  10   7 4639.81 955.938   1
  -4  10  -7 2497.32 598.230   1
  -4  10  -8-738.593 472.879   1
  -4  10  -9-255.975 365.806   1
  -4  10 -10-664.693 530.546   1
   4  11  -6 7799.42 1243.87   1
   4  11  -5-271.488 262.062   1
   4  11  -4 560.861 379.732   1
   4  11  -3 2008.36 634.647   1
   4  11  -2 1460.59 530.021   1
   4  11  -1 1141.74 504.940   1
   4  11   0 9952.54 1385.87   1
   4  11   1 1151.51 545.733   1
   4  11   2 6736.41 1179.53   1
   4  11   3-423.083 383.637   1
   4  11   4 1175.86 489.599   1
   4  11   5 795.692 465.934   1
   4  11   6 2310.03 729.589   1
   4  11   7 1439.45 551.941   1
   5   0 -17 4435.09 731.331   2
   5   0 -16-99.0928 204.073   2
   5   0 -15 6130.00 844.569   2
   5   0 -14 63.7186 197.908   2
   5   0 -13 1769.91 392.202   2
   5   0 -12 81.2406 126.557   2
   5   0 -11 2574.39 474.555   2
   5   0 -11 1955.82 469.097   5
   5   0 -10-90.2255 209.533   5
   5   0 -10 184.437 151.898   2
   5   0  -9 66261.2 2382.71   2
   5   0  -9 68838.9 2687.14   5
   5   0  -8 150.698 133.087   2
   5   0  -8 278.032 221.235   5
   5   0  -7 14046.4 961.441   2
   5   0  -7 12783.4 1059.88   5
   5   0  -6-152.501 92.3690   1
   5   0  -6-67.8140 141.971   2
   5   0  -6-273.461 237.838   5
   5   0  -5 7382.52 517.315   1
   5   0  -5 8171.77 681.510   2
   5   0  -5 9453.90 885.808   5
   5   0  -4-95.3183 111.227   2
   5   0  -4 91.3673 96.5388   1
   5   0  -4 24.7619 125.924   5
   5   0  -3 16909.0 1038.09   3
   5   0  -3 14982.1 829.596   2
   5   0  -3 15898.5 1020.67   5
   5   0  -2-31.4168 174.024   3
   5   0  -2 40.6802 71.7522   2
   5   0  -1 93560.7 2587.25   3
   5   0  -1 88039.4 2045.46   2
   5   0   0-615.426 265.254   3
   5   0   0-65.0970 80.4309   2
   5   0   1 199263. 4142.52   3
   5   0   2-156.638 120.333   3
   5   0   3 7168.03 656.781   3
   5   0   4-107.066 180.699   4
   5   0   4-100.149 118.902   3
   5   0   5 5735.19 594.359   4
   5   0   6 30.6122 105.099   4
   5   0   7 84802.3 2652.62   4
   5   0   8-166.200 192.314   4
   5   0   9 67317.2 2498.90   4
   5   0  10 206.706 167.984   4
   5   0  11 4835.17 711.916   4
   5   0  12-234.122 254.367   4
   5   0  13 6584.22 876.408   4
   5   0  14 20.5920 189.720   4
   5   0  15 5476.03 858.706   4
   5   0  16-546.579 333.411   4
   5   1 -17 132.587 165.196   2
   5  -1 -16 1859.10 459.811   2
   5   1 -16 2282.26 534.857   2
   5  -1 -15 3622.35 651.806   2
   5   1 -15 2370.07 535.409   2
   5  -1 -14 5876.23 828.602   2
   5   1 -14 6833.94 856.108   2
   5  -1 -13 8349.73 943.115   2
   5   1 -13 8269.44 926.777   2
   5  -1 -12 5246.34 703.516   2
   5   1 -12 5008.20 708.576   2
   5  -1 -11 837.227 260.915   2
   5   1 -11 1631.42 404.214   2
   5   1 -11 1500.53 424.597   5
   5   1 -10 346.614 202.258   2
   5  -1 -10 71.2115 173.882   2
   5  -1 -10 418.309 189.241   5
   5   1 -10 37.1103 183.405   5
   5  -1  -9-20.3261 123.164   2
   5  -1  -9-76.8501 151.155   5
   5   1  -9 92.8330 124.048   2
   5   1  -9-316.992 306.577   5
   5   1  -8 332.245 140.649   1
   5  -1  -8 457.087 177.803   2
   5  -1  -8 255.887 155.000   5
   5   1  -8 507.428 171.471   5
   5   1  -8 205.606 137.254   2
   5   1  -7 1158.85 233.540   1
   5  -1  -7 1111.38 283.902   5
   5  -1  -7 1071.20 298.530   2
   5   1  -7 487.968 219.011   2
   5   1  -7 810.363 282.984   5
   5   1  -6 40947.0 1458.24   1
   5  -1  -6 39450.6 1604.86   2
   5   1  -6 40340.2 1655.74   2
   5  -1  -6 41841.3 1875.80   5
   5   1  -6 42730.8 1938.26   5
   5  -1  -5 94453.5 2866.57   5
   5  -1  -5 94207.4 2520.37   2
   5   1  -5 89392.0 2500.53   2
   5   1  -5 97093.0 2875.65   5
   5   1  -5 87256.5 2327.98   1
   5   1  -4 34496.8 1587.22   5
   5  -1  -4 31305.6 1301.08   2
   5   1  -4 33126.2 1338.09   2
   5  -1  -4 35300.7 1590.56   5
   5  -1  -4 30970.7 970.455   1
   5   1  -4 29392.9 1242.53   1
   5  -1  -3 11192.1 846.513   3
   5   1  -3 10044.9 691.883   2
   5  -1  -3 9239.67 777.133   5
   5   1  -2 13401.9 898.716   3
   5  -1  -2 13220.0 900.795   3
   5   1  -2 12679.5 736.136   2
   5  -1  -2 12490.8 892.804   5
   5   1  -1 1699.59 319.624   3
   5  -1  -1 1652.64 325.729   3
   5   1  -1 1376.93 223.987   2
   5   1   0 18010.8 1011.54   3
   5  -1   0 15830.6 968.803   3
   5   1   0 16178.1 720.753   2
   5   1   1 2173.10 331.223   3
   5   1   1 2299.39 232.360   2
   5   1   2 63795.8 1996.97   3
   5  -1   2 64072.6 2076.19   3
   5   1   2 61097.3 1274.18   2
   5   1   2 66472.7 1860.36   4
   5   1   3 83522.4 2355.33   3
   5  -1   3 83911.2 2466.47   3
   5   1   3 88812.5 2333.58   4
   5   1   4 44905.3 1679.58   3
   5   1   4 50852.0 1743.01   4
   5   1   5 30312.3 1405.64   4
   5  -1   6 2312.58 383.028   4
   5   1   6 2645.98 465.337   4
   5  -1   7 5145.75 608.043   4
   5   1   7 5475.11 635.788   4
   5  -1   8 1742.07 360.337   4
   5   1   8 2019.34 420.516   4
   5   1   9 349.167 255.307   4
   5  -1   9 240.791 197.891   4
   5  -1  10 24872.8 1584.64   4
   5   1  10 26750.6 1597.10   4
   5  -1  11 16434.7 1280.57   4
   5   1  11 15900.9 1277.85   4
   5  -1  12 10119.9 1044.90   4
   5   1  12 10109.1 1103.95   4
   5  -1  13 5841.88 805.273   4
   5   1  13 6066.73 851.709   4
   5  -1  14 2287.74 508.497   4
   5   1  14 2351.75 559.776   4
   5  -1  15 1076.28 381.253   4
   5   1  15 2230.73 568.149   4
   5  -1  16-174.163 324.111   4
   5   1  16 3.17013 251.184   4
   5   2 -16 8926.39 1074.12   2
   5   2 -15-8.42147 182.855   2
   5   2 -14 10691.9 1113.23   2
   5   2 -13-111.528 252.859   2
   5   2 -12 1741.53 413.921   2
   5   2 -12 1444.65 458.487   5
   5   2 -11 166.646 205.012   5
   5   2 -11-45.1694 149.877   2
   5   2 -10 18957.5 1304.54   2
   5   2 -10 17102.4 1342.14   5
   5   2  -9 71.7516 83.6106   1
   5   2  -9 55.3331 192.069   5
   5   2  -9-170.367 217.978   2
   5   2  -8 59272.2 2009.52   1
   5   2  -8 57209.5 2230.12   2
   5  -2  -8 60292.4 2536.32   5
   5   2  -8 59810.3 2416.48   5
   5   2  -7 2942.59 428.319   1
   5  -2  -7 3667.06 575.907   5
   5   2  -7 3359.67 516.595   2
   5   2  -7 3813.02 583.968   5
   5   2  -6 22551.4 1191.75   1
   5   2  -6 24845.2 1304.95   2
   5  -2  -6 25176.7 1425.81   5
   5   2  -6 25363.4 1438.82   5
   5   2  -5 89.7976 87.0863   2
   5  -2  -5 268.464 193.929   5
   5   2  -5 317.783 220.564   5
   5   2  -5 557.494 222.606   1
   5  -2  -4 1156.99 261.831   3
   5  -2  -4 1231.22 297.330   5
   5   2  -4 1172.78 271.063   1
   5   2  -4 902.380 229.561   2
   5  -2  -3 162.925 142.672   3
   5  -2  -3 268.555 121.760   5
   5   2  -3 158.994 124.885   2
   5  -2  -2 35851.8 1570.96   3
   5   2  -2 36453.9 1401.61   2
   5  -2  -2 33577.4 1503.44   5
   5   2  -1 38.3547 85.1299   3
   5  -2  -1-150.629 254.216   3
   5  -2  -1 84.9907 109.758   5
   5   2  -1 146.919 104.231   2
   5   2   0 76807.6 2208.84   3
   5  -2   0 72809.5 2317.61   3
   5   2   0 75649.7 1905.64   2
   5  -2   0 72076.3 2176.30   5
   5   2   0 71508.2 1749.84   4
   5  -2   1 340.778 236.586   3
   5   2   1 150.804 85.4273   2
   5   2   2 67779.6 2033.84   3
   5  -2   2 63698.6 2113.21   3
   5   2   2 63042.3 1421.73   2
   5   2   2 63000.7 1798.13   4
   5   2   3 487.081 147.241   4
   5   2   3 546.592 178.286   3
   5  -2   3 468.422 203.454   3
   5   2   4 916.893 254.796   4
   5   2   4 948.950 241.722   3
   5   2   5 6537.88 592.472   3
   5   2   5 7427.22 678.162   4
   5   2   6 23142.2 1312.38   4
   5   2   7 1497.74 392.592   4
   5   2   8 37202.4 1815.32   4
   5   2   9 247.893 243.724   4
   5   2  10 21742.8 1488.42   4
   5  -2  11 2838.71 536.653   4
   5   2  11 2425.52 508.432   4
   5  -2  12-96.3776 216.278   4
   5   2  12-25.1797 167.569   4
   5  -2  13 991.815 341.818   4
   5   2  13 1284.94 455.375   4
   5  -2  14 8780.85 1049.46   4
   5   2  14 8708.79 1107.60   4
   5  -2  15-111.873 360.443   4
   5   2  15 852.328 393.913   4
   5  -2  16 6417.33 938.202   4
   5   2  16 6558.23 1007.29   4
   5   3 -16 568.073 309.449   2
   5   3 -15 7636.00 985.891   2
   5   3 -14 5100.27 775.560   2
   5   3 -13 11821.0 1157.97   2
   5   3 -13 11445.9 1223.04   5
   5   3 -12 8693.74 972.841   2
   5   3 -12 9969.33 1080.47   5
   5   3 -11 4631.26 713.797   5
   5   3 -11 5113.04 730.781   2
   5   3 -10 1076.80 289.183   1
   5   3 -10 824.599 281.753   5
   5   3 -10 1146.77 327.393   2
   5   3  -9 3144.97 474.217   1
   5   3  -9 2469.75 502.937   5
   5   3  -9 3057.75 544.600   2
   5   3  -8 0.59878 94.1724   1
   5   3  -8-65.1851 129.381   5
   5   3  -8-64.1320 174.181   2
   5   3  -7 9833.14 847.031   1
   5   3  -7 9885.21 925.702   2
   5   3  -7 10556.4 964.889   5
   5   3  -6 38739.7 1715.81   1
   5   3  -6 36856.5 1800.15   5
   5  -3  -5 41077.5 1827.19   5
   5   3  -5 36364.1 1663.93   1
   5  -3  -4 9348.32 821.693   3
   5  -3  -4 8708.56 806.051   5
   5   3  -4 8368.03 772.470   1
   5  -3  -3 24970.0 1341.04   3
   5  -3  -3 24477.7 1276.76   5
   5   3  -3 21969.4 1272.35   1
   5  -3  -2 7532.37 704.523   3
   5  -3  -2 7810.67 690.925   5
   5   3  -1 309.001 58.0660   4
   5  -3  -1-418.051 283.356   3
   5  -3  -1-178.193 142.274   5
   5   3   0 2310.73 346.269   3
   5  -3   0 2886.15 509.264   3
   5   3   0 1740.71 235.000   4
   5  -3   0 2139.58 344.000   5
   5  -3   1 20880.8 1016.06   5
   5   3   1 21407.3 1062.63   3
   5  -3   1 23749.4 1295.26   3
   5   3   1 20608.3 898.607   4
   5   3   2 8401.57 650.449   3
   5  -3   2 8554.30 743.570   3
   5  -3   2 8816.38 644.950   5
   5   3   2 9350.14 638.218   4
   5   3   3 18952.2 989.648   3
   5  -3   3 19547.4 1143.88   3
   5   3   3 19514.6 1003.18   4
   5   3   4 15923.2 928.676   3
   5   3   4 18543.2 1039.31   4
   5   3   5 8717.04 668.528   3
   5   3   5 10381.1 815.427   4
   5   3   6 2910.51 394.303   3
   5   3   6 4828.58 601.029   4
   5   3   7 3070.63 515.054   4
   5   3   8 1704.02 403.959   4
   5   3   9 7151.24 877.662   4
   5   3  10 10740.2 1052.85   4
   5   3  11 9911.57 1075.62   4
   5   3  12 2959.23 639.444   4
   5   3  13 10272.7 1165.20   4
   5   3  14 3279.66 695.083   4
   5   3  15-214.859 194.918   4
   5   4 -16 200.219 247.178   2
   5   4 -15 11541.0 1229.54   2
   5   4 -14 2088.39 551.006   2
   5   4 -13 376.233 251.545   5
   5   4 -13 1432.94 424.604   2
   5   4 -12 1319.30 416.443   5
   5   4 -12 1056.58 348.501   2
   5   4 -11 4638.87 649.164   1
   5   4 -11 4103.77 676.433   5
   5   4 -11 4681.28 727.815   2
   5   4 -10 726.297 287.600   1
   5   4 -10 897.200 347.767   5
   5   4 -10 817.160 378.804   2
   5   4  -9 37928.4 1848.22   1
   5   4  -9 37528.9 1963.65   5
   5   4  -8 894.627 262.313   1
   5   4  -8 529.689 242.933   5
   5   4  -7 26937.8 1545.77   1
   5   4  -7 26085.7 1535.95   5
   5   4  -6 3755.30 562.875   1
   5   4  -6 3761.13 619.922   5
   5   4  -5 1708.65 389.756   1
   5  -4  -4 1246.27 342.012   3
   5  -4  -4 1037.62 279.888   5
   5   4  -4 980.034 259.269   1
   5  -4  -3 3240.66 502.241   3
   5   4  -3 3590.58 538.791   1
   5  -4  -3 3357.83 487.748   5
   5  -4  -2 1154.88 297.647   3
   5   4  -2 1596.89 386.898   1
   5  -4  -2 1468.87 316.105   5
   5  -4  -1 21651.6 1222.96   3
   5  -4  -1 22067.3 1127.76   5
   5   4   0 643.207 152.593   4
   5  -4   0 720.620 233.473   3
   5  -4   0 591.192 190.161   5
   5   4   1 40264.9 1471.04   3
   5  -4   1 40329.1 1707.48   3
   5  -4   1 39511.6 1419.18   5
   5   4   1 39029.7 1317.13   4
   5   4   2 3469.10 406.549   3
   5  -4   2 3992.74 575.852   3
   5  -4   2 3629.75 397.182   5
   5   4   3 663.026 185.467   3
   5  -4   3 671.111 279.736   3
  -5   4  -3 1037.98 241.156   1
   5   4   4 922.587 196.529   3
  -5   4  -4 1539.34 319.387   1
   5   4   5 938.229 230.999   3
  -5   4  -5 843.759 258.868   1
  -5   4  -6 248.494 144.841   1
  -5   4  -7 13008.2 1019.42   1
  -5   4  -8 1409.50 367.307   1
  -5   4  -9 22150.7 1436.09   1
  -5   4 -10 551.634 278.280   1
  -5   4 -11 1630.04 442.740   1
   5   4  12-334.861 241.573   4
  -5   4 -12 613.167 353.418   1
   5   4  13 5145.52 925.051   4
   5   4  14 501.736 331.527   4
   5   4  15 3600.35 833.717   4
   5   5 -15 2937.48 663.005   2
   5   5 -14 5667.10 878.614   2
   5   5 -13 5876.63 876.462   5
   5   5 -13 5452.84 879.031   2
   5   5 -12 7244.32 884.141   1
   5   5 -12 6870.74 890.346   5
   5   5 -12 7033.34 984.067   2
   5   5 -11 1653.15 421.414   1
   5   5 -11 689.783 315.774   5
   5   5 -10 3970.69 654.270   5
   5   5 -10 3564.90 606.596   1
   5   5  -9 537.043 242.842   1
   5   5  -9 582.690 283.187   5
   5   5  -8 1410.66 408.037   1
   5   5  -8 1215.67 374.472   5
   5   5  -7 5332.89 739.343   1
   5   5  -7 4021.49 622.858   5
   5   5  -6 11101.9 1026.01   1
   5   5  -6 10030.5 966.491   5
   5   5  -5 18928.5 1367.82   1
   5  -5  -4 21620.0 1303.74   3
   5   5  -4 20461.4 1420.05   1
   5  -5  -3 464.003 131.061   3
   5   5  -3 228.544 183.925   1
   5  -5  -2 3840.06 526.097   3
   5   5  -2 3911.96 640.227   1
   5  -5  -1-183.108 243.868   3
   5  -5   0 1416.20 329.168   3
   5  -5   0 1934.68 320.273   5
  -5   5  -1 1333.54 241.263   1
   5  -5   1 1098.15 306.913   3
   5  -5   2 9229.81 838.645   3
  -5   5  -2 9497.30 695.193   1
   5  -5   3 6988.63 731.421   3
  -5   5  -3 7043.44 622.516   1
   5  -5   4 12243.4 954.337   3
  -5   5  -4 11634.6 854.417   1
  -5   5  -5 10649.7 870.566   1
  -5   5  -6 4712.93 614.866   1
  -5   5  -7 1618.26 397.521   1
  -5   5  -8 310.603 207.004   1
  -5   5  -9 4264.89 647.465   1
  -5   5 -10 5657.80 785.783   1
  -5   5 -11 5250.87 786.885   1
  -5   5 -12 12298.0 1231.40   1
  -5   5 -13 4776.72 832.077   1
  -5   5 -14 5560.50 889.597   1
   5   6 -14 4005.62 841.252   2
   5   6 -13 1009.37 400.242   5
   5   6 -13 1082.14 400.822   1
   5   6 -13 823.126 377.304   2
   5   6 -12 1691.65 462.576   1
   5   6 -12 1379.73 425.089   5
   5   6 -11 339.924 252.490   1
   5   6 -11 524.240 279.140   5
   5   6 -10 6747.80 904.319   1
   5   6 -10 6387.64 840.910   5
   5   6  -9 24.4603 172.510   1
   5   6  -9 286.717 220.378   5
   5   6  -8 12673.2 1209.98   1
   5   6  -8 9917.01 1007.02   5
   5   6  -7 669.147 296.218   1
   5   6  -7 910.171 322.236   5
   5   6  -6 12182.4 1178.86   1
   5   6  -5 112.228 221.759   1
   5  -6  -4 1435.33 342.953   3
   5   6  -4 1018.19 370.613   1
   5  -6  -3 304.416 106.259   3
   5   6  -3 487.012 284.698   1
   5  -6  -2 10824.5 911.268   3
   5   6  -2 11418.1 1167.67   1
   5  -6  -1 51.8251 189.310   3
   5   6  -1 534.888 309.261   1
   5  -6   0 23295.4 1357.60   3
   5  -6   1-31.3805 141.949   3
   5  -6   2 18095.3 1196.72   3
   5  -6   3 11120.7 950.517   3
  -5   6  -3 10253.7 812.805   1
   5  -6   4 3967.19 581.145   3
  -5   6  -4 4053.64 540.360   1
  -5   6  -5-101.393 170.485   1
  -5   6  -6 9374.93 906.934   1
  -5   6  -7 876.392 308.038   1
  -5   6  -8 19426.9 1427.38   1
  -5   6  -9 2224.70 510.614   1
  -5   6 -10 13063.0 1249.87   1
  -5   6 -11 1228.85 463.210   1
  -5   6 -12 608.857 302.672   1
  -5   6 -13 899.852 417.067   1
  -5   6 -14 5764.53 947.246   1
   5   7 -14 758.595 347.029   1
   5   7 -13 5270.94 853.787   1
   5   7 -12 3328.87 657.108   1
   5   7 -11 1862.99 485.948   1
   5   7 -10 2422.72 531.910   5
   5   7 -10 2784.80 611.973   1
   5   7  -9-96.3324 226.800   1
   5   7  -9 232.743 183.637   5
   5   7  -8 473.845 274.555   1
   5   7  -8 4.53511 167.825   5
   5   7  -7 5951.53 888.773   1
   5   7  -7 5305.83 727.486   5
   5   7  -6 4888.99 810.278   1
   5   7  -5 18172.9 1548.97   1
   5  -7  -4 3218.07 509.448   3
   5   7  -4 3180.38 672.057   1
   5  -7  -3 8863.11 859.803   3
   5   7  -3 7976.81 1058.66   1
   5  -7  -2 8244.15 804.229   3
   5   7  -2 8985.90 1099.12   1
   5  -7  -1 4.46252 175.812   3
   5   7  -1 387.789 283.472   1
   5  -7   0-115.772 209.244   3
   5   7   0-82.6667 237.611   1
   5  -7   1 6293.24 708.444   3
   5  -7   2 1565.70 369.434   3
   5  -7   3 31173.4 1633.04   3
   5  -7   4 11523.9 1005.61   3
  -5   7  -4 12530.9 1027.50   1
   5  -7   5 13548.6 1104.48   3
  -5   7  -5 12840.7 1083.57   1
  -5   7  -6 3457.63 587.545   1
  -5   7  -7 2180.89 498.844   1
  -5   7  -8 263.163 257.809   1
  -5   7  -9 3302.12 656.594   1
  -5   7 -10 5093.56 854.576   1
  -5   7 -11 11526.5 1286.37   1
  -5   7 -12 788.104 402.684   1
  -5   7 -13 6240.63 981.864   1
   5   8 -13-193.181 220.774   1
   5   8 -12-207.067 197.980   1
   5   8 -11 1950.28 556.134   1
   5   8 -10 1647.21 490.461   1
   5   8  -9 10633.5 1260.36   1
   5   8  -8 1486.58 497.677   1
   5   8  -8 1249.85 400.800   5
   5   8  -7 7763.13 1059.10   1
   5   8  -7 6401.15 836.532   5
   5   8  -6 294.153 296.556   1
   5   8  -5 3011.60 666.987   1
   5   8  -4 329.509 229.949   1
   5  -8  -4-159.508 215.797   3
   5  -8  -3 4545.61 639.554   3
   5   8  -3 5122.78 890.995   1
   5  -8  -2 1946.94 393.067   3
   5   8  -2 2416.64 616.900   1
   5  -8  -1 31130.3 1672.88   3
   5   8  -1 32369.6 2205.16   1
   5  -8   0 3358.96 518.119   3
   5   8   0 3985.82 752.550   1
   5  -8   1 26298.5 1556.34   3
   5   8   1 32386.7 2199.59   1
   5  -8   2 355.340 172.614   3
   5   8   2 727.953 439.813   1
   5  -8   3 230.222 226.629   3
   5  -8   4 622.696 324.305   3
   5  -8   5 3629.99 585.848   3
  -5   8  -6 2790.89 574.378   1
   5  -8   6 2699.29 545.897   3
  -5   8  -7 10611.1 1159.35   1
  -5   8  -8 1794.08 476.741   1
  -5   8  -9 12535.6 1312.99   1
  -5   8 -10-250.230 195.946   1
  -5   8 -11 1145.29 462.783   1
  -5   8 -12 383.177 326.242   1
   5   9 -11 578.941 283.033   1
   5   9 -10 876.736 465.049   1
   5   9  -9 391.150 266.909   1
   5   9  -8 1196.04 540.888   1
   5   9  -7 78.8965 238.849   1
   5   9  -6 11484.7 1368.70   1
   5   9  -5 7403.95 1139.68   1
   5   9  -4 17449.3 1730.82   1
   5   9  -3 1130.94 536.858   1
   5  -9  -2 2438.31 478.624   3
   5   9  -2 2084.13 700.834   1
   5  -9  -1 213.795 215.869   3
   5   9  -1 282.703 189.860   1
   5  -9   0-71.2980 157.478   3
   5   9   0 180.071 255.036   1
   5  -9   1-349.350 240.316   3
   5   9   1-213.803 309.054   1
   5  -9   2 14710.8 1153.37   3
   5   9   2 16102.6 1642.99   1
   5  -9   3 5868.55 745.990   3
   5   9   3 6153.83 1045.01   1
   5  -9   4 14222.0 1171.34   3
   5   9   4 17217.2 1697.89   1
   5  -9   5 4237.48 645.666   3
   5  -9   6 5807.26 793.538   3
   5  -9   7-164.164 222.758   3
  -5   9  -8 372.767 298.352   1
  -5   9  -9 264.514 177.344   1
  -5   9 -10 3372.90 744.208   1
   5  10  -7 4397.26 957.202   1
   5  10  -6 1011.20 500.395   1
   5  10  -5 1204.71 543.372   1
   5  10  -4-140.689 287.974   1
   5  10  -3 90.0189 272.917   1
   5  10  -2 11126.5 1456.20   1
   5  10  -1 1056.76 476.988   1
   5  10   0 12164.6 1540.95   1
   5  10   1 404.307 336.361   1
   5  10   2 985.453 430.144   1
   5  10   3 2719.70 706.059   1
   5  10   4 644.225 454.002   1
   5  10   5 310.132 240.960   1
   5 -10   6 4968.83 744.216   3
   5  10   6 5837.54 1081.86   1
   5 -10   7 990.581 344.343   3
   5 -10   8 3223.51 611.715   3
   5 -10   9 531.181 316.380   3
   5  11  -1 94.3494 337.069   1
   5  11   0-86.9997 391.964   1
   5  11   1 1337.88 538.336   1
   5  11   2 874.745 459.257   1
   6   0 -15 17.6506 158.312   2
   6   0 -14 20797.2 1537.13   2
   6   0 -13 77.1515 162.172   2
   6   0 -12 10103.7 1019.87   2
   6   0 -11-81.1437 160.652   2
   6   0 -11 435.052 332.397   5
   6   0 -10 326.483 197.130   2
   6   0 -10-43.8604 242.454   5
   6   0  -9 223.292 243.054   5
   6   0  -9-116.593 228.552   2
   6   0  -8 12893.1 1002.95   2
   6   0  -8 12283.9 1138.58   5
   6   0  -7-135.169 156.113   2
   6   0  -7-97.0583 228.065   5
   6   0  -6 157856. 3797.40   2
   6   0  -6 168004. 4398.78   5
   6   0  -5 16.3538 121.545   2
   6   0  -5 203.075 228.550   5
   6   0  -4 26218.1 1241.00   2
   6   0  -4 25991.9 1483.17   5
   6   0  -3-10.9276 180.810   3
   6   0  -3-52.0382 104.537   2
   6   0  -3-31.4090 161.833   5
   6   0  -2 10313.8 891.736   3
   6   0  -2 9124.78 641.750   2
   6   0  -1-171.197 166.662   3
   6   0   0 16374.6 1095.37   3
   6   0   1 13.3406 176.470   3
   6   0   2 102457. 2927.42   3
   6   0   3-99.7265 102.282   3
   6   0   4 67665.8 2301.01   3
   6   0   5 138.442 128.541   3
   6   0   6 369.346 212.650   4
   6   0   6 712.755 267.083   3
   6   0   7-543.307 231.855   4
   6   0   8 1812.51 413.735   4
   6   0   9-220.549 260.631   4
   6   0  10 31007.2 1815.67   4
   6   0  11-318.306 343.110   4
   6   0  12 13159.0 1278.63   4
   6   0  13-186.787 350.046   4
   6   0  14 236.643 249.178   4
   6   0  15-212.739 317.517   4
   6   1 -15 2182.81 520.595   2
   6  -1 -14 479.216 200.313   2
   6   1 -14-172.994 211.635   2
   6  -1 -13 1946.78 439.788   2
   6   1 -13 2204.37 475.439   2
   6  -1 -12 2925.97 562.443   2
   6   1 -12 2938.43 573.857   2
   6   1 -12 3238.51 654.823   5
   6  -1 -11 3280.77 548.738   2
   6   1 -11 3464.82 615.479   2
   6   1 -11 3931.90 731.400   5
   6  -1 -10 9848.15 949.570   2
   6   1 -10 9857.27 965.144   2
   6  -1 -10 9908.18 1106.26   5
   6   1 -10 10282.9 1084.49   5
   6  -1  -9 9207.65 872.694   2
   6   1  -9 8971.03 918.918   2
   6  -1  -9 9741.68 1079.88   5
   6   1  -9 8555.04 965.241   5
   6  -1  -8 10739.1 908.294   2
   6   1  -8 11883.8 995.949   2
   6  -1  -8 10945.4 1064.60   5
   6   1  -8 10399.7 1041.47   5
   6  -1  -7 9476.81 828.106   2
   6   1  -7 10288.4 893.555   2
   6  -1  -7 10006.1 987.981   5
   6   1  -7 10816.8 1053.59   5
   6  -1  -6 4252.38 527.206   2
   6   1  -6 3863.60 525.303   2
   6  -1  -6 4562.12 659.945   5
   6   1  -6 5042.26 726.130   5
   6   1  -5 149.233 94.0852   1
   6   1  -5-32.7873 98.4311   2
   6  -1  -5 120.455 144.578   5
   6   1  -5 145.183 204.637   5
   6   1  -4 859.329 255.315   2
   6   1  -4 766.483 220.564   1
   6  -1  -4 953.529 306.924   5
   6   1  -4 586.956 212.049   5
   6  -1  -3 34744.2 1691.11   3
   6   1  -3 32052.3 1348.31   2
   6  -1  -3 32034.3 1619.85   5
   6   1  -2 49067.0 1982.48   3
   6  -1  -2 46520.6 1955.13   3
   6   1  -2 44384.9 1530.59   2
   6  -1  -2 42777.2 1862.46   5
   6   1  -1 25098.0 1384.56   3
   6  -1  -1 26462.8 1416.67   3
   6   1  -1 22893.1 990.146   2
   6   1   0 31870.5 1516.48   3
   6  -1   0 30068.3 1503.66   3
   6   1   0 29059.1 1049.57   2
   6   1   1 16306.1 1056.66   3
   6  -1   1 16999.0 1118.65   3
   6   1   2 5183.38 584.115   3
   6  -1   2 4512.30 583.794   3
   6   1   3 3224.27 434.194   4
   6   1   3 3096.38 471.136   3
   6  -1   3 3465.11 514.454   3
   6   1   4-13.4154 171.230   4
   6   1   4 507.666 214.979   3
   6  -1   4 934.632 312.891   3
   6   1   5 11879.3 906.141   3
   6  -1   5 12143.9 946.770   3
   6   1   5 14191.0 1006.01   4
   6   1   6 13985.4 1012.40   3
   6   1   6 17614.7 1158.34   4
   6   1   7 11092.5 967.720   4
   6   1   8 9144.71 898.891   4
   6  -1   9 3669.44 602.700   4
   6   1   9 3542.45 600.360   4
   6  -1  10 2346.40 509.382   4
   6   1  10 1893.06 439.690   4
   6  -1  11-311.993 237.288   4
   6   1  11 246.239 273.810   4
   6  -1  12 1026.70 374.700   4
   6   1  12 1591.51 437.429   4
   6  -1  13 3290.17 624.223   4
   6   1  13 3014.64 664.364   4
   6  -1  14 2225.31 551.563   4
   6   1  14 1927.98 522.399   4
   6  -1  15 2699.48 626.895   4
   6   1  15 2401.50 642.285   4
   6   2 -15 5415.60 883.271   2
   6   2 -14-3.70775 235.860   2
   6   2 -13 17481.9 1430.79   2
   6   2 -13 16421.2 1537.10   5
   6   2 -12 1114.65 392.495   5
   6   2 -12 1215.82 402.845   2
   6   2 -11 8157.98 930.776   2
   6   2 -11 7729.27 986.032   5
   6   2 -10-31.8373 166.232   5
   6   2 -10 57.9571 151.878   2
   6  -2  -9 1804.78 489.750   5
   6   2  -9 1541.08 399.738   2
   6   2  -9 1680.01 435.337   5
   6  -2  -8 1358.28 413.045   5
   6   2  -8 1862.85 413.230   2
   6   2  -8 1890.31 468.516   5
   6   2  -7 37563.7 1779.16   2
   6   2  -7 40041.4 2077.77   5
   6   2  -6 487.241 193.123   1
   6   2  -6 351.266 202.044   2
   6  -2  -6 359.243 182.906   5
   6   2  -6 498.172 306.217   5
   6   2  -5 41313.2 1711.12   2
   6  -2  -5 40704.0 1943.55   5
   6   2  -5 40875.7 1950.77   5
   6   2  -5 36756.8 1642.27   1
   6  -2  -4 492.223 266.195   3
   6   2  -4 629.497 227.586   1
   6  -2  -4 599.178 249.613   5
   6   2  -4 591.434 192.262   2
   6  -2  -3 12077.8 1001.41   3
   6   2  -3 11334.5 803.157   2
   6  -2  -3 11146.0 935.322   5
   6  -2  -2 7745.33 776.846   3
   6   2  -2 7300.73 613.871   2
   6  -2  -2 8719.71 796.281   5
   6   2  -1 284.838 149.044   3
   6  -2  -1 264.176 138.249   3
   6   2  -1 306.221 144.176   2
   6  -2  -1 368.801 166.306   5
   6   2   0 2841.64 435.673   3
   6  -2   0 2053.10 369.616   3
   6  -2   0 2852.87 443.959   5
   6   2   1 32640.4 1510.63   3
   6  -2   1 31779.4 1603.10   3
   6   2   2 239.906 116.055   4
   6   2   2-170.413 196.849   3
   6  -2   2 175.412 177.867   3
   6   2   3 50971.9 1920.50   3
   6  -2   3 49301.9 1998.43   3
   6   2   3 52705.1 1819.18   4
   6   2   4 21.9205 81.3495   4
   6   2   4 246.212 89.7760   3
   6  -2   4 238.802 177.427   3
   6   2   5 8774.58 760.510   3
   6  -2   5 8467.00 820.763   3
   6   2   5 9481.79 809.599   4
   6   2   6 1196.56 316.561   4
   6   2   6 832.224 257.263   3
   6   2   7-137.940 173.268   4
   6   2   7-137.899 119.929   3
   6   2   8 2202.17 464.892   4
   6   2   9 18742.4 1376.50   4
   6   2  10 129.032 179.962   4
   6   2  11 20581.6 1589.07   4
   6   2  12-396.582 297.635   4
   6   2  13 3403.54 719.948   4
   6   2  14 3.94103 168.702   4
   6   2  15 77.2401 178.556   4
   6   3 -15 2116.17 534.579   2
   6   3 -14 1280.11 461.000   2
   6   3 -13 1705.45 507.483   5
   6   3 -13 1945.78 502.859   2
   6   3 -12 1280.30 482.421   5
   6   3 -12 912.956 360.679   2
   6   3 -11 1523.83 450.169   5
   6   3 -11 1871.69 474.207   2
   6   3 -10 3496.53 642.877   5
   6   3 -10 3189.39 579.205   2
   6   3  -9 4668.81 730.343   5
   6   3  -9 6125.05 774.171   2
   6   3  -8 3384.90 514.119   1
   6   3  -8 3612.61 590.035   2
   6   3  -8 3426.92 596.810   5
   6   3  -7 2522.50 451.957   1
   6  -3  -7 3245.62 608.391   5
   6   3  -7 2503.68 466.488   2
   6   3  -7 2940.96 547.792   5
   6   3  -6 5129.25 657.997   1
   6   3  -6 5908.45 706.448   2
   6  -3  -6 5470.03 739.308   5
   6   3  -6 5787.40 750.530   5
   6  -3  -5 312.876 205.785   5
   6   3  -5-219.483 219.949   2
   6   3  -5 78.5630 155.384   5
   6   3  -5-204.766 206.563   1
   6  -3  -4 2766.62 485.307   3
   6  -3  -4 2924.11 491.811   5
   6   3  -4 2142.70 414.134   1
   6   3  -4 2372.62 426.289   2
   6  -3  -3 13898.8 1092.58   3
   6   3  -3 13849.9 989.974   2
   6  -3  -3 13990.7 1035.63   5
   6   3  -3 13823.7 1070.65   1
   6  -3  -2 7274.31 754.306   3
   6   3  -2 7023.04 661.426   2
   6  -3  -2 7621.69 747.787   5
   6  -3  -1 930.449 294.147   3
   6  -3  -1 487.874 226.842   5
   6   3  -1 655.654 202.313   2
   6   3   0 8130.78 745.084   3
   6  -3   0 7621.70 776.578   3
   6  -3   0 8595.12 748.724   5
   6   3   1 13241.8 939.546   3
   6  -3   1 12917.2 1017.01   3
   6  -3   1 12422.6 864.567   5
   6   3   2 168.508 82.3678   4
   6   3   2 612.015 192.182   3
   6  -3   2 341.579 266.758   3
   6  -3   2 124.484 125.453   5
   6   3   3-38.1807 109.590   4
   6   3   3-280.750 168.709   3
   6   3   4 5362.09 575.877   3
   6  -3   4 5228.65 670.927   3
   6   3   4 5724.39 612.531   4
   6   3   5 3053.77 468.340   4
   6   3   5 2599.27 417.766   3
   6  -3   5 2334.15 435.841   3
   6   3   6 3565.75 482.343   3
   6   3   6 4139.35 629.359   4
   6   3   7 5443.19 608.182   3
   6   3   7 7808.52 851.090   4
   6   3   8 8198.38 747.829   3
   6   3   8 10532.8 1011.94   4
   6   3   9 3586.84 656.101   4
   6   3  10 396.581 288.296   4
   6   3  11-299.409 285.202   4
   6   3  12 333.247 224.984   4
   6   3  13 4164.86 807.672   4
   6   3  14 2210.25 666.758   4
   6   4 -14 4705.22 850.493   5
   6   4 -14 5024.92 828.674   2
   6   4 -13-127.987 188.757   5
   6   4 -13 368.765 220.971   2
   6   4 -12 10418.8 1169.02   2
   6   4 -12 10599.5 1201.13   5
   6   4 -11 614.057 214.359   5
   6   4 -11 688.393 314.731   2
   6   4 -10-204.890 293.213   5
   6   4 -10-237.820 217.462   2
   6   4  -9-147.509 127.070   1
   6   4  -9 294.863 191.669   5
   6   4  -9-202.452 240.290   2
   6   4  -8 2999.41 525.079   1
   6   4  -8 2967.50 591.295   5
   6   4  -8 2808.87 578.268   2
   6   4  -7 321.127 144.857   1
   6   4  -7 229.719 141.050   5
   6   4  -7 136.086 209.590   2
   6   4  -6 27745.7 1657.00   1
   6   4  -6 27617.1 1676.39   5
   6  -4  -5 612.264 283.328   5
   6   4  -5 726.067 301.063   1
   6  -4  -4 6330.53 742.422   3
   6  -4  -4 6358.09 800.110   5
   6   4  -4 5283.06 742.074   1
   6  -4  -3 287.568 219.586   3
   6   4  -3 383.943 220.648   1
   6  -4  -3 48.2695 137.498   5
   6  -4  -2-123.014 223.794   3
   6  -4  -2-85.2653 122.483   5
   6  -4  -1 608.780 261.229   3
   6  -4  -1 527.924 169.582   5
   6  -4   0 1944.93 359.078   3
   6  -4   0 1870.39 342.000   5
   6   4   1-48.6796 124.323   3
   6  -4   1-138.232 170.034   3
   6  -4   1-40.9840 115.377   5
   6   4   2 26941.3 1325.86   3
   6  -4   2 25530.1 1476.01   3
   6   4   3 627.984 220.404   4
   6  -4   3 368.752 190.353   3
   6  -4   4 26073.2 1511.34   3
   6   4   4 30372.9 1439.65   4
   6   4   5 2280.06 446.013   4
   6  -4   5 2181.27 449.055   3
   6   4   6 695.319 311.076   4
   6   4   7 409.401 287.045   4
   6   4   8 1698.08 463.265   4
   6   4   9 269.540 251.780   4
   6   4  10 21799.4 1649.59   4
   6   4  11 592.025 310.347   4
   6   4  12 20042.6 1702.63   4
   6   4  13 726.164 355.556   4
   6   4  14 433.062 397.689   4
   6   5 -14 343.130 299.715   5
   6   5 -14-51.3405 237.928   2
   6   5 -13-19.3499 162.440   5
   6   5 -13 130.564 163.177   2
   6   5 -12 1454.32 465.764   5
   6   5 -12 1252.20 440.551   2
   6   5 -11 821.572 329.808   5
   6   5 -11 1682.99 487.806   2
   6   5 -10 4576.44 705.547   1
   6   5 -10 3193.93 621.376   5
   6   5 -10 4337.64 790.269   2
   6   5  -9 3229.84 598.105   1
   6   5  -9 3521.89 641.581   5
   6   5  -8 1078.79 367.435   1
   6   5  -8 1036.52 352.910   5
   6   5  -7 6092.08 830.864   1
   6   5  -7 6054.21 828.527   5
   6   5  -6 440.398 289.183   1
   6   5  -6 448.928 308.995   5
   6   5  -5-334.574 223.924   1
   6  -5  -4 5246.26 712.110   3
   6   5  -4 4570.42 717.828   1
   6  -5  -3 4388.78 654.639   3
   6   5  -3 4011.40 680.020   1
   6  -5  -2 5819.15 727.307   3
   6  -5  -2 5150.75 630.700   5
   6   5  -2 5723.23 801.101   1
   6  -5  -1 14639.0 1137.83   3
   6  -5   0 2876.93 481.041   3
   6  -5   1 8515.76 844.825   3
   6  -5   2 384.387 256.707   3
   6  -5   3-106.088 126.764   3
   6   5   4 2418.10 416.469   4
   6  -5   4 1978.84 442.033   3
   6  -5   5 5659.48 708.548   3
   6   5   5 5708.25 693.473   4
   6  -5   6 6287.41 771.923   3
   6   5   6 8055.93 855.435   4
   6   5   7 15307.4 1249.43   4
   6   5   8 13255.9 1219.16   4
   6   5   9 8199.31 1035.54   4
   6   5  10 124.174 165.931   4
   6   5  11 109.436 210.202   4
   6   5  12 2846.41 727.471   4
   6   5  13 2523.27 677.491   4
   6   6 -14 993.403 445.178   5
   6   6 -13 5335.85 868.273   5
   6   6 -13 4433.75 814.795   2
   6   6 -12-375.762 306.799   5
   6   6 -12 352.858 294.630   2
   6   6 -11 3438.26 657.743   1
   6   6 -11 2802.44 603.517   5
   6   6 -11 3735.55 772.572   2
   6   6 -10-118.208 290.434   1
   6   6 -10-296.170 248.445   5
   6   6  -9 410.232 281.510   1
   6   6  -9 844.506 335.930   5
   6   6  -8 2783.61 578.124   1
   6   6  -8 2548.85 556.975   5
   6   6  -7 13309.7 1307.06   1
   6   6  -7 11443.1 1139.29   5
   6   6  -6 664.899 260.722   1
   6   6  -6 593.282 338.258   5
   6   6  -5 16914.0 1521.71   1
   6  -6  -4 952.761 295.546   3
   6   6  -4 1051.53 404.476   1
   6  -6  -3 14512.7 1177.24   3
   6   6  -3 13741.1 1335.22   1
   6  -6  -2-82.6807 133.110   3
   6   6  -2 227.874 228.138   1
   6  -6  -1 756.555 255.926   3
   6   6  -1 1401.46 468.312   1
   6  -6   0-77.6174 205.127   3
   6  -6   1 21703.0 1411.54   3
   6  -6   2 1500.46 379.965   3
   6  -6   3 35128.8 1835.20   3
   6  -6   4 1586.48 396.942   3
   6  -6   5 10688.5 1011.32   3
  -6   6  -5 9980.71 887.411   1
   6  -6   6 5178.60 707.826   3
  -6   6  -6 5437.61 699.647   1
  -6   6  -7 1165.26 372.630   1
  -6   6  -8 1303.10 402.936   1
  -6   6  -9 8752.89 1010.36   1
  -6   6 -10 1511.81 486.845   1
  -6   6 -11 17259.2 1529.90   1
   6   6  12 108.059 221.691   4
  -6   6 -12 832.424 399.074   1
   6   6  13 4720.12 952.555   4
   6   7 -12 1752.47 491.732   1
   6   7 -11 56.6818 149.019   1
   6   7 -11 446.685 261.605   5
   6   7 -10 6177.40 921.521   1
   6   7 -10 5517.28 856.153   5
   6   7  -9 3789.80 739.318   1
   6   7  -9 3622.30 688.798   5
   6   7  -8 6282.70 957.991   1
   6   7  -8 6350.76 893.591   5
   6   7  -7 3969.93 743.751   1
   6   7  -7 3227.41 620.640   5
   6   7  -6 604.720 371.437   1
   6   7  -5 998.111 423.284   1
   6  -7  -4 2880.63 540.415   3
   6   7  -4 2212.05 581.455   1
   6  -7  -3 6330.60 804.943   3
   6   7  -3 8011.38 1098.38   1
   6  -7  -2 21562.6 1442.87   3
   6   7  -2 22048.5 1822.07   1
   6  -7  -1 2744.26 509.054   3
   6   7  -1 2593.05 680.250   1
   6  -7   0 15176.0 1183.55   3
   6   7   0 16113.2 1590.37   1
   6  -7   1 5063.58 703.945   3
   6  -7   2 3083.46 566.457   3
   6  -7   3 1313.56 433.789   3
   6  -7   4 1026.97 335.508   3
   6  -7   5 2801.41 576.491   3
   6  -7   6 12848.2 1173.08   3
   6  -7   7 6023.40 835.886   3
  -6   7  -7 7184.51 876.710   1
  -6   7  -8 7410.67 955.027   1
  -6   7  -9 1759.45 512.429   1
  -6   7 -10 1860.42 604.786   1
  -6   7 -11 761.294 428.616   1
  -6   7 -12 1278.83 485.199   1
   6   8 -11 240.623 258.022   1
   6   8 -10 1193.89 430.303   1
   6   8  -9 296.637 305.348   1
   6   8  -9 100.177 142.529   5
   6   8  -8 1326.63 494.371   1
   6   8  -8 1396.15 430.160   5
   6   8  -7 1235.39 477.150   1
   6   8  -7 741.516 345.979   5
   6   8  -6 19299.6 1778.20   1
   6   8  -6 14477.5 1405.93   5
   6   8  -5 3416.11 784.109   1
   6   8  -4 13369.1 1539.76   1
   6  -8  -4 13340.9 1199.98   3
   6  -8  -3-30.7312 159.111   3
   6   8  -3-180.073 355.324   1
   6  -8  -2 2773.99 522.938   3
   6   8  -2 2378.31 650.053   1
   6  -8  -1-78.2419 141.448   3
   6   8  -1 295.318 311.142   1
   6  -8   0 3373.40 575.647   3
   6   8   0 4194.40 903.081   1
   6  -8   1 892.096 235.881   3
   6   8   1 1179.94 484.781   1
   6  -8   2 23041.2 1540.84   3
   6   8   2 26708.5 2117.92   1
   6  -8   3 2204.45 466.416   3
   6  -8   4 14449.8 1224.56   3
   6  -8   5 414.069 232.433   3
   6  -8   6 378.787 264.414   3
   6  -8   7 76.5718 219.797   3
   6  -8   8 632.052 351.324   3
  -6   8  -9 1910.00 540.415   1
  -6   8 -10 4080.84 812.196   1
  -6   8 -11 979.134 439.685   1
   6   9  -8 906.780 459.395   1
   6   9  -7 2140.88 583.396   1
   6   9  -6-121.336 342.342   1
   6   9  -6 45.8225 202.346   5
   6   9  -5 257.749 274.493   1
   6   9  -4 668.242 475.832   1
   6   9  -3 3910.59 936.659   1
   6  -9  -3 5389.45 737.899   3
   6  -9  -2 3897.42 680.070   3
   6   9  -2 5166.31 992.174   1
   6  -9  -1 8503.38 945.815   3
   6   9  -1 8568.63 1297.44   1
   6  -9   0 1283.39 382.812   3
   6   9   0 1884.27 584.925   1
   6  -9   1 1076.35 315.621   3
   6   9   1 1017.69 558.502   1
   6  -9   2 20.6832 151.947   3
   6   9   2 124.563 217.034   1
   6  -9   3 144.201 176.202   3
   6   9   3 480.518 455.278   1
   6  -9   4-265.563 272.294   3
   6   9   4 501.158 332.265   1
   6  -9   5 3453.32 625.282   3
   6  -9   6 1409.90 426.885   3
   6  -9   7 3037.78 618.434   3
   6  -9   8 1092.20 369.019   3
   6  10  -3 1349.90 625.657   1
   6  10  -2-162.391 330.266   1
   6  10  -1-15.8001 273.223   1
   6  10   0 445.284 338.666   1
   6  10   1 5045.96 1063.97   1
   6  10   2 472.892 435.396   1
   6 -10   4-289.863 279.466   3
   6 -10   5 417.897 237.347   3
   6 -10   6 691.087 332.293   3
   7   0 -14-32.1804 201.922   2
   7   0 -13 2680.64 589.321   2
   7   0 -12 199.594 148.278   2
   7   0 -12 291.124 333.790   5
   7   0 -11 21467.8 1484.39   2
   7   0 -11 19709.7 1740.14   5
   7   0 -10-140.739 188.000   2
   7   0 -10-216.963 324.603   5
   7   0  -9 14031.4 1150.13   2
   7   0  -9 13943.8 1385.34   5
   7   0  -8-272.072 154.425   2
   7   0  -8-281.544 256.450   5
   7   0  -7 2946.03 485.789   2
   7   0  -7 2991.21 574.418   5
   7   0  -6 205.738 118.882   2
   7   0  -6-128.954 200.098   5
   7   0  -5 6287.03 643.259   2
   7   0  -5 6305.35 835.565   5
   7   0  -4-149.359 178.423   2
   7   0  -4 27.9066 171.764   5
   7   0  -3 60557.3 2496.40   3
   7   0  -3 55130.1 2348.40   5
   7   0  -2-140.171 156.643   3
   7   0  -2-87.2526 191.473   5
   7   0  -1 5655.74 715.673   3
   7   0   0 193.385 154.682   3
   7   0   1 7180.91 779.841   3
   7   0   2-18.8766 194.103   3
   7   0   3 2626.81 479.829   3
   7   0   4 110.098 163.386   3
   7   0   5 17299.1 1206.61   3
   7   0   6 253.194 210.106   3
   7   0   7 7386.92 812.882   3
   7   0   8 52.2372 182.409   3
   7   0   9 541.991 245.183   3
   7   0  10-564.040 364.093   4
   7   0  11 1517.81 507.940   4
   7   0  12-421.268 357.430   4
   7   0  13 7711.91 1060.63   4
   7   1 -14 6788.55 925.335   2
   7   1 -13 5852.61 846.803   2
   7   1 -13 5842.28 959.062   5
   7   1 -12 3844.11 655.352   2
   7   1 -12 3657.40 777.800   5
   7   1 -11 24.7976 181.239   2
   7  -1 -11 19.7425 227.004   5
   7   1 -11 184.893 231.031   5
   7   1 -10 1868.68 453.364   2
   7  -1 -10 1154.78 397.604   5
   7   1 -10 1361.41 472.867   5
   7   1  -9 1413.85 396.374   2
   7  -1  -9 884.821 325.925   5
   7   1  -9 773.914 339.587   5
   7   1  -8 6324.53 740.891   2
   7  -1  -8 8501.14 1000.02   5
   7   1  -8 6056.56 860.539   5
   7   1  -7 17518.0 1222.95   2
   7  -1  -7 16537.6 1380.22   5
   7   1  -7 17771.3 1461.67   5
   7   1  -6 18373.1 1183.97   2
   7  -1  -6 18979.9 1445.48   5
   7   1  -6 17451.7 1400.42   5
   7   1  -5 14982.9 1034.79   2
   7  -1  -5 16726.4 1314.81   5
   7   1  -5 14140.6 1256.00   5
   7   1  -4 11753.2 883.654   2
   7  -1  -4 13819.5 1153.71   5
   7   1  -4 11845.7 1080.72   5
   7  -1  -3 5351.78 713.758   3
   7   1  -3 4014.41 490.950   2
   7  -1  -3 4119.90 606.514   5
   7   1  -3 4183.96 668.372   5
   7   1  -2-265.395 241.522   3
   7  -1  -2 284.885 278.714   3
   7  -1  -2 102.315 209.543   5
   7   1  -1 422.498 231.728   3
   7  -1  -1 634.190 263.971   3
   7  -1  -1 498.158 218.643   5
   7   1   0 20424.7 1331.52   3
   7  -1   0 20474.3 1368.74   3
   7   1   1 19679.6 1285.09   3
   7  -1   1 19905.2 1315.10   3
   7   1   2 15373.1 1123.94   3
   7  -1   2 13758.9 1092.09   3
   7   1   3 12349.8 1018.45   3
   7  -1   3 12487.1 1032.43   3
   7   1   4 6271.24 702.751   3
   7  -1   4 6413.52 738.305   3
   7   1   5 256.524 202.714   3
   7  -1   5 269.076 194.517   3
   7   1   6 136.717 134.416   4
   7   1   6 415.572 260.642   3
   7  -1   6 146.057 232.952   3
   7   1   7 58.1145 139.470   4
   7   1   7 315.398 208.516   3
   7  -1   7 446.857 214.015   3
   7   1   8 3404.18 633.642   4
   7   1   8 2401.91 455.125   3
   7  -1   8 3010.43 561.883   3
   7   1   9 6997.13 784.033   3
   7   1   9 10011.4 1073.14   4
   7   1  10 8716.83 1015.15   4
   7   1  11 2269.55 532.677   4
   7   1  12 3198.59 684.581   4
   7   1  13-0.39557 269.105   4
   7   2 -14 1387.81 465.789   2
   7   2 -13 406.960 299.324   2
   7   2 -13-431.690 374.137   5
   7   2 -12 2999.56 609.799   2
   7   2 -12 1570.43 469.059   5
   7   2 -11 284.481 161.130   2
   7   2 -11 246.679 181.325   5
   7   2 -10 8993.45 1013.23   2
   7   2 -10 7872.84 1012.27   5
   7   2  -9 7.76662 193.879   2
   7   2  -9-149.733 223.696   5
   7   2  -8 7474.01 844.875   2
   7  -2  -8 8687.55 1059.52   5
   7   2  -8 7057.74 931.536   5
   7   2  -7 659.949 292.384   2
   7  -2  -7 340.356 252.429   5
   7   2  -7 427.646 282.791   5
   7   2  -6 699.306 283.906   2
   7  -2  -6 106.659 153.307   5
   7   2  -6 246.993 190.179   5
   7   2  -5 1693.53 365.290   2
   7   2  -5 1560.81 409.192   5
   7  -2  -4 25488.5 1625.10   3
   7   2  -4 24375.4 1325.63   2
   7  -2  -4 24216.9 1527.86   5
   7   2  -4 21704.5 1505.29   5
   7   2  -4 22067.8 1361.53   1
   7  -2  -3 406.659 233.647   3
   7   2  -3 828.937 295.557   1
   7   2  -3 399.497 167.197   2
   7  -2  -3 736.033 335.321   5
   7  -2  -2 4621.81 646.534   3
   7  -2  -2 5144.23 679.337   5
   7   2  -1 257.839 153.782   3
   7  -2  -1 174.966 156.407   3
   7  -2  -1 283.191 200.802   5
   7   2   0 9132.37 899.525   3
   7  -2   0 10118.8 948.952   3
   7  -2   0 9624.85 897.107   5
   7   2   1 1332.20 341.404   3
   7  -2   1 966.706 280.919   3
   7  -2   1 1391.76 366.376   5
   7   2   2 212.628 168.091   3
   7  -2   2 41.0843 146.715   3
   7   2   3-84.6199 118.775   3
   7  -2   3 58.1607 155.595   3
   7   2   4 11850.9 959.062   3
   7  -2   4 11932.0 1038.63   3
   7   2   4 13473.4 1005.35   4
   7   2   5 53.8482 163.122   4
   7   2   5 160.288 156.387   3
   7  -2   5 85.4869 162.172   3
   7   2   6 12306.7 1004.26   3
   7  -2   6 12910.8 1119.38   3
   7   2   6 15287.3 1147.53   4
   7   2   7 412.088 198.018   4
   7   2   7 697.544 284.783   3
   7  -2   7 889.583 321.309   3
   7   2   8 3611.35 604.330   4
   7   2   8 2428.30 462.476   3
   7  -2   8 2524.38 503.466   3
   7   2   9 322.687 190.250   4
   7   2   9 214.374 181.792   3
   7   2  10-39.5891 217.626   4
   7   2  10 300.285 186.842   3
   7   2  11 506.005 257.981   4
   7   2  12 7873.76 1065.34   4
   7   2  13 92.4292 172.128   4
   7   3 -13 3833.14 750.893   2
   7   3 -13 2944.04 742.733   5
   7   3 -12 2731.59 629.168   2
   7   3 -12 2133.08 587.440   5
   7   3 -11 17.4304 158.244   2
   7   3 -11 40.1113 175.701   5
   7   3 -10 633.388 292.393   2
   7   3 -10 763.915 365.701   5
   7   3  -9 984.946 295.522   2
   7   3  -9 1058.10 386.395   5
   7  -3  -8 1123.15 328.940   5
   7   3  -8 1359.18 369.194   2
   7   3  -8 1536.58 427.434   5
   7   3  -7 6068.32 745.297   2
   7  -3  -7 7370.72 965.479   5
   7   3  -7 7117.41 939.384   5
   7   3  -6 5466.87 709.556   2
   7  -3  -6 6749.74 860.206   5
   7   3  -6 5888.86 824.325   5
   7   3  -5 7134.99 765.212   2
   7  -3  -5 6240.40 821.707   5
   7   3  -5 5277.32 789.868   5
   7   3  -5 6106.76 745.879   1
   7  -3  -4 3522.48 614.768   3
   7  -3  -4 4452.53 659.784   5
   7   3  -4 3421.26 561.621   1
   7   3  -4 3789.28 531.620   2
   7  -3  -3 2006.27 496.422   3
   7   3  -3 1829.97 425.972   1
   7  -3  -3 1534.92 414.686   5
   7  -3  -2 616.730 268.767   3
   7  -3  -2 603.892 308.017   5
   7  -3  -1 4425.38 629.200   3
   7  -3  -1 5029.05 645.959   5
   7   3   0 9242.82 891.275   3
   7  -3   0 8378.88 884.450   3
   7  -3   0 10459.6 912.661   5
   7   3   1 16647.1 1173.48   3
   7  -3   1 14845.7 1173.07   3
   7  -3   1 16913.9 1109.55   5
   7   3   2 3531.55 526.747   3
   7  -3   2 3294.06 551.999   3
   7  -3   2 4716.58 573.516   5
   7   3   3 15081.8 1095.40   3
   7  -3   3 16717.7 1252.75   3
   7   3   4 3944.71 524.745   4
   7   3   4 4037.87 558.982   3
   7  -3   4 4243.64 642.803   3
   7   3   5 427.862 189.700   4
   7   3   5 593.150 208.564   3
   7  -3   5 795.282 348.785   3
   7   3   6-12.3424 139.507   4
   7  -3   6 79.2915 190.523   3
   7   3   7 988.022 304.422   4
   7  -3   7 885.822 281.404   3
   7   3   8 5252.25 741.600   4
   7  -3   8 3226.13 621.715   3
   7   3   9 5426.72 834.774   4
   7   3  10 6948.67 940.547   4
   7   3  11 12477.6 1303.54   4
   7   3  12 346.935 259.088   4
   7   3  13 1396.49 482.929   4
   7   4 -13 2974.62 646.025   2
   7   4 -13 2342.61 655.759   5
   7   4 -12 109.473 207.927   2
   7   4 -12-136.781 176.414   5
   7   4 -11 1496.16 395.681   2
   7   4 -11 1435.12 429.824   5
   7   4 -10 63.4292 157.640   2
   7   4 -10-664.418 396.681   5
   7   4  -9 5088.01 747.243   2
   7   4  -9 5533.73 867.974   5
   7   4  -8 114.836 149.402   2
   7   4  -8 156.526 196.025   5
   7   4  -7 485.075 269.815   2
   7   4  -7 255.913 185.001   5
   7   4  -6 385.173 264.047   1
   7  -4  -6 340.275 234.602   5
   7   4  -6 311.545 194.368   2
   7   4  -6 473.871 284.290   5
   7  -4  -5 3153.71 577.060   5
   7   4  -5 3188.59 560.000   2
   7   4  -5 2894.72 601.295   5
   7   4  -5 4091.98 663.937   1
   7  -4  -4-14.5564 159.700   3
   7  -4  -4-30.1583 119.147   5
   7   4  -4-112.018 154.065   1
   7   4  -4-184.467 167.941   2
   7  -4  -3 13315.3 1179.35   3
   7  -4  -3 12200.3 1092.49   5
   7   4  -3 14245.3 1264.76   1
   7  -4  -2 365.297 253.422   3
   7   4  -2 570.049 321.748   1
   7  -4  -2 185.307 139.853   5
   7  -4  -1 10945.9 1019.31   3
   7  -4  -1 9754.12 881.178   5
   7  -4   0 221.539 194.312   3
   7  -4   1 1058.91 335.730   3
   7  -4   2 179.678 139.531   3
   7  -4   3 2006.46 453.109   3
   7  -4   4 180.321 190.414   3
   7  -4   5 17411.5 1309.53   3
   7   4   6 518.101 237.316   4
   7  -4   6 693.144 312.399   3
   7  -4   7 14875.1 1265.48   3
   7   4   7 21394.1 1461.95   4
   7   4   8 1139.27 386.660   4
   7  -4   8 867.588 346.409   3
   7   4   9 723.407 332.363   4
   7   4  10 347.218 248.056   4
   7   4  11 728.119 366.975   4
   7   4  12 10.8532 251.625   4
   7   5 -12 1590.29 509.652   5
   7   5 -12 2645.82 599.161   2
   7   5 -11-144.712 271.369   5
   7   5 -11-294.422 256.860   2
   7   5 -10 638.649 295.592   5
   7   5 -10 935.133 334.854   2
   7   5  -9 143.029 205.574   5
   7   5  -9-43.3007 135.901   2
   7   5  -8 3965.65 714.377   5
   7   5  -8 4104.19 712.373   2
   7   5  -7 6341.85 892.003   1
   7   5  -7 6046.68 908.269   2
   7   5  -7 6197.67 884.479   5
   7   5  -6 9853.36 1088.45   1
   7   5  -6 10386.2 1097.32   2
   7   5  -6 10487.1 1123.70   5
   7   5  -5 1233.33 362.788   1
   7  -5  -4 11620.4 1127.03   3
   7   5  -4 10574.5 1158.68   1
   7  -5  -3 655.497 260.922   3
   7   5  -3 250.933 158.718   1
   7  -5  -2 451.281 299.895   3
   7   5  -2 533.931 273.116   1
   7  -5  -1 2131.83 481.179   3
   7  -5   0 9659.55 989.690   3
   7  -5   1 4071.80 645.087   3
   7  -5   2 25552.1 1628.61   3
   7  -5   3 8578.83 918.600   3
   7  -5   4 9798.52 1007.36   3
   7  -5   5 114.843 147.824   3
   7  -5   6 394.974 206.831   3
   7  -5   7 29.0534 161.644   3
   7   5   8 5968.75 829.954   4
   7  -5   8 4927.03 798.745   3
   7   5   9 4520.63 768.283   4
   7  -5   9 1834.91 449.326   3
   7   5  10 11898.2 1299.16   4
   7   5  11 5145.98 912.833   4
   7   5  12 3615.27 814.330   4
   7   6 -12 2099.28 598.253   5
   7   6 -11 838.834 380.987   5
   7   6 -11 841.589 381.229   2
   7   6 -10 4974.26 849.123   5
   7   6 -10 5215.67 890.252   2
   7   6  -9-210.456 293.727   5
   7   6  -9-251.257 300.327   2
   7   6  -8 4907.98 794.811   1
   7   6  -8 6708.58 974.385   2
   7   6  -8 4426.41 798.434   5
   7   6  -7 85.4231 178.082   1
   7   6  -7 596.601 332.497   5
   7   6  -6 628.957 298.564   1
   7   6  -6 576.408 302.700   5
   7   6  -5 239.496 251.413   1
   7  -6  -4 16567.6 1381.73   3
   7   6  -4 15478.5 1494.19   1
   7  -6  -3 260.800 180.725   3
   7   6  -3 90.7088 186.789   1
   7  -6  -2 14230.0 1239.21   3
   7   6  -2 12951.6 1423.00   1
   7  -6  -1 197.697 178.449   3
   7   6  -1 653.163 376.649   1
   7  -6   0 13351.1 1188.12   3
   7  -6   1 285.378 162.411   3
   7  -6   2 0.84881 177.795   3
   7  -6   3-344.047 205.223   3
   7  -6   4 13101.4 1209.75   3
   7  -6   5 1340.98 437.717   3
   7  -6   6 15894.4 1329.13   3
   7  -6   7 65.1483 201.404   3
   7  -6   8 4394.63 725.379   3
   7  -6   9 15.2839 160.263   3
   7   6  10-291.517 284.293   4
   7   6  11 413.230 254.649   4
   7   7 -11 806.723 407.488   5
   7   7 -10 1291.60 479.775   5
   7   7 -10 1076.55 423.675   2
   7   7  -9 2745.38 634.634   1
   7   7  -9 2033.00 571.295   5
   7   7  -8 872.285 403.708   1
   7   7  -8 556.277 329.484   5
   7   7  -7 9021.51 1183.98   1
   7   7  -7 7908.17 1038.63   5
   7   7  -6 3312.35 734.786   1
   7   7  -6 2244.72 610.009   5
   7   7  -5 14903.1 1562.90   1
   7  -7  -4 2415.13 555.871   3
   7   7  -4 2543.36 654.197   1
   7  -7  -3 2177.85 530.268   3
   7   7  -3 1058.40 467.410   1
   7  -7  -2 806.151 307.569   3
   7   7  -2 497.198 312.097   1
   7  -7  -1 1498.10 392.071   3
   7   7  -1 1566.27 546.743   1
   7  -7   0 2897.16 569.617   3
   7   7   0 3977.92 827.883   1
   7  -7   1 12130.1 1141.55   3
   7   7   1 15921.5 1656.42   1
   7  -7   2 1663.47 422.442   3
   7  -7   3 8931.44 974.800   3
   7  -7   4 1767.14 484.993   3
   7  -7   5 1980.01 512.884   3
   7  -7   6 76.2683 231.926   3
   7  -7   7 893.424 373.073   3
   7  -7   8 370.919 297.774   3
   7   8  -9 2457.55 645.580   1
   7   8  -9 1733.75 567.465   5
   7   8  -8 12.7297 218.806   1
   7   8  -8-126.237 205.291   5
   7   8  -7 1060.75 436.385   1
   7   8  -7 814.094 374.363   5
   7   8  -6-49.1363 249.494   1
   7   8  -6 259.874 174.521   5
   7   8  -5 1329.12 539.127   1
   7   8  -4-537.092 432.416   1
   7   8  -3 10441.1 1399.15   1
   7  -8  -3 10198.9 1123.53   3
   7  -8  -2 1662.83 427.238   3
   7   8  -2 1389.48 483.575   1
   7  -8  -1 5404.30 794.014   3
   7   8  -1 4876.45 1006.22   1
   7  -8   0 86.1357 149.680   3
   7   8   0-634.174 421.616   1
   7  -8   1 1496.71 416.402   3
   7   8   1 1047.16 469.745   1
   7  -8   2 171.081 142.481   3
   7   8   2 593.977 383.001   1
   7  -8   3 988.940 345.661   3
   7  -8   4 113.408 197.111   3
   7  -8   5 5327.97 805.672   3
   7  -8   6-4.35172 179.052   3
   7   9  -7 422.805 329.386   5
   7   9  -6 3233.66 726.070   5
   7   9  -4 1432.90 597.163   1
   7  -9  -3 14.5530 154.031   3
   7   9  -3-441.952 362.906   1
   7  -9  -2 290.825 234.519   3
   7   9  -2 433.218 447.229   1
   7  -9  -1 71.4398 135.529   3
   7   9  -1 690.152 438.726   1
   7  -9   0 1636.41 451.693   3
   7   9   0 1908.62 687.873   1
   7  -9   1 1321.95 436.012   3
   7   9   1 491.911 433.686   1
   7  -9   2 2486.45 531.649   3
   7  -9   3 490.048 208.191   3
   7  -9   4 779.080 357.032   3
   8   0 -12 1058.84 370.565   2
   8   0 -12 1793.87 631.143   5
   8   0 -11 33.8937 152.623   2
   8   0 -11-138.640 307.898   5
   8   0 -10-83.2287 141.419   2
   8   0 -10 535.955 386.725   5
   8   0  -9 239.915 248.129   2
   8   0  -9-155.145 238.464   5
   8   0  -8 16398.9 1214.58   2
   8   0  -8 17779.9 1550.72   5
   8   0  -7 130.228 263.485   5
   8   0  -6 14772.5 1380.30   5
   8   0  -5-177.805 267.404   5
   8   0  -4 1659.88 483.105   5
   8   0  -3-103.503 144.049   5
   8   0  -2 2048.07 499.333   3
   8   0  -2 1402.96 371.280   5
   8   0  -1-243.519 188.503   3
   8   0  -1 0.28313 221.672   5
   8   0   0 14432.3 1223.04   3
   8   0   1-81.8283 125.922   3
   8   0   2 5341.60 722.674   3
   8   0   3 199.401 170.350   3
   8   0   4 2892.50 546.717   3
   8   0   5 56.3425 188.888   3
   8   0   6 1303.83 389.078   3
   8   0   7-99.8048 131.419   3
   8   0   8 6981.35 855.840   3
   8   0   9-101.818 177.480   3
   8   0  10 6132.49 854.786   3
   8   0  11-56.2801 183.255   3
   8   0  12 483.914 249.744   3
   8   1 -12 2474.13 557.611   2
   8   1 -11 3402.12 628.434   2
   8  -1 -11 3981.81 827.858   5
   8   1 -11 3542.00 777.001   5
   8   1 -10 2008.67 505.468   2
   8  -1 -10 1954.76 630.871   5
   8   1 -10 3522.97 758.123   5
   8   1  -9 1448.22 403.215   2
   8  -1  -9 1472.54 429.314   5
   8   1  -9 1354.30 485.888   5
   8   1  -8 153.299 133.848   2
   8  -1  -8 433.482 303.020   5
   8   1  -7 271.560 193.012   2
   8  -1  -7 607.040 366.291   5
   8   1  -7 68.0062 168.246   5
   8  -1  -6 388.421 283.026   5
   8   1  -6 575.813 332.235   5
   8  -1  -5 3039.93 613.929   5
   8   1  -5 3192.44 688.487   5
   8  -1  -4 6772.97 921.991   5
   8   1  -4 8011.77 963.056   5
   8  -1  -3 4407.77 729.692   3
   8  -1  -3 4386.04 718.761   5
   8   1  -3 3630.34 686.051   5
   8  -1  -2 2472.67 548.798   3
   8  -1  -2 1987.62 466.518   5
   8   1  -1 5560.90 775.562   3
   8  -1  -1 5273.79 761.331   3
   8  -1  -1 4909.30 712.436   5
   8   1   0 141.613 133.465   3
   8  -1   0 323.456 227.228   3
   8  -1   0 588.975 254.955   5
   8   1   1 159.123 156.761   3
   8  -1   1 33.9186 173.351   3
   8   1   2 3249.28 568.771   3
   8  -1   2 2917.19 507.703   3
   8   1   3 6462.59 787.323   3
   8  -1   3 5713.20 764.267   3
   8   1   4 6963.24 810.259   3
   8  -1   4 6510.79 827.668   3
   8   1   5 3842.34 609.804   3
   8  -1   5 4360.81 668.077   3
   8   1   6 1536.04 368.203   3
   8  -1   6 2404.25 508.355   3
   8   1   7 1593.77 405.896   3
   8  -1   7 1649.13 436.455   3
   8   1   8 83.8382 170.575   3
   8  -1   8 297.671 282.434   3
   8   1   9 37.1336 134.883   3
   8  -1   9 694.818 311.612   3
   8   1  10 368.509 229.925   3
   8  -1  10 330.811 263.088   3
   8   1  11 912.064 354.619   3
   8  -1  11 746.800 314.928   3
   8   2 -12-182.482 183.098   2
   8   2 -11 282.887 213.035   2
   8   2 -11 627.289 354.879   5
   8   2 -10 424.868 221.859   2
   8  -2 -10 381.881 342.594   5
   8   2 -10 208.612 250.772   5
   8   2  -9 1507.20 405.347   2
   8  -2  -9 2108.39 560.763   5
   8   2  -9 1448.03 460.914   5
   8   2  -8 51.6503 214.600   2
   8  -2  -8 283.753 282.767   5
   8   2  -8-224.961 231.777   5
   8   2  -7 13448.1 1141.92   2
   8  -2  -7 14430.4 1408.02   5
   8   2  -7 13670.5 1370.47   5
   8  -2  -6 793.132 378.682   5
   8   2  -6 1217.92 449.646   5
   8  -2  -5 8956.30 1058.01   5
   8   2  -5 10003.5 1104.94   5
   8  -2  -4 50.2427 150.166   5
   8   2  -4 97.3846 169.740   5
   8  -2  -3-48.3789 211.759   3
   8  -2  -3-106.820 254.877   5
   8   2  -3-42.0242 193.775   5
   8  -2  -2 162.016 198.606   3
   8  -2  -2 256.648 244.448   5
   8  -2  -1 12612.2 1174.15   3
   8  -2  -1 11772.0 1107.43   5
   8   2   0 200.158 185.320   3
   8  -2   0 164.070 201.477   3
   8  -2   0 492.344 233.689   5
   8   2   1 5798.41 771.205   3
   8  -2   1 5209.77 743.231   3
   8  -2   1 6226.03 758.340   5
   8   2   2 1213.05 359.995   3
   8  -2   2 858.720 288.405   3
   8  -2   2 1535.48 381.915   5
   8   2   3 12354.3 1088.27   3
   8  -2   3 12593.3 1137.17   3
   8   2   4 795.787 292.716   3
   8  -2   4 631.419 165.363   3
   8   2   5 254.715 168.285   3
   8  -2   5 265.673 234.441   3
   8   2   6 1321.69 363.806   3
   8  -2   6 1499.72 427.630   3
   8   2   7 5383.07 720.572   3
   8  -2   7 5495.40 780.593   3
   8   2   7 6715.07 845.654   4
   8   2   8-163.997 129.176   4
   8  -2   8 91.4036 163.252   3
   8  -2   9 8868.31 1029.81   3
   8   2   9 12096.7 1243.14   4
   8   2  10 282.246 221.963   4
   8  -2  10 298.407 150.751   3
   8   2  11 4214.81 805.125   4
   8  -2  11 2158.79 545.684   3
   8   3 -12 2269.66 579.807   2
   8   3 -11 1806.74 494.888   2
   8   3 -11 1997.53 610.388   5
   8   3 -10 1990.40 510.852   2
   8   3 -10 1247.09 491.504   5
   8   3  -9 1770.06 476.204   2
   8   3  -9 1475.06 491.787   5
   8   3  -8 312.593 265.405   2
   8  -3  -8 576.324 281.656   5
   8   3  -8 64.0771 283.336   5
   8   3  -7-141.260 178.401   2
   8  -3  -7 679.604 313.186   5
   8   3  -7 233.263 353.375   5
   8  -3  -6 1061.62 387.469   5
   8   3  -6 687.196 364.510   5
   8  -3  -5 3000.17 630.826   5
   8   3  -5 2873.70 622.247   5
   8  -3  -4 6500.15 876.349   5
   8   3  -4 6599.42 908.262   5
   8  -3  -3 2980.77 604.031   3
   8  -3  -3 3205.58 589.892   5
   8  -3  -2 7468.28 944.333   3
   8  -3  -2 7756.73 889.032   5
   8  -3  -1 1890.07 476.622   3
   8  -3  -1 1936.48 483.299   5
   8  -3   0 2093.75 525.006   3
   8  -3   0 2068.62 457.359   5
   8   3   1-90.0012 136.112   3
   8  -3   1 75.3023 184.638   3
   8   3   2 1806.55 455.137   3
   8  -3   2 1247.23 382.271   3
   8  -3   3 8358.59 941.409   3
   8  -3   4 7373.01 875.797   3
   8  -3   5 2829.67 556.716   3
   8  -3   6 7264.42 913.621   3
   8  -3   7 364.234 278.258   3
   8   3   8 705.152 292.540   4
   8  -3   8 652.543 300.495   3
   8   3   9 237.371 183.685   4
   8  -3   9 1025.90 410.545   3
   8   3  10-521.749 353.642   4
   8  -3  10 441.410 285.691   3
   8   3  11 3444.17 754.456   4
   8   4 -11 210.129 211.633   2
   8   4 -10 1882.49 488.767   2
   8   4 -10 2382.19 620.360   5
   8   4  -9 333.634 250.934   2
   8   4  -9-248.956 244.559   5
   8   4  -8 3671.63 653.843   2
   8   4  -8 3511.46 722.854   5
   8   4  -7 825.502 444.892   5
   8  -4  -6 17186.2 1520.26   5
   8   4  -6 15476.5 1442.93   5
   8  -4  -5-126.142 142.228   5
   8   4  -5 784.521 323.715   5
   8  -4  -4 1689.22 488.071   3
   8  -4  -4 1276.11 395.816   5
   8  -4  -3 33.7092 193.979   3
   8   4  -3 128.207 174.145   1
   8  -4  -3 365.446 238.190   5
   8  -4  -2 3054.31 624.747   3
   8   4  -2 2981.75 600.548   1
   8  -4  -1 176.488 166.861   3
   8  -4   0 10802.8 1115.31   3
   8  -4   1 613.674 193.861   3
   8  -4   2 21330.8 1541.92   3
   8  -4   3-47.1159 206.959   3
   8  -4   4 3522.75 614.619   3
   8  -4   5 17.5895 194.361   3
   8  -4   6 744.219 350.992   3
   8  -4   7 161.838 272.684   3
   8  -4   8 5611.62 854.332   3
   8  -4   9 269.975 266.688   3
   8   4  10 9294.33 1207.69   4
   8   4  11 231.917 288.461   4
   8   5 -10 2535.76 609.842   2
   8   5  -9 1708.14 485.262   2
   8   5  -9 1441.21 512.056   5
   8   5  -8-38.6694 146.881   2
   8   5  -8-607.025 382.301   5
   8   5  -7 1223.89 469.070   5
   8   5  -6 462.088 318.981   5
   8   5  -5 4214.87 812.208   5
   8  -5  -4 8902.28 1080.46   3
   8   5  -4 7984.52 1073.10   1
   8  -5  -3 9828.70 1110.62   3
   8   5  -3 8851.65 1135.74   1
   8  -5  -2 3107.20 621.887   3
   8   5  -2 3177.31 704.043   1
   8  -5  -1 7070.88 896.316   3
   8   5  -1 6350.46 976.079   1
   8  -5   0 1961.98 484.197   3
   8  -5   1 623.215 251.106   3
   8  -5   2 228.926 197.021   3
   8  -5   3 4525.05 739.387   3
   8  -5   4 1883.20 479.043   3
   8  -5   5 8235.17 989.780   3
   8  -5   6 3874.97 712.018   3
   8  -5   7 1002.55 419.349   3
   8  -5   8 794.996 334.800   3
   8   6  -9 2728.53 615.975   2
   8   6  -8 1061.54 428.147   5
   8   6  -7 7658.76 1088.61   5
   8   6  -6-91.6997 169.265   5
   8   6  -5 6803.23 1049.90   1
   8   6  -5 6851.32 1015.23   5
   8  -6  -4 680.953 334.044   3
   8   6  -4 312.982 295.667   1
   8  -6  -3 179.812 220.854   3
   8   6  -3-446.185 304.651   1
   8  -6  -2-130.280 197.621   3
   8   6  -2-235.562 405.236   1
   8  -6  -1 7158.01 963.852   3
   8   6  -1 8107.97 1160.64   1
   8  -6   0 517.770 234.718   3
   8   6   0 599.803 348.843   1
   8  -6   1 7845.79 972.349   3
   8  -6   2 17.7661 229.287   3
   8  -6   3 7642.64 967.473   3
   8  -6   4-295.234 255.488   3
   8  -6   5 221.041 248.101   3
   8  -6   6 743.229 356.738   3
   8   7  -6 1036.49 378.736   1
   8   7  -6 989.791 402.425   5
   8   7  -5 1722.09 574.196   1
   8   7  -5 1932.02 589.677   5
   8   7  -4 4042.72 880.392   1
   8  -7  -3 1206.87 454.653   3
   8   7  -3 1022.62 464.351   1
   8  -7  -2 4476.47 756.052   3
   8   7  -2 4218.74 891.187   1
   8  -7  -1 1284.16 437.433   3
   8   7  -1 2046.12 645.925   1
   8  -7   0 257.352 227.192   3
   8   7   0-203.153 271.552   1
   8  -7   1 414.961 245.749   3
   8   7   1 410.974 392.502   1
   8  -7   2 555.207 315.040   3
   8  -7   3 196.546 176.648   3
   8  -7   4 3337.74 649.923   3
   8   8  -3 374.355 375.586   1
   8  -8  -2 283.595 207.270   3
   8   8  -2 360.265 397.149   1
   8  -8  -1 133.462 183.958   3
   8   8  -1-49.5292 267.006   1
   9   0  -9-315.095 240.312   5
   9   0  -8-331.291 319.491   5
   9   0  -7 178.584 173.678   5
   9   0  -6-4.68811 177.634   5
   9   0  -5 14317.4 1422.02   5
   9   0  -4-274.245 255.262   5
   9   0  -3 5409.91 852.691   5
   9   0  -2 151.935 194.427   5
   9   0  -1 57.6949 158.882   3
   9   0  -1 271.070 235.294   5
   9   0   0 135.508 163.977   3
   9   0   0-5.83141 224.859   5
   9   0   1 1703.10 442.246   3
   9   0   2 17.3909 125.436   3
   9   0   3 7700.00 943.835   3
   9   0   4-79.5813 263.728   3
   9   0   5 3793.24 646.935   3
   9   0   6-430.158 301.540   3
   9   0   7 1033.08 377.083   3
   9   0   8 299.622 240.783   3
   9   0   9-55.8307 256.445   3
   9  -1  -9 1613.31 530.233   5
   9  -1  -8 2486.96 646.529   5
   9   1  -8 1644.82 492.740   5
   9  -1  -7 1736.87 533.976   5
   9   1  -7 743.723 402.743   5
   9  -1  -6 1929.21 544.575   5
   9   1  -6 1647.85 503.622   5
   9  -1  -5-327.203 284.111   5
   9   1  -5 54.5400 208.261   5
   9  -1  -4 500.938 307.453   5
   9   1  -4-23.6639 211.430   5
   9  -1  -3 257.602 269.114   5
   9   1  -3 676.236 330.376   5
   9  -1  -2 724.822 271.158   3
   9  -1  -2 187.405 240.129   5
   9   1  -2 996.312 423.162   5
   9   1  -1 2254.85 559.746   3
   9  -1  -1 3171.11 632.829   3
   9  -1  -1 2550.91 583.245   5
   9   1  -1 4020.73 715.359   5
   9   1   0 2767.50 582.895   3
   9  -1   0 2480.00 509.243   3
   9  -1   0 2372.12 544.911   5
   9   1   1 2318.97 559.940   3
   9  -1   1 2227.17 512.066   3
   9  -1   1 2104.07 524.820   5
   9   1   2 5567.05 827.620   3
   9  -1   2 5820.10 830.671   3
   9   1   3 569.764 240.699   3
   9  -1   3 612.444 308.254   3
   9   1   4 218.794 173.998   3
   9  -1   4 347.885 186.535   3
   9   1   5 1883.12 463.337   3
   9  -1   5 1618.20 449.162   3
   9   1   6 1998.52 474.070   3
   9  -1   6 1599.92 441.633   3
   9   1   7 922.546 344.047   3
   9  -1   7 1731.49 488.618   3
   9   1   8 1228.61 375.555   3
   9  -1   8 1228.99 413.894   3
   9  -2  -9 742.679 431.476   5
   9  -2  -8 322.893 180.626   5
   9   2  -8 334.811 266.020   5
   9  -2  -7 614.359 439.278   5
   9   2  -7-599.923 389.700   5
   9  -2  -6 3150.24 719.824   5
   9   2  -6 3901.15 783.977   5
   9  -2  -5 107.828 215.470   5
   9   2  -5 128.955 194.721   5
   9  -2  -4 11243.3 1213.16   5
   9   2  -4 12375.8 1299.55   5
   9  -2  -3 769.800 349.297   5
   9   2  -3 990.492 412.510   5
   9  -2  -2 4174.84 730.988   3
   9  -2  -2 4071.31 705.304   5
   9   2  -2 3999.76 722.921   5
   9  -2  -1 230.028 152.866   3
   9  -2  -1 319.102 269.449   5
   9   2   0 78.2617 169.512   3
   9  -2   0-65.6647 239.866   3
   9  -2   0 376.925 271.414   5
   9   2   1 13.3769 173.199   3
   9  -2   1 117.103 162.775   3
   9   2   2 8229.84 971.719   3
   9  -2   2 8022.11 988.615   3
   9   2   3 313.946 208.295   3
   9  -2   3 146.731 139.750   3
   9   2   4 4935.87 726.364   3
   9  -2   4 4269.20 680.165   3
   9  -2   5 238.226 200.052   3
   9  -2   6 4449.44 748.291   3
   9  -2   7 86.6774 152.780   3
   9  -3  -8 2870.32 710.499   5
   9  -3  -7 3776.20 782.387   5
   9   3  -7 4251.99 848.013   5
   9  -3  -6 1874.33 569.634   5
   9   3  -6 1378.48 479.792   5
   9  -3  -5 652.367 336.887   5
   9   3  -5 703.448 414.490   5
   9  -3  -4 345.913 284.820   5
   9   3  -4 97.3115 175.836   5
   9  -3  -3-152.357 190.612   3
   9  -3  -3 214.054 290.706   5
   9   3  -3-358.589 276.566   5
   9  -3  -2 3182.31 698.595   3
   9  -3  -1 4450.54 786.882   3
   9  -3   0 1653.56 484.744   3
   9  -3   1 8745.20 1049.93   3
   9  -3   2 2703.55 576.498   3
   9  -3   3 1501.88 445.408   3
   9  -3   4-562.775 292.377   3
   9  -3   5 39.8517 180.501   3
   9  -3   6 1923.97 498.662   3
   9  -4  -6 245.848 230.455   5
   9   4  -6 89.7877 197.721   5
   9   4  -5 8058.64 1101.37   5
   9   4  -4 329.329 264.794   5
   9  -4  -3 13655.3 1392.09   3
   9  -4  -2 489.582 301.635   3
   9  -4  -1 339.776 220.996   3
   9  -4   0 522.643 255.606   3
   9  -4   1 1158.57 394.350   3
   9  -4   2-386.409 340.008   3
   9  -4   3 3723.40 688.820   3
   9  -4   4-96.6546 208.314   3
   9  -4   5 7834.29 1016.19   3
   9  -5  -3-72.2524 234.742   3
   9  -5  -2 836.566 356.768   3
   9  -5  -1 1359.76 429.527   3
   9   5  -1 3420.50 736.854   1
   9  -5   0 3333.47 689.763   3
   9   5   0 3756.67 787.303   1
   9  -5   1 1555.07 431.572   3
   9  -5   2 3106.35 644.125   3
   9   6  -2 3228.20 743.181   1
   9   6  -1-318.017 230.943   1
   9   6   0 234.377 333.089   1
   9   6   1 1066.13 458.150   1
  10   0  -3-22.5188 221.398   5
  10   0  -2 6029.30 962.703   5
  10   0  -1 16.1525 201.983   5
  10   0   0 2371.14 578.819   3
  10   0   0 2596.49 624.965   5
  10   0   1-30.7307 166.622   3
  10   0   1 73.1437 183.857   5
  10   0   2 437.471 288.256   3
  10   0   3 216.488 214.565   3
  10   0   4 193.893 207.214   3
  10  -1  -4 1578.13 542.369   5
  10  -1  -3 1340.03 474.171   5
  10  -1  -2-247.421 288.019   5
  10   1  -2 422.718 312.388   5
  10  -1  -1-126.381 143.253   5
  10   1  -1-181.976 216.136   5
  10  -1   0-26.2515 177.254   3
  10  -1   0 273.938 284.286   5
  10   1   0 36.4714 194.862   5
  10   1   1 888.165 386.104   3
  10  -1   1 1329.99 463.332   3
  10   1   2 1992.63 522.660   3
  10  -1   2 2271.90 549.880   3
  10   1   3 2754.84 612.083   3
  10   1   4 2200.52 560.716   3
  10   1   5 1908.07 523.674   3
  10  -2  -4-70.9796 181.871   5
  10  -2  -3 2292.19 598.081   5
   0   0   0    0.00    0.00   0
TITL xl019 in P2(1)/n
REM P2(1)/n (#14 in standard setting)
CELL 0.71073   6.960947   8.931887  13.718937  90.0000  91.6637  90.0000
ZERR    1.00   0.000503   0.000699   0.000894   0.0000   0.0067   0.0000
LATT  1
SYMM -x+1/2, y+1/2,-z+1/2
SFAC C H O F As
UNIT 16.00 20.00 8.00 24.00 4.00
TREF
HKLF 4
END
;
_shelx_hkl_checksum     32586
_shelx_res_file
;
TITL shelxt_a.res in P2(1)/n
    shelx.res
    created by SHELXL-2019/3 at 13:55:27 on 18-Sep-2024
CELL  0.71073   6.9609   8.9319  13.7189   90.000   91.664   90.000
ZERR     4.00   0.0005   0.0007   0.0009    0.000    0.007    0.000
LATT   1
SYMM  1/2 - X, 1/2 + Y, 1/2 - Z
SFAC  C    H    O    F    AS
UNIT  16 20 8 24 4
MERG   2
OMIT     0   0   4
SHEL1000 0.73
FMAP   2
PLAN   20
SIZE     0.146   0.206   0.900
ACTA
BOND
CONF
LIST   4
L.S.  10
TEMP  -162.00
WGHT    0.044400
FVAR       4.36410
AS1   5    0.555306    0.619461    0.311413    11.00000    0.02680    0.02438 =
         0.01897    0.00004   -0.00046    0.00042
F3    4    0.366286    0.735064    0.282854    11.00000    0.03627    0.04605 =
         0.03130   -0.00302   -0.00333    0.01571
F5    4    0.594366    0.598256    0.189544    11.00000    0.03819    0.05307 =
         0.02300   -0.00066    0.00708    0.00543
F2    4    0.505321    0.636438    0.432281    11.00000    0.05955    0.06045 =
         0.01874   -0.00078    0.00163    0.00938
O2    3    0.089705    0.153290    0.501166    11.00000    0.03355    0.03106 =
         0.02604   -0.00197    0.00833   -0.00348
O1    3    0.163348    0.356878    0.420708    11.00000    0.03053    0.02813 =
         0.03440   -0.00153    0.00232    0.00142
F4    4    0.741091    0.501984    0.339874    11.00000    0.05790    0.04500 =
         0.04686   -0.00180   -0.01582    0.02531
F1    4    0.398236    0.467373    0.302510    11.00000    0.06575    0.04407 =
         0.04300   -0.00016    0.00660   -0.02996
F6    4    0.707151    0.768289    0.319301    11.00000    0.04249    0.04286 =
         0.06311   -0.00509   -0.00345   -0.01696
C1    1    0.197290    0.222265    0.442990    11.00000    0.02505    0.02787 =
         0.01998   -0.00572   -0.00332   -0.00204
C2    1    0.353526    0.138312    0.405268    11.00000    0.02830    0.02598 =
         0.02257    0.00280    0.00004    0.00053
C3    1    0.479461    0.070941    0.369711    11.00000    0.02917    0.03460 =
         0.03335   -0.00120    0.00319    0.00491
AFIX 163
H1    2    0.580815    0.016719    0.341095    11.00000   -1.20000
AFIX   0
C4    1   -0.076700    0.235148    0.540495    11.00000    0.03385    0.04854 =
         0.04362   -0.00973    0.01493   -0.00208
AFIX 137
H2A   2   -0.030985    0.324746    0.575262    11.00000   -1.50000
H2B   2   -0.144696    0.170089    0.585530    11.00000   -1.50000
H2C   2   -0.164273    0.264647    0.486657    11.00000   -1.50000
AFIX   0
H3    2    0.235020    0.393626    0.386992    11.00000    0.04699
HKLF 4
REM  shelxt_a.res in P2(1)/n
REM wR2 = 0.0986, GooF = S = 1.051, Restrained GooF = 1.051 for all data
REM R1 = 0.0388 for 1900 Fo > 4sig(Fo) and 0.0501 for all 2303 data
REM 123 parameters refined using 0 restraints
END
WGHT      0.0444      0.0000
REM Highest difference peak  0.872,  deepest hole -0.923,  1-sigma level  0.116
Q1    1   0.5929  0.5168  0.3311  11.00000  0.05    0.87
Q2    1   0.5916  0.7159  0.3273  11.00000  0.05    0.83
Q3    1   0.5114  0.7182  0.2931  11.00000  0.05    0.77
Q4    1   0.5147  0.5237  0.2948  11.00000  0.05    0.73
Q5    1   0.3759  0.6318  0.2995  11.00000  0.05    0.54
Q6    1   0.5613  0.1446  0.3142  11.00000  0.05    0.54
Q7    1   0.7261  0.6108  0.3221  11.00000  0.05    0.52
Q8    1   0.6487  0.4338  0.3615  11.00000  0.05    0.51
Q9    1   0.1740  0.1232  0.4370  11.00000  0.05    0.48
Q10   1   0.6578  0.6833  0.2866  11.00000  0.05    0.47
Q11   1   0.4732  0.4516  0.3454  11.00000  0.05    0.45
Q12   1   0.3043  0.5285  0.3231  11.00000  0.05    0.42
Q13   1   0.5863  0.6091  0.4205  11.00000  0.05    0.39
Q14   1   0.6579  0.7835  0.2867  11.00000  0.05    0.37
Q15   1   0.4638  0.1789  0.3652  11.00000  0.05    0.37
Q16   1   0.7756  0.6991  0.3008  11.00000  0.05    0.37
Q17   1   0.4022  0.0487  0.3858  11.00000  0.05    0.36
Q18   1   0.3098  0.4245  0.3332  11.00000  0.05    0.35
Q19   1   0.3985  0.4262  0.2997  11.00000  0.05    0.34
Q20   1   0.0316  0.2052  0.5272  11.00000  0.05    0.33
;
_shelx_res_checksum     53313
data_IV
_audit_creation_method     'SHELXL-2019/3'
_audit_block_code     ?
_chemical_name_systematic
;
Dimethyl (<i>E</i>)-but-2-enedioate
;
_chemical_name_common     ?
_chemical_formula_moiety     'C6 H8 O4'
_chemical_formula_sum     'C6 H8 O4'
_chemical_formula_iupac     'C6 H8 O4'
_chemical_formula_weight     144.12
_chemical_melting_point     ?
_space_group_crystal_system     triclinic
_space_group_name_H-M_alt     'P -1'
_space_group_name_Hall     '-P 1'
loop_
    _space_group_symop_operation_xyz
    'x, y, z'
    '-x, -y, -z'
_cell_length_a     3.8726(11)
_cell_length_b     5.6546(10)
_cell_length_c     8.3778(18)
_cell_angle_alpha     100.642(16)
_cell_angle_beta     100.42(2)
_cell_angle_gamma     105.73(2)
_cell_volume     168.30(7)
_cell_formula_units_Z     1
_cell_measurement_reflns_used     712
_cell_measurement_theta_min     3.9420
_cell_measurement_theta_max     32.0320
_cell_measurement_temperature     112(2)
_exptl_crystal_description     'plate'
_exptl_crystal_colour     'colorless'
_exptl_crystal_size_max     0.523
_exptl_crystal_size_mid     0.458
_exptl_crystal_size_min     0.345
_exptl_crystal_density_diffrn     1.422
_exptl_crystal_density_meas     ?
_exptl_crystal_density_method     'not measured'
_exptl_crystal_F_000     76
_exptl_absorpt_coefficient_mu     0.121
_exptl_absorpt_correction_type     multi-scan
_exptl_absorpt_process_details
;
(CrysAlis PRO; Rigaku OD, 2020)
;
_exptl_absorpt_correction_T_min     0.57859
_exptl_absorpt_correction_T_max     1.00000
_diffrn_ambient_temperature     112(2)
_diffrn_source_power     ?
_diffrn_source_voltage     50
_diffrn_source_current     40
_diffrn_radiation_type     'Mo K\a'
_diffrn_radiation_wavelength     0.71073
_diffrn_radiation_source     'Enhance (Mo) X-ray Source'
_diffrn_radiation_monochromator     'graphite'
_diffrn_measurement_device_type     'Rigaku Xcalibur Sapphire3'
_diffrn_measurement_device     'CCD camera on \k-goniostat'
_diffrn_measurement_method     '\w scans'
_diffrn_detector     'CCD plate'
_diffrn_detector_area_resol_mean     15.9809
_diffrn_reflns_number     1403
_diffrn_reflns_av_R_equivalents     0.0152
_diffrn_reflns_av_unetI/netI     0.0247
_diffrn_reflns_theta_min     4.071
_diffrn_reflns_theta_max     28.277
_diffrn_reflns_theta_full     25.242
_diffrn_measured_fraction_theta_max     0.990
_diffrn_measured_fraction_theta_full     0.987
_diffrn_reflns_limit_h_min     -5
_diffrn_reflns_limit_h_max     5
_diffrn_reflns_limit_k_min     -5
_diffrn_reflns_limit_k_max     7
_diffrn_reflns_limit_l_min     -10
_diffrn_reflns_limit_l_max     11
_refine_special_details
;
Refinement of <i>F</i>^2^ against ALL reflections. The weighted <i>R</i>-factor
<i>wR</i> and goodness of fit <i>S</i> are based on <i>F</i>^2^, conventional
<i>R</i>-factors <i>R</i> are based on <i>F</i>, with <i>F</i> set to zero for
negative <i>F</i>^2^. The threshold expression of <i>F</i>^2^ >
\s(<i>F</i>^2^) is used only for calculating <i>R</i>-factors(gt) <i>etc</i>.
and is not relevant to the choice of reflections for refinement.
<i>R</i>-factors based on <i>F</i>^2^ are statistically about twice as large
as those based on <i>F</i>, and <i>R</i>- factors based on ALL data will be
even larger.
;
_reflns_number_total     825
_reflns_number_gt     703
_reflns_threshold_expression     'I > 2\s(I)'
_refine_ls_structure_factor_coef     Fsqd
_refine_ls_matrix_type     full
_refine_ls_R_factor_all     0.0540
_refine_ls_R_factor_gt     0.0475
_refine_ls_wR_factor_gt     0.1338
_refine_ls_wR_factor_ref     0.1441
_refine_ls_goodness_of_fit_ref     1.040
_refine_ls_restrained_S_all     1.040
_refine_ls_number_reflns     825
_refine_ls_number_parameters     51
_refine_ls_number_restraints     0
_refine_ls_hydrogen_treatment     mixed
_refine_ls_weighting_scheme     calc
_refine_ls_weighting_details
              'w=1/[\s^2^(Fo^2^)+(0.1042P)^2^+0.0039P] where P=(Fo^2^+2Fc^2^)/3'
_atom_sites_solution_hydrogens     mixed
_atom_sites_solution_primary     direct
_atom_sites_solution_secondary     difmap
_refine_ls_shift/su_max     0.000
_refine_ls_shift/su_mean     0.000
_refine_diff_density_max     0.515
_refine_diff_density_min     -0.240
_refine_ls_extinction_method     none
_refine_ls_extinction_coef     .
loop_
    _atom_type_symbol
    _atom_type_description
    _atom_type_scat_dispersion_real
    _atom_type_scat_dispersion_imag
    _atom_type_scat_source
    'C' 'C' 0.0033 0.0016
                         'International Tables Vol C Tables 4.2.6.8 and 6.1.1.4'
    'H' 'H' 0.0000 0.0000
                         'International Tables Vol C Tables 4.2.6.8 and 6.1.1.4'
    'O' 'O' 0.0106 0.0060
                         'International Tables Vol C Tables 4.2.6.8 and 6.1.1.4'
_computing_data_collection
;
CrysAlis PRO (Rigaku OD, 2020)
;
_computing_cell_refinement
;
CrysAlis PRO (Rigaku OD, 2020)
;
_computing_data_reduction
;
CrysAlis PRO (Rigaku OD, 2020)
;
_computing_structure_solution
;
SHELXT (Sheldrick, 2015<i>a</i>)
;
_computing_structure_refinement
;
SHELXL2018 (Sheldrick, 2015<i>b</i>)
;
_computing_molecular_graphics
;
ORTEP-3 for Windows (Farrugia, 2012)
;
_computing_publication_material
;
PLATON (Spek, 2020)
;
loop_
    _atom_site_type_symbol
    _atom_site_label
    _atom_site_fract_x
    _atom_site_fract_y
    _atom_site_fract_z
    _atom_site_U_iso_or_equiv
    _atom_site_adp_type
    _atom_site_calc_flag
    _atom_site_occupancy
    _atom_site_disorder_assembly
    _atom_site_disorder_group
    O O2 0.2058(2) 0.46773(15) 0.30549(11) 0.0270(3) Uani d 1 . .
    O O1 0.5682(3) 0.77635(18) 0.21852(12) 0.0381(4) Uani d 1 . .
    C C2 0.3998(3) 0.8781(2) 0.47844(15) 0.0244(4) Uani d 1 . .
    C C1 0.4062(3) 0.7084(2) 0.32036(14) 0.0237(4) Uani d 1 . .
    C C3 0.1927(4) 0.2863(2) 0.15494(16) 0.0295(4) Uani d 1 . .
    H H1A 0.078071 0.332324 0.056057 0.044 Uiso calc 1 . .
    H H1B 0.046722 0.116090 0.156867 0.044 Uiso calc 1 . .
    H H1C 0.444625 0.288310 0.150486 0.044 Uiso calc 1 . .
    H H1 0.246(5) 0.796(3) 0.544(2) 0.034(4) Uiso d 1 . .
loop_
    _atom_site_aniso_label
    _atom_site_aniso_U_11
    _atom_site_aniso_U_22
    _atom_site_aniso_U_33
    _atom_site_aniso_U_12
    _atom_site_aniso_U_13
    _atom_site_aniso_U_23
    O2 0.0328(5) 0.0188(5) 0.0261(5) 0.0011(4) 0.0112(4) 0.0039(4)
    O1 0.0484(6) 0.0260(6) 0.0335(6) -0.0030(4) 0.0210(5) 0.0035(4)
    C2 0.0249(6) 0.0231(7) 0.0238(6) 0.0045(5) 0.0075(4) 0.0056(5)
    C1 0.0235(6) 0.0206(6) 0.0242(6) 0.0027(5) 0.0059(4) 0.0048(5)
    C3 0.0354(7) 0.0197(6) 0.0278(7) 0.0028(5) 0.0086(5) 0.0006(5)
_geom_special_details
;
All e.s.d.'s (except the e.s.d. in the dihedral angle between two l.s. planes)
are estimated using the full covariance matrix. The cell e.s.d.'s are taken
into account individually in the estimation of e.s.d.'s in distances, angles
and torsion angles; correlations between e.s.d.'s in cell parameters are only
used when they are defined by crystal symmetry. An approximate (isotropic)
treatment of cell e.s.d.'s is used for estimating e.s.d.'s involving l.s.
planes.
;
loop_
    _geom_bond_atom_site_label_1
    _geom_bond_atom_site_label_2
    _geom_bond_site_symmetry_2
    _geom_bond_distance
    _geom_bond_publ_flag
    O2 C1 . 1.3414(14) ?
    O2 C3 . 1.4549(14) ?
    O1 C1 . 1.2055(15) ?
    C2 C2 2_676 1.329(2) ?
    C2 C1 . 1.4937(17) ?
loop_
    _geom_angle_atom_site_label_1
    _geom_angle_atom_site_label_2
    _geom_angle_atom_site_label_3
    _geom_angle_site_symmetry_1
    _geom_angle_site_symmetry_3
    _geom_angle
    _geom_angle_publ_flag
    C1 O2 C3 . . 115.47(9) ?
    C2 C2 C1 2_676 . 120.37(14) ?
    O1 C1 O2 . . 123.92(11) ?
    O1 C1 C2 . . 125.05(11) ?
    O2 C1 C2 . . 111.03(11) ?
loop_
    _geom_torsion_atom_site_label_1
    _geom_torsion_atom_site_label_2
    _geom_torsion_atom_site_label_3
    _geom_torsion_atom_site_label_4
    _geom_torsion_site_symmetry_1
    _geom_torsion_site_symmetry_2
    _geom_torsion_site_symmetry_3
    _geom_torsion_site_symmetry_4
    _geom_torsion
    _geom_torsion_publ_flag
    C3 O2 C1 O1 . . . . -0.07(19) ?
    C3 O2 C1 C2 . . . . 179.80(9) ?
    C2 C2 C1 O1 2_676 . . . -4.2(2) ?
    C2 C2 C1 O2 2_676 . . . 175.91(13) ?
_shelx_space_group_comment
;
The symmetry employed for this shelxl refinement is uniquely defined
by the following loop, which should always be used as a source of
symmetry information in preference to the above space-group names.
They are only intended as comments.
;
_shelx_estimated_absorpt_T_min     0.939
_shelx_estimated_absorpt_T_max     0.959
_shelx_hkl_file
;
   0   0  -1 108335. 789.332   3
   0   0   3 49450.3 994.970   3
   0   0   4 74441.8 1433.90   3
   0   0   5 87915.2 1791.17   3
   0   0   6 129325. 2448.59   3
   0   0   7 298.773 224.762   3
   0   0   8 23990.9 1279.71   3
   0   0   9 2348.03 459.772   3
   0   0  10 5127.10 694.736   3
   0   0  11 22996.8 1611.68   3
   0  -1  11 2207.29 519.016   3
   0  -1  10 19609.1 1436.22   3
   0  -1   9 1407.67 421.435   3
   0  -1   8 209703. 3888.51   3
   0  -1   7 54703.1 1815.50   3
   0  -1   6 56224.2 1621.42   3
   0  -1   5 1875.99 282.693   3
   0   1  -4 34616.5 1068.07   4
   0  -1   4 31998.3 988.250   3
   0  -1   3 58643.8 1204.76   3
   0   1  -3 61211.6 1256.43   4
   0   1  -1 334183. 2234.36   4
   0   1  -1 336123. 2436.17   3
   0  -1   1 340855. 2270.90   4
   0   1   1 78683.1 1155.68   3
   0   1   1 78619.4 936.473   6
   0  -1  -1 77379.9 1215.82   3
   0   1   2 24757.1 700.222   3
   0   1   2 25059.9 486.458   6
   0  -1  -2 25541.1 539.683   6
   0  -1  -3 999999. 3826.14   6
   0  -1  -4 17091.5 546.305   6
   0   1   4 15957.6 698.584   3
   0   1   5 184494. 2574.38   3
   0  -1  -5 184359. 1915.89   6
   0   1   6 1586.97 297.060   3
   0   1   7 12148.9 831.524   3
   0   1   8 11057.4 860.140   3
   0   1   9 2815.06 515.469   3
   0   1  10 873.067 330.067   3
   0   1  11 17280.8 1343.82   3
   0  -2  11 110.694 272.261   3
   0  -2  10 21411.0 1550.39   3
   0  -2   9 22584.8 1461.70   3
   0  -2   8-212.459 386.969   3
   0  -2   7 1603.87 339.915   3
   0  -2   6 2004.45 350.417   3
   0   2  -6 1988.22 354.309   4
   0  -2   5 227681. 3369.71   3
   0   2  -5 224455. 3190.32   4
   0   2  -4 32765.6 1128.68   4
   0  -2   4 33025.9 1225.66   3
   0   2  -3 327980. 3284.07   4
   0  -2   3 334778. 3688.83   3
   0   2  -2 40051.7 1063.71   4
   0   2  -1 428257. 3350.75   4
   0   2   0 409822. 3372.96   4
   0   2   1 1822.76 256.048   3
   0   2   2 94312.7 1833.62   3
   0   2   2 95524.3 1533.21   6
   0   2   3 157377. 2364.17   3
   0   2   3 152894. 1690.55   6
   0   2   4 7507.45 557.399   3
   0   2   5 23211.7 1035.52   3
   0   2   6 9025.20 679.123   3
   0   2   7 20966.5 1102.30   3
   0   2   8 3014.18 466.014   3
   0   2   9-234.120 287.549   3
   0   2  10-858.142 399.474   3
   0  -3  11 2081.47 620.986   3
   0  -3  10 4324.17 769.328   3
   0  -3   9 35911.0 1918.41   3
   0   3  -8 5125.56 645.921   4
   0  -3   8 5398.35 727.204   3
   0   3  -7 4442.52 583.900   4
   0  -3   7 4453.68 651.563   3
   0  -3   6 21009.7 1269.92   3
   0   3  -6 18886.4 1067.32   4
   0  -3   5 16871.1 1121.82   3
   0   3  -5 16485.7 956.412   4
   0   3  -4 2155.48 334.327   4
   0   3  -3 155745. 2518.33   4
   0   3  -2 18108.8 858.683   4
   0   3  -1 548513. 4707.50   4
   0   3   0 94167.6 2048.99   4
   0   3   1 26694.8 1142.64   3
   0   3   2 65494.0 1635.14   6
   0   3   2 63288.5 1758.43   3
   0   3   3 88387.8 2090.42   3
   0   3   3 88675.2 1794.53   6
   0   3   4 138282. 1851.91   6
   0   3   4 145598. 2775.29   3
   0   3   5 342.696 217.159   3
   0   3   6 2140.02 410.448   3
   0   3   7 2212.70 421.541   3
   0   3   8 4232.37 578.250   3
   0   3   9 17414.4 1271.20   3
   0  -4  11 12907.8 1484.90   3
   0  -4  10 252.301 315.725   3
   0  -4   9 31277.4 1964.86   3
   0   4  -9 31183.1 1701.17   4
   0  -4   8 14367.1 1280.48   3
   0   4  -8 14438.2 1126.75   4
   0   4  -7 3236.43 524.660   4
   0  -4   7 3698.61 696.544   3
   0   4  -6 45374.1 1764.40   4
   0   4  -5 5529.39 606.136   4
   0  -4   5 3669.35 223.410   1
   0   4  -4 153516. 2859.87   4
   0   4  -3 34442.9 1332.34   4
   0   4  -2 11580.0 791.958   4
   0  -4   2 7143.06 250.974   5
   0   4  -1 4344.10 503.757   4
   0   4   0 126189. 2821.49   4
   0   4   1 23368.0 1274.14   4
   0   4   1 21887.5 1212.01   3
   0   4   2 463193. 5474.31   3
   0   4   2 457305. 5149.81   6
   0   4   3 6366.15 659.718   3
   0   4   3 7160.91 618.241   6
   0   4   4 42869.7 1686.13   3
   0   4   5 194.484 199.529   3
   0   4   6 7388.89 784.660   3
   0   4   7 19353.7 1286.12   3
   0   4   8 12063.1 1044.19   3
   0   5 -10 3868.83 694.089   4
   0   5  -9 2852.89 608.865   4
   0   5  -8 16212.9 1228.70   4
   0   5  -7-127.536 215.238   4
   0   5  -6 170806. 3676.19   4
   0   5  -5 38727.7 1668.63   4
   0   5  -4 22992.6 1209.25   4
   0   5  -3 189.513 194.922   4
   0   5  -2 6084.69 657.700   4
   0   5  -1 18892.0 1161.24   4
   0   5   0 76615.5 2551.24   4
   0   5   1 2255.17 486.993   6
   0   5   1 2502.51 506.630   3
   0   5   1 2192.69 468.788   4
   0   5   2 4790.96 663.797   3
   0   5   2 3214.16 523.452   6
   0   5   2 5415.47 749.392   4
   0   5   3 6640.80 781.168   3
   0   5   4-128.002 262.964   3
   0   5   5 44030.7 1993.49   3
   0   5   6 1794.03 434.761   3
   0   5   7 26784.3 1650.74   3
   0   6  -9 1167.64 437.893   4
   0   6  -8 14376.3 1213.22   4
   0   6  -7 6490.12 800.355   4
   0   6  -6 434.410 220.079   4
   0   6  -5-238.130 333.958   4
   0   6  -4 403.998 219.167   4
   0   6  -3 31829.1 1608.87   4
   0   6  -2 9176.29 904.245   4
   0   6  -1 34759.1 1817.34   4
   0   6   0 1432.87 464.583   4
   0   6   0 1181.06 430.033   3
   0   6   1 15289.4 1349.60   3
   0   6   1 16480.3 1388.57   4
   0   6   2 21430.6 1617.71   4
   0   6   2 21053.9 1518.94   3
   0   6   3 436.924 349.004   4
   0   6   3 148.679 241.853   3
   0   6   4 1796.98 464.825   3
   0   6   5 8913.56 998.050   3
   0   7  -7 14048.3 1252.48   4
   0   7  -6 3498.87 624.899   4
   0   7  -5 3297.48 602.537   4
   0   7  -4 1471.68 405.489   4
   0   7  -3 1871.88 450.268   4
   0   7  -2-253.447 287.385   4
   0   7  -1 2968.25 631.287   4
   0   7  -1 3521.44 713.313   3
   0   7   0 10095.2 1187.84   3
   0   7   0 10600.5 1145.98   4
   0   7   1 21788.3 1710.25   3
   0   7   1 20224.2 1603.67   4
   0   7   2 5776.72 905.431   3
   0   8  -4 10522.1 1125.42   4
   0   8  -3 1621.05 487.216   4
   0   8  -2 32304.6 2281.32   6
   0   8  -2 41425.1 2248.59   4
  -1   8   0 5848.98 984.524   6
  -1   8  -1 11936.4 1408.53   3
  -1   8  -1 6759.65 1039.08   6
  -1   8  -2-179.574 388.643   6
  -1   8  -3 430.173 341.417   6
  -1   8  -4 731.365 334.983   4
  -1   8  -4-48.5441 435.207   6
  -1   8  -5 32.2860 231.217   4
  -1   8  -6 1120.35 385.255   4
  -1   7   4 5273.20 758.154   3
  -1   7   3 446.521 327.323   3
  -1   7   2-135.703 289.027   3
  -1   7   2-539.562 508.589   6
  -1   7   1 11038.4 1228.19   6
  -1   7   1 15213.0 1407.23   3
  -1   7   0 4034.66 750.883   6
  -1   7   0 5639.76 857.270   3
  -1   7  -1 3274.92 498.042   4
  -1   7  -1 2235.89 612.743   6
  -1   7  -2 14320.9 1023.02   4
  -1   7  -2 11185.1 1235.04   6
  -1   7  -3 1671.89 383.452   4
  -1   7  -4 16949.8 1214.28   4
  -1   7  -5 231.475 220.335   4
  -1   7  -6-295.231 234.044   4
  -1   7  -7 721.341 331.913   4
  -1   7  -8 1011.09 384.123   4
  -1   6   6 26629.3 1645.17   3
  -1   6   5-66.3942 230.077   3
  -1   6   4 42775.2 1975.80   3
  -1   6   3 486.475 335.381   3
  -1   6   3-8.63162 306.589   6
  -1   6   2 3842.58 638.611   3
  -1   6   2 2939.13 619.854   6
  -1   6   1 511.074 203.709   4
  -1   6   1 423.522 337.208   6
  -1   6   1 884.493 330.868   3
  -1   6   0-40.7457 177.913   4
  -1   6   0 169.632 297.300   6
  -1   6  -1 23759.6 1596.17   6
  -1   6  -1 24191.1 1165.04   4
  -1   6  -2 24249.6 1201.03   4
  -1   6  -3 2540.90 444.745   4
  -1   6  -4-143.587 217.929   4
  -1   6  -5 4339.19 589.130   4
  -1   6  -6 7556.00 805.657   4
  -1   6  -7 69970.9 2537.27   4
  -1   6  -8 1762.93 494.520   4
  -1   6  -9 5113.76 773.362   4
  -1   5   8 2584.88 484.795   3
  -1   5   7 6444.62 793.752   3
  -1   5   6 31715.3 1627.66   3
  -1   5   5 10932.6 933.652   3
  -1   5   4-46.0705 194.109   6
  -1   5   4 360.588 212.363   3
  -1   5   3 33959.3 1623.67   3
  -1   5   3 34158.1 1475.60   4
  -1   5   3 33212.6 1645.95   6
  -1   5   2-68.0718 190.288   4
  -1   5   2 0.44121 249.528   6
  -1   5   2-178.577 254.722   3
  -1   5   2 8.09870 117.223   1
  -1   5   1 269837. 4726.88   6
  -1   5   1 263962. 2823.00   1
  -1   5   1 269333. 3519.79   4
  -1   5   0 45391.7 927.267   1
  -1   5   0 42504.6 1920.00   6
  -1   5  -1 35302.3 1265.76   4
  -1   5  -2 94.3760 141.668   4
  -1   5  -3 3253.87 441.374   4
  -1   5  -4 8160.18 714.177   4
  -1   5  -5 82752.7 2335.42   4
  -1   5  -6 8492.96 807.838   4
  -1   5  -7 18708.8 1234.11   4
  -1   5  -8 1619.98 442.559   4
   1  -5   9 3841.02 819.302   3
   1  -5  10 11414.0 1369.37   3
  -1   4   9 42383.4 1965.62   3
  -1   4   8 34444.2 1633.47   3
  -1   4   7 4305.94 575.571   3
  -1   4   6 1302.50 324.507   3
  -1   4   5 3618.74 434.490   6
  -1   4   5 3904.19 515.227   3
  -1   4   4 335.850 175.786   3
  -1   4   4 575.215 199.682   6
  -1   4   3 140699. 2934.34   3
  -1   4   3 142134. 3009.93   6
  -1   4   2 136205. 2332.84   4
  -1   4   2 134829. 2757.07   3
  -1   4   1 33730.6 965.345   1
  -1   4   1 35390.2 1519.12   6
  -1   4   1 33395.7 1067.29   4
  -1   4   0 32165.0 775.252   1
  -1   4   0 34286.2 1084.35   4
  -1   4   0 31014.7 1440.68   6
  -1   4  -1 29105.3 980.356   4
  -1   4  -2 159648. 2504.98   4
   1  -4   3 26423.5 498.028   1
  -1   4  -3 28545.0 1144.89   4
  -1   4  -4 22380.4 1062.57   4
  -1   4  -5 3375.10 370.677   5
   1  -4   5 3009.96 541.335   3
  -1   4  -5 2965.25 437.303   4
   1  -4   6 3869.71 656.543   3
  -1   4  -6 2613.63 347.559   5
  -1   4  -6 3285.55 479.058   4
  -1   4  -7 3926.44 564.380   4
   1  -4   7 3571.04 665.616   3
   1  -4   8 1030.86 418.479   3
   1  -4   9 3465.28 696.602   3
   1  -4  10 11510.4 1302.05   3
  -1   3  10 27028.8 1590.17   3
  -1   3   9-390.417 289.551   3
  -1   3   8 474.861 221.257   3
  -1   3   7 5855.59 575.463   3
  -1   3   6 21158.3 1063.40   3
  -1   3   5 14625.6 842.295   3
  -1   3   4 9100.11 611.538   6
  -1   3   4 9682.74 645.368   3
  -1   3   3 104.693 134.017   3
  -1   3   3-35.8946 189.492   6
  -1   3   2 97954.6 2044.05   3
  -1   3   2 97557.2 1600.65   4
  -1   3   2 94957.4 2157.21   6
  -1   3   1 23339.6 1059.47   6
  -1   3   1 22145.1 705.691   4
  -1   3   1 22442.5 736.735   1
  -1   3   0 334.905 193.420   6
  -1   3   0 259.158 110.142   4
  -1   3  -1 132508. 1848.13   4
  -1   3  -2 77793.3 1583.23   4
   1  -3   2 74954.5 1040.08   1
  -1   3  -3 55143.7 1444.68   4
   1  -3   3 57972.1 1855.23   3
  -1   3  -3 53502.1 1282.45   5
   1  -3   4 88646.3 2386.37   3
  -1   3  -4 82707.4 1987.44   4
  -1   3  -4 84838.3 1701.32   5
   1  -3   5 4027.60 567.450   3
  -1   3  -5 3725.57 467.037   4
   1  -3   6 72660.3 2336.11   3
   1  -3   7 307.138 238.903   3
   1  -3   8 469.747 274.498   3
   1  -3   9 1280.01 455.923   3
   1  -3  10 5408.87 890.628   3
   1  -3  11 10699.1 1309.72   3
  -1   2  11 817.048 324.254   3
  -1   2  10 22537.8 1379.82   3
  -1   2   9 301.126 222.694   3
  -1   2   8 4389.19 517.738   3
  -1   2   7 15753.7 881.391   3
  -1   2   6 10569.1 649.199   3
  -1   2   5 31219.0 1039.42   3
  -1   2   4 238361. 2677.29   3
  -1   2   4 240149. 2736.15   6
  -1   2   3 2166.20 238.225   3
  -1   2   3 1858.29 265.181   6
  -1   2   2 874250. 5326.17   6
  -1   2   1 57444.3 1376.69   6
  -1   2   1 55780.4 1067.27   1
  -1   2   0 53771.3 1297.52   6
   1  -2   0 55630.8 935.158   4
  -1   2   0 54471.8 953.681   1
  -1   2   0 53604.9 829.298   4
   1  -2   0 53660.9 991.087   1
  -1   2  -1 21432.6 747.841   5
  -1   2  -1 24459.5 927.282   6
   1  -2   1 26256.3 707.123   4
   1  -2   1 22415.0 609.753   1
  -1   2  -1 24414.8 693.958   4
  -1   2  -2 52136.2 1185.24   5
  -1   2  -2 55096.2 1231.20   4
   1  -2   3 275958. 3276.57   3
  -1   2  -3 275024. 3130.42   4
  -1   2  -3 281376. 2228.55   7
   1  -2   4 89471.7 1991.65   3
   1  -2   5 7747.47 626.009   3
   1  -2   6 799.649 221.806   3
   1  -2   7 11381.8 903.922   3
   1  -2   8 14614.4 1136.42   3
   1  -2   9 95856.7 3121.28   3
   1  -2  10 385.858 353.418   3
   1  -2  11 7972.01 1070.21   3
  -1   1  11 2105.10 506.879   3
  -1   1  10 37291.0 1735.22   3
  -1   1   9 12076.0 922.785   3
  -1   1   8 3763.42 492.314   3
  -1   1   7 19437.8 985.149   3
  -1   1   6 2524.04 337.489   3
   1  -1  -5 93481.6 1872.55   7
  -1   1   5 89882.3 1668.25   3
   1  -1  -4 222476. 2522.26   7
   1  -1  -4 219761. 1770.33   2
  -1   1   4 221864. 2231.99   3
  -1   1   3 103766. 1305.57   3
   1  -1  -3 104327. 1545.95   7
  -1   1   3 99525.3 1316.09   4
   1  -1  -3 103938. 1211.27   2
   1  -1  -2 70277.6 992.618   2
  -1   1   2 70573.8 881.413   3
  -1   1   2 68645.2 1241.85   6
   1  -1  -2 70307.8 1193.65   7
  -1   1   2 70490.9 1302.45   1
   1  -1  -2 68115.9 1031.24   3
   1  -1  -1 559271. 2834.24   2
   1  -1  -1 561161. 3071.69   7
  -1   1   1 557630. 3314.08   1
  -1   1   1 563874. 3511.67   6
   1  -1  -1 556287. 3478.61   1
   1  -1   0 4177.06 255.030   2
   1  -1   0 4643.37 354.231   6
  -1   1   0 5577.02 352.891   5
   1  -1   0 4181.05 336.993   5
   1  -1   0 3373.20 252.788   1
  -1   1   0 4677.74 323.049   6
   1  -1   0 2828.44 188.660   3
   1  -1   0 6079.90 329.654   7
   1  -1   2 363147. 1973.87   7
  -1   1  -2 368025. 2836.18   6
   1  -1   2 372492. 2699.11   3
   1  -1   2 366435. 2262.04   2
   1  -1   3 275393. 2635.48   3
   1  -1   3 277308. 1937.06   2
   1  -1   4 78.5835 107.289   3
   1  -1   5 27903.8 1094.36   3
   1  -1   6 17533.4 965.527   3
   1  -1   7 79864.9 2250.14   3
   1  -1   8 2099.60 456.452   3
   1  -1   9 15000.2 1197.66   3
   1  -1  10 1799.51 498.642   3
   1  -1  11 1803.62 533.029   3
  -1   0  12 7260.98 970.390   3
  -1   0  11 9528.12 1031.27   3
  -1   0  10 6544.38 791.945   3
  -1   0   9 29631.7 1491.11   3
  -1   0   8 13065.5 902.638   3
  -1   0   7 287217. 3708.18   3
   1   0  -7 281969. 2929.57   7
   1   0  -6 166842. 2080.97   7
  -1   0   6 170176. 2559.61   3
  -1   0   5 107655. 1763.51   3
  -1   0   5 105237. 1187.77   2
   1   0  -4 158.233 93.5479   4
  -1   0   4 298.160 76.5427   2
  -1   0   4-6.76356 63.9549   3
  -1   0   3 66536.7 1249.57   4
   1   0  -3 67373.2 976.242   3
  -1   0   3 68811.1 1027.70   3
  -1   0   2 312.584 69.1495   3
   1   0  -2 790.300 126.687   4
  -1   0   2 522.995 106.599   4
   1   0  -2 719.275 81.3900   3
  -1   0   2 613.729 130.891   1
  -1   0   0 637139. 3690.24   5
   1   0   0 639695. 3027.31   6
  -1   0  -1 125128. 1399.61   3
   1   0   1 128328. 1252.65   6
   1   0   1 124716. 1319.74   3
   1   0   2 117636. 1491.15   3
  -1   0  -2 114052. 985.712   6
  -1   0  -3 22816.0 548.491   2
   1   0   3 23738.7 791.345   3
   1   0   4 269499. 3055.21   3
  -1   0  -4 270567. 1930.07   2
   1   0   5 36008.1 1254.05   3
   1   0   6 52791.1 1703.19   3
   1   0   7 3351.82 482.443   3
   1   0   8 3898.03 573.224   3
   1   0   9 3563.90 580.150   3
   1   0  10 472.693 316.285   3
  -1  -1  12 778.711 365.944   3
  -1  -1  11 1736.27 459.857   3
  -1  -1  10 69.9865 259.823   3
  -1  -1   9 28751.1 1508.06   3
  -1  -1   8 62792.0 2051.49   3
   1   1  -8 62068.3 1299.72   7
  -1  -1   7 219.289 82.3622   2
   1   1  -7 135.936 169.970   4
   1   1  -6 22947.0 1004.44   4
  -1  -1   6 21625.0 1008.49   3
   1   1  -5 7952.16 558.394   4
  -1  -1   5 7935.54 562.321   3
  -1  -1   4 348343. 3440.72   3
   1   1  -4 346435. 3418.93   4
  -1  -1   4 347315. 3409.32   1
  -1  -1   3 139554. 1998.93   3
   1   1  -3 142116. 2138.40   4
  -1  -1   3 141141. 1900.77   1
   1   1  -2 373314. 3087.10   3
  -1  -1   2 374523. 2754.46   1
   1   1  -2 366415. 3508.03   4
   1   1  -2 374938. 2574.94   5
   1   1  -1 148.530 71.5602   1
  -1  -1   1 182.902 93.9888   5
   1   1   0 375737. 2992.58   3
   1   1   1 174417. 2122.38   3
   1   1   2 4948.88 410.515   3
   1   1   3 68695.2 1560.20   3
   1   1   4 61352.3 1570.63   3
   1   1   5 25610.9 1098.12   3
   1   1   6 13525.5 867.783   3
   1   1   7 4161.78 549.030   3
   1   1   8 14616.5 1089.50   3
   1   1   9 323.270 234.924   3
   1   1  10 46.4954 286.539   3
  -1  -2  12 4261.78 863.259   3
  -1  -2  11 5814.48 899.685   3
  -1  -2  10 2313.63 570.359   3
   1   2  -9 2069.35 434.069   4
  -1  -2   9 1913.15 452.766   3
   1   2  -8 64584.4 2114.16   4
  -1  -2   8 62114.6 2180.44   3
  -1  -2   7 2496.76 447.857   3
   1   2  -7 2747.16 443.687   4
  -1  -2   6 8724.06 762.076   3
  -1  -2   6 10098.4 717.472   1
   1   2  -6 10308.5 775.406   4
  -1  -2   5 59557.5 1856.53   3
   1   2  -5 60107.6 1740.90   4
  -1  -2   5 61788.8 1546.87   1
   1   2  -4 21309.1 635.075   5
  -1  -2   4 21852.0 800.311   1
   1   2  -4 20758.3 977.398   4
  -1  -2   3 68405.7 1208.08   1
   1   2  -3 71373.1 1812.82   4
   1   2  -2 344429. 4015.38   4
  -1  -2   2 339145. 2415.50   5
   1   2  -1 622.629 159.694   4
   1   2   0 624521. 4908.39   3
   1   2   1 111942. 2158.63   3
   1   2   2 10529.9 690.004   3
   1   2   3 23134.8 1061.66   3
   1   2   4 24793.6 1158.67   3
   1   2   5 88988.1 2289.45   3
   1   2   6 4945.15 579.309   3
   1   2   7 316.939 238.489   3
   1   2   8 1890.25 419.558   3
   1   2   9 1041.99 369.988   3
  -1  -3  12 771.684 397.892   3
  -1  -3  11 57.8309 291.610   3
  -1  -3  10 25038.4 1787.12   3
  -1  -3  10 29780.6 1737.17   1
   1   3 -10 26654.9 1604.39   4
  -1  -3   9 3182.02 558.205   1
  -1  -3   9 1729.49 501.560   3
   1   3  -9 2491.30 532.246   4
  -1  -3   8 59522.4 2382.69   3
  -1  -3   8 65505.8 2153.50   1
   1   3  -8 61050.2 2205.39   4
  -1  -3   7 38771.0 1863.72   3
  -1  -3   7 40315.7 1501.25   1
   1   3  -7 39896.2 1746.86   4
  -1  -3   6 7138.91 547.928   1
   1   3  -6 7440.97 731.663   4
  -1  -3   5 61705.3 1326.76   1
   1   3  -5 61236.9 1896.12   4
   1   3  -4 72.6288 191.940   4
   1   3  -3 166492. 3040.86   4
  -1  -3   2 104531. 1337.87   5
   1   3  -2 103656. 2552.31   4
   1   3  -1 25697.0 1302.48   4
   1   3   0 13338.6 885.884   3
   1   3   1 108685. 2462.63   3
   1   3   2 1923.06 396.795   3
   1   3   3 342641. 2866.34   6
   1   3   3 345205. 4521.70   3
   1   3   4 24344.1 1271.13   3
   1   3   5 31163.2 1508.99   3
   1   3   6-7.68278 226.598   3
   1   3   7 2748.46 513.179   3
   1   3   8 9127.23 954.824   3
   1   4 -11 8879.23 1063.15   4
   1   4 -10 14562.1 1302.66   4
   1   4  -9 9257.82 998.169   4
   1   4  -8 9499.77 954.981   4
   1   4  -7 32408.3 1661.61   4
   1   4  -6 8693.47 845.842   4
   1   4  -5 267919. 4297.00   4
   1   4  -4 135314. 3175.85   4
   1   4  -3 47193.6 1827.19   4
  -1  -4   2 1966.38 204.850   5
   1   4  -2 2144.76 472.263   4
   1   4  -1 10040.8 943.958   4
   1   4   0 7024.51 813.843   4
   1   4   0 6814.84 746.361   3
   1   4   1 80035.0 2427.62   3
   1   4   2 12701.5 1007.20   3
   1   4   3 5924.85 684.099   3
   1   4   4 7076.44 787.790   3
   1   4   5-223.525 206.182   3
   1   4   6 25408.8 1560.68   3
   1   4   7 5102.60 743.738   3
   1   5 -10 337.017 272.606   4
   1   5  -9 1320.59 467.355   4
   1   5  -8 355.729 280.844   4
   1   5  -7 22748.5 1480.11   4
   1   5  -6 25762.0 1496.14   4
   1   5  -5 407.516 233.021   4
   1   5  -4 2689.13 509.049   4
   1   5  -3-23.7310 257.166   4
   1   5  -2 46588.9 2174.26   4
   1   5  -1 27105.1 1760.93   4
   1   5   0 36682.2 2030.15   4
   1   5   0 36688.8 1961.50   3
   1   5   1 382.376 240.977   3
   1   5   1 298.656 283.124   4
   1   5   2 16043.0 1283.20   3
   1   5   3 12221.6 1085.56   3
   1   5   4 820.399 343.196   3
   1   5   5 4131.80 676.766   3
   1   6  -8 3982.15 727.756   4
   1   6  -7 337.810 263.204   4
   1   6  -6 27822.8 1697.23   4
   1   6  -5 3815.39 668.957   4
   1   6  -4 9115.29 1043.22   4
   1   6  -3 5528.68 842.523   4
   1   6  -2 3700.35 722.643   4
   1   6  -1 2491.00 596.243   3
   1   6  -1 2231.35 599.625   4
   1   6   0 10285.9 1161.20   3
   1   6   0 8407.83 1089.73   4
   1   6   1 5075.74 854.533   4
   1   6   1 4653.43 787.187   3
   1   6   2 23609.9 1841.98   4
   1   6   2 26290.2 1783.55   3
   1   6   3 4157.40 833.730   4
   1   6   3 4902.47 770.252   3
   1   6   4 26.7576 398.225   4
   1   7  -6 21332.4 1647.11   4
   1   7  -5 12977.4 1275.69   4
   1   7  -4-4.22710 309.720   4
   1   7  -3 13465.9 1429.76   4
   1   7  -2 872.664 471.154   3
   1   7  -2 608.360 402.102   4
   1   7  -1 58001.9 2969.48   3
   1   7  -1 51935.9 2730.16   4
   1   7   0 8927.41 1207.39   4
   1   7   1-21.4940 350.452   4
  -2   8   2-572.527 491.241   6
  -2   8   1-14.7492 312.024   3
  -2   8   1-1496.27 782.479   6
  -2   8   0 7198.21 1029.40   3
  -2   8   0 4241.27 848.839   6
  -2   8  -1 738.116 482.648   6
  -2   8  -2 1981.54 583.044   6
  -2   8  -3 1889.66 639.387   6
  -2   7   5 16098.0 1298.38   3
  -2   7   4 627.157 297.847   3
  -2   7   3 23501.8 1751.67   6
  -2   7   3 28087.0 1725.30   3
  -2   7   2 315.436 319.037   6
  -2   7   2 505.081 294.942   3
  -2   7   1 859.463 324.847   3
  -2   7   1 669.523 376.394   6
  -2   7   0-239.952 386.192   6
  -2   7  -1-131.669 399.962   6
  -2   7  -2 8318.49 1091.24   6
  -2   7  -3 14545.3 1471.59   6
  -2   7  -4 849.398 283.806   4
  -2   7  -4 526.618 385.446   6
  -2   7  -5 124.903 185.059   4
  -2   7  -5-818.180 614.329   6
  -2   7  -6 789.749 332.299   4
  -2   7  -6 459.213 423.300   6
  -2   7  -7 2304.97 775.113   6
  -2   6   6 1421.38 403.136   3
  -2   6   5 30350.7 1633.63   3
  -2   6   4 10222.0 1065.06   6
  -2   6   4 11513.0 991.873   3
  -2   6   3 311.020 255.573   3
  -2   6   3 355.835 342.983   6
  -2   6   2 12149.3 1191.03   6
  -2   6   2 15014.8 1165.38   3
  -2   6   1 1333.93 417.843   3
  -2   6   1 1214.06 534.440   6
  -2   6   0 100811. 3408.78   6
  -2   6  -1 42273.0 2231.48   6
  -2   6  -1 45803.0 1427.75   4
  -2   6  -2 6084.30 911.505   6
  -2   6  -2 5869.33 552.496   4
  -2   6  -3 137.556 147.346   4
  -2   6  -3-384.226 403.043   6
  -2   6  -4 640.122 236.683   4
  -2   6  -4 260.379 327.693   6
  -2   6  -5 1511.81 370.694   4
  -2   6  -5 2417.98 636.756   6
  -2   6  -6 37853.9 2370.41   6
  -2   6  -7 4684.51 916.821   6
  -2   6  -8 6487.32 1075.67   6
  -2   6  -9 342.257 413.307   6
  -2   5   8 31074.9 1605.83   3
  -2   5   8 29205.9 2140.07   1
  -2   5   7 54053.5 2712.61   1
  -2   5   7 51768.4 2012.18   3
  -2   5   6 1001.79 410.241   1
  -2   5   6 931.598 306.868   3
  -2   5   5 257.644 222.418   3
  -2   5   5 485.161 257.123   1
  -2   5   5 503.260 293.794   6
  -2   5   4 1980.04 384.264   3
  -2   5   4 1436.63 353.850   1
  -2   5   4 1532.22 408.356   6
  -2   5   3 1177.86 282.802   3
  -2   5   3 1182.16 408.037   6
  -2   5   3 1010.82 265.400   1
  -2   5   2 79283.8 2354.30   3
  -2   5   2 73860.5 2587.79   6
  -2   5   1 84288.2 2779.34   6
  -2   5   1 86305.5 1809.56   1
  -2   5   0 7508.09 892.697   6
  -2   5   0 6910.84 450.116   4
  -2   5  -1 14114.0 1198.15   6
  -2   5  -1 14154.6 702.083   4
  -2   5  -2 5356.30 802.213   6
  -2   5  -2 4976.91 485.419   4
  -2   5  -3 30524.8 1819.75   6
  -2   5  -3 28337.8 1159.73   4
  -2   5  -4 24986.5 1696.03   6
  -2   5  -4 22507.4 1114.01   4
  -2   5  -5 639.330 388.498   6
  -2   5  -6 4402.59 795.596   6
   2  -5   7-423.442 398.710   3
  -2   5  -7-1453.87 513.616   6
  -2   5  -8-182.115 310.526   6
   2  -5   8 338.919 322.168   3
   2  -5   9 22.5936 298.802   3
  -2   4   9 42822.9 2542.22   1
  -2   4   8 312.578 313.480   1
  -2   4   8-155.971 222.918   3
  -2   4   7 2425.42 580.465   1
  -2   4   7 2715.17 406.081   3
  -2   4   6 5721.94 575.081   3
  -2   4   6 5013.77 734.816   1
  -2   4   5 15492.7 1133.51   1
  -2   4   5 16169.9 922.431   3
  -2   4   5 14341.2 991.570   6
  -2   4   4 18668.3 956.597   3
  -2   4   4 17552.0 1052.20   1
  -2   4   4 17063.3 1085.74   6
  -2   4   3 283.969 187.973   3
  -2   4   3 373.041 222.201   6
  -2   4   3 601.242 211.203   1
  -2   4   2 99.7732 46.3866   4
  -2   4   2 306.307 185.998   3
  -2   4   2 484.880 195.425   1
  -2   4   1 16926.4 1090.87   6
  -2   4   1 16305.1 769.834   1
  -2   4   1 18902.1 531.525   4
  -2   4   0 3355.71 548.341   6
  -2   4   0 3241.22 279.923   4
  -2   4  -1 96.4304 109.840   4
  -2   4  -1-59.5732 240.634   6
  -2   4  -2 35390.0 1694.72   6
  -2   4  -3 10524.1 985.867   6
   2  -4   4 25245.9 1502.44   3
  -2   4  -4 21638.3 1423.01   6
  -2   4  -4 25282.9 1275.85   5
   2  -4   5 12243.6 1097.08   3
  -2   4  -5 10230.4 1004.91   6
  -2   4  -5 11413.3 878.898   5
   2  -4   6 1545.75 448.408   3
  -2   4  -6 1946.46 505.894   6
  -2   4  -6 1846.04 403.062   5
  -2   4  -7 16421.7 1149.49   5
   2  -4   7 17348.1 1397.91   3
  -2   4  -8-287.193 389.328   6
   2  -4   8-741.725 369.828   3
  -2   4  -8 419.366 289.469   5
   2  -4   9-304.349 343.476   3
   2  -4  10 242.313 407.083   3
  -2   3  10 547.065 424.650   1
  -2   3   9 18623.3 1140.85   3
  -2   3   8 241.923 176.341   3
  -2   3   7 3783.88 641.000   1
  -2   3   7 4255.99 453.283   3
  -2   3   6 15947.4 1151.81   1
  -2   3   6 14170.1 740.080   3
  -2   3   5 4782.04 423.824   3
  -2   3   5 4617.75 585.343   1
  -2   3   4 33492.7 1348.78   6
  -2   3   4 34717.2 1402.53   1
  -2   3   4 35725.7 1079.81   3
  -2   3   3 108315. 2433.14   6
  -2   3   3 112432. 1854.26   3
  -2   3   3 110540. 2233.99   1
  -2   3   2 7540.76 561.419   1
  -2   3   2 7765.97 700.332   6
  -2   3   2 9375.51 569.368   3
  -2   3   1 224997. 3448.06   6
  -2   3   1 231373. 2795.20   1
  -2   3   0 36744.8 1424.23   6
   2  -3   0 37232.0 895.029   4
  -2   3  -1 8526.26 726.061   6
  -2   3  -2 809.619 237.998   5
  -2   3  -2 1223.44 341.484   6
   2  -3   2 746.713 186.719   3
  -2   3  -3 2925.35 465.367   6
  -2   3  -3 2860.13 421.479   5
   2  -3   3 2686.34 415.380   3
  -2   3  -4 53459.3 1752.56   5
  -2   3  -4 53709.6 1935.57   6
   2  -3   4 54062.6 1885.59   3
  -2   3  -5 38090.6 1650.01   6
   2  -3   5 38516.2 1648.83   3
  -2   3  -6 1558.42 395.593   6
   2  -3   6 2420.19 483.525   3
  -2   3  -7 228.044 223.859   6
   2  -3   7 358.013 236.022   3
   2  -3   8 1422.92 442.969   3
   2  -3   9 3622.55 697.968   3
   2  -3  10 31510.6 2101.04   3
  -2   2  10 10414.6 881.323   3
  -2   2   9 39447.2 1568.43   3
  -2   2   8 19782.0 1026.71   3
  -2   2   7 2574.40 501.950   1
  -2   2   7 2729.23 352.535   3
  -2   2   6 7172.95 724.019   1
   2  -2  -6 6886.04 671.768   7
  -2   2   6 8068.80 540.197   3
   2  -2  -5 5839.72 557.680   7
  -2   2   5 6975.20 432.050   3
  -2   2   5 7008.01 664.678   1
   2  -2  -4 27626.9 1163.44   7
  -2   2   4 29874.0 766.135   3
  -2   2   4 29297.9 1212.34   1
  -2   2   3 136724. 2448.15   1
  -2   2   3 134933. 2417.20   6
   2  -2  -3 134300. 2345.69   7
  -2   2   3 134784. 1447.02   3
   2  -2  -2 90044.4 1815.13   7
  -2   2   2 87045.0 1963.44   6
  -2   2   2 87629.4 1087.58   3
  -2   2   1 22748.1 992.634   6
   2  -2  -1 23628.0 913.817   7
   2  -2  -1 20456.7 410.661   4
  -2   2   1 20485.1 567.175   3
  -2   2   1 24708.5 930.244   1
   2  -2   0 158030. 2244.01   7
   2  -2   0 147774. 1584.58   4
  -2   2   0 149930. 1555.56   3
  -2   2   0 154983. 2575.41   6
  -2   2  -1 91.8809 203.499   6
  -2   2  -1-292.936 318.742   5
  -2   2  -2 699417. 5626.52   6
  -2   2  -2 697998. 5840.97   5
   2  -2   2 702027. 4572.22   7
   2  -2   2 703546. 5025.46   3
  -2   2  -3 185410. 3049.89   6
   2  -2   3 179843. 2291.94   7
   2  -2   3 188303. 2799.58   3
  -2   2  -4 41973.5 1494.66   6
   2  -2   4 45940.5 1487.60   3
   2  -2   5 251.862 176.768   3
  -2   2  -5 459.736 245.579   6
  -2   2  -6 3522.77 476.428   6
   2  -2   6 3221.22 478.940   3
   2  -2   7 4203.63 598.422   3
   2  -2   8 40005.7 1971.10   3
   2  -2   9 2867.16 606.145   3
   2  -2  10 7196.21 1011.12   3
  -2   1  11 12857.3 1433.31   1
  -2   1  10 18381.9 1568.76   1
  -2   1  10 16617.0 1157.24   3
  -2   1   9 10763.5 1102.63   1
  -2   1   9 10602.5 845.516   3
   2  -1  -8 24395.2 1228.65   7
  -2   1   8 23904.4 1471.23   1
  -2   1   8 25222.3 1147.66   3
   2  -1  -7 29451.4 1226.45   7
  -2   1   7 31442.3 1152.62   3
  -2   1   7 27980.1 1446.05   1
   2  -1  -6 218930. 3165.83   7
  -2   1   6 221432. 3751.69   1
  -2   1   6 220978. 2700.41   3
   2  -1  -5 238384. 3136.69   7
  -2   1   5 237176. 2409.45   3
  -2   1   5 238350. 3614.93   1
  -2   1   4 43757.1 971.390   4
  -2   1   4 47564.0 1192.29   2
   2  -1  -4 44579.9 1053.47   3
  -2   1   4 46052.4 864.244   3
   2  -1  -4 47466.5 903.726   4
  -2   1   4 49557.0 1549.42   1
   2  -1  -3 528.167 98.2348   4
  -2   1   3 882.391 224.918   1
  -2   1   3 686.595 164.637   2
  -2   1   2 11337.8 570.493   2
  -2   1   2 12563.4 695.296   1
   2  -1  -2 11781.9 506.536   4
  -2   1   1 953.608 204.353   2
  -2   1   1 266.229 200.733   6
  -2   1   0 381031. 3547.09   6
  -2   1   0 372791. 2032.43   3
  -2   1   0 379702. 4184.71   5
   2  -1   0 374905. 2235.16   3
  -2   1   0 375949. 3213.96   2
  -2   1  -1 267375. 2731.35   2
  -2   1  -1 273141. 2956.63   6
  -2   1  -1 270783. 3480.03   5
   2  -1   1 263331. 2208.32   3
  -2   1  -2 23560.8 869.248   6
  -2   1  -2 22382.3 810.867   2
   2  -1   2 20889.4 727.115   3
  -2   1  -3 52996.0 1259.46   2
  -2   1  -3 51921.9 1254.76   6
   2  -1   3 53608.0 1342.40   3
  -2   1  -4 3109.55 318.509   6
   2  -1   4 3045.64 370.367   3
  -2   1  -5 48429.3 1136.07   6
   2  -1   5 51021.9 1622.87   3
   2  -1   6 26475.9 1299.76   3
   2  -1   7 7455.15 762.415   3
   2  -1   8 5398.40 708.849   3
   2  -1   9 111.752 223.596   3
   2  -1  10 1103.34 447.141   3
  -2   0  11 1077.00 464.744   1
  -2   0  11 53.0545 262.487   3
  -2   0  10 3716.01 692.254   1
  -2   0  10 4315.81 618.300   3
  -2   0   9 1793.27 473.469   1
   2   0  -9 1729.21 329.283   7
  -2   0   9 1418.96 337.229   3
   2   0  -8 24604.8 1105.57   7
  -2   0   8 25436.5 1458.39   1
  -2   0   8 25266.0 1226.53   3
  -2   0   7 120563. 1940.22   2
   2   0  -7 116178. 2279.36   4
  -2   0   7 119133. 2893.50   1
  -2   0   7 117246. 2384.37   3
   2   0  -6 1000.49 231.490   4
  -2   0   6 454.509 235.848   1
  -2   0   6 926.246 184.066   2
  -2   0   6 606.751 168.842   3
   2   0  -5 40147.1 1172.67   4
  -2   0   5 39692.1 1076.93   2
  -2   0   5 36458.4 1107.94   3
  -2   0   5 41121.1 1473.21   1
  -2   0   4 1149.46 185.114   3
   2   0  -4 1294.05 142.686   3
   2   0  -4 1532.24 227.545   4
  -2   0   4 1490.34 272.864   1
  -2   0   4 1581.05 231.974   2
  -2   0   3 222889. 3020.41   1
   2   0  -3 218391. 1450.74   3
   2   0  -3 218679. 2791.56   4
   2   0  -2 128711. 2128.71   4
   2   0  -2 127276. 1143.91   3
   2   0  -2 128504. 1032.51   3
   2   0  -1 89119.3 1032.09   3
  -2   0   1 85802.3 1944.60   5
   2   0   0 2985.26 238.164   3
  -2   0   0 2386.89 333.551   5
   2   0   1 47885.4 1025.08   3
   2   0   2 23180.4 818.204   3
  -2   0  -2 24556.3 868.253   2
   2   0   3 2593.67 329.030   3
  -2   0  -3 2455.75 288.418   2
   2   0   4 29262.9 1161.08   3
  -2   0  -4 27141.2 895.629   2
  -2   0  -5 12863.9 627.710   2
   2   0   5 13558.8 881.661   3
   2   0   6 19780.7 1163.12   3
   2   0   7 2078.35 410.977   3
   2   0   8 1586.18 403.014   3
   2   0   9 7111.00 900.221   3
  -2  -1  12 637.408 368.186   1
  -2  -1  11 6241.99 925.766   1
  -2  -1  11 6884.33 929.910   3
  -2  -1  10 9017.88 1037.76   1
  -2  -1  10 9387.63 984.830   3
   2   1  -9 1578.03 367.636   4
  -2  -1   9 1512.00 431.229   1
  -2  -1   9 1809.22 435.100   3
   2   1  -8 637.878 240.211   4
  -2  -1   8 883.163 200.966   2
  -2  -1   8 771.970 323.105   1
  -2  -1   8 336.303 216.170   3
   2   1  -7 68104.0 1934.01   4
  -2  -1   7 64647.9 2118.31   1
  -2  -1   7 63782.7 2028.80   3
   2   1  -6 381.273 185.978   4
  -2  -1   6 265.135 182.207   3
  -2  -1   6 539.008 256.774   1
[truncated: 1,003,552 more chars]
