# Supplementary material for: The crystal structures of methyl prop-2-ynoate, dimethyl fumarate and their protonated species
Source: Acta Crystallogr C Struct Chem. 2025 Jan 1;81(Pt 1):31–7. doi: 10.1107/S2053229624011653 (PMC11700370; doi:10.1107/S2053229624011653)
Supplement: Supplementary file 2 [file c-81-00031-Isup2.hkl]

data_I
#data_xl021                                                                     
_shelx_title ' shelxt_a.res in P2(1)/n'                                         
_shelx_refln_list_code          4                                               
_shelx_F_calc_maximum       48.15                                               
_exptl_crystal_F_000       176.00                                               
_reflns_d_resolution_high  0.7600                                               
                                                                                
loop_                                                                           
 _space_group_symop_operation_xyz                                               
 'x, y, z'                                                                      
 '-x+1/2, y+1/2, -z+1/2'                                                        
 '-x, -y, -z'                                                                   
 'x-1/2, -y-1/2, z-1/2'                                                         
                                                                                
_cell_length_a     3.8409                                                       
_cell_length_b    15.5932                                                       
_cell_length_c     7.6149                                                       
_cell_angle_alpha  90.000                                                       
_cell_angle_beta   99.910                                                       
_cell_angle_gamma  90.000                                                       
                                                                                
_shelx_F_squared_multiplier     1.000                                           
                                                                                
loop_                                                                           
 _refln_index_h                                                                 
 _refln_index_k                                                                 
 _refln_index_l                                                                 
 _refln_F_squared_calc                                                          
 _refln_F_squared_meas                                                          
 _refln_F_squared_sigma                                                         
 _refln_observed_status                                                         
   2   0   0        797.40        806.80         5.69 o                         
   4   0   0          0.24          0.69         0.31 o                         
   1   1   0          3.69          4.81         0.19 o                         
   2   1   0         92.13         98.06         1.33 o                         
   3   1   0         23.81         23.14         0.66 o                         
   4   1   0          1.18          0.84         0.22 o                         
   1   2   0       1510.19       1635.91         5.92 o                         
   2   2   0        443.94        440.02         2.43 o                         
   3   2   0          1.40          1.04         0.18 o                         
   4   2   0         21.84         19.88         0.95 o                         
   1   3   0          0.04          0.23         0.08 o                         
   2   3   0        210.91        213.52         2.34 o                         
   3   3   0          1.61          1.39         0.26 o                         
   4   3   0         17.54         18.55         0.91 o                         
   0   4   0          0.84          0.76         0.19 o                         
   1   4   0          0.33          0.20         0.09 o                         
   2   4   0         16.64         19.45         0.61 o                         
   3   4   0          0.23          0.29         0.19 o                         
   4   4   0          1.29          1.14         0.32 o                         
   1   5   0        625.41        660.74         2.53 o                         
   2   5   0         64.03         60.81         1.09 o                         
   3   5   0        114.83        111.92         1.44 o                         
   4   5   0          0.63          1.16         0.24 o                         
   0   6   0        644.62        581.00         3.16 o                         
   1   6   0         21.22         19.34         0.82 o                         
   2   6   0          0.72          1.04         0.19 o                         
   3   6   0         20.49         21.54         0.61 o                         
   4   6   0          7.09          7.06         0.60 o                         
   1   7   0         20.40         20.18         0.55 o                         
   2   7   0        294.17        302.08         2.58 o                         
   3   7   0         15.99         17.98         0.75 o                         
   4   7   0         52.83         50.59         1.70 o                         
   0   8   0          1.94          2.34         0.53 o                         
   1   8   0         32.55         30.30         1.01 o                         
   2   8   0         18.20         17.62         0.47 o                         
   3   8   0          0.44          0.73         0.23 o                         
   4   8   0          1.18          1.81         0.37 o                         
   1   9   0         15.70         14.97         0.76 o                         
   2   9   0        129.53        137.90         2.88 o                         
   3   9   0         16.04         15.04         0.77 o                         
   4   9   0          1.77          1.62         0.36 o                         
   0  10   0         17.20         14.57         0.63 o                         
   1  10   0         53.07         54.20         0.93 o                         
   2  10   0          1.15          1.66         0.21 o                         
   3  10   0          0.09          0.21         0.16 o                         
   4  10   0          0.04          0.07         0.17 o                         
   1  11   0         36.50         35.12         1.28 o                         
   2  11   0          7.49          7.48         0.40 o                         
   3  11   0          0.25          0.45         0.32 o                         
   4  11   0          1.19          2.22         0.56 o                         
   0  12   0         11.19          8.39         1.17 o                         
   1  12   0        329.78        325.12         3.48 o                         
   2  12   0          4.63          4.80         0.41 o                         
   3  12   0         33.60         33.06         1.67 o                         
   4  12   0          3.05          3.15         0.63 o                         
   1  13   0          5.56          6.39         0.69 o                         
   2  13   0          3.73          3.38         0.37 o                         
   3  13   0          0.44          0.83         0.40 o                         
   0  14   0        259.66        275.66        11.92 o                         
   1  14   0        207.54        206.71         4.69 o                         
   2  14   0         38.37         35.86         1.59 o                         
   3  14   0          2.21          1.89         0.47 o                         
   1  15   0          7.06          6.77         0.68 o                         
   2  15   0          2.00          2.61         0.39 o                         
   3  15   0          5.69          6.62         0.71 o                         
   0  16   0         56.74         57.82         3.34 o                         
   1  16   0          6.55          6.61         0.50 o                         
   2  16   0          7.75          6.89         0.63 o                         
   3  16   0          6.98          7.90         0.77 o                         
   1  17   0          6.65          6.92         0.53 o                         
   2  17   0          2.27          2.87         0.43 o                         
   0  18   0          4.19          4.02         0.69 o                         
   1  18   0          0.51          0.24         0.28 o                         
   2  18   0          1.33          1.42         0.38 o                         
   1  19   0         15.33         18.66         1.09 o                         
   0  20   0          1.98          2.37         0.56 o                         
   1  20   0          3.34          3.34         0.57 o                         
  -5   0   1          1.46          1.48         0.66 o                         
  -3   0   1          8.08          7.86         0.69 o                         
  -1   0   1       2318.90       2275.35        19.88 o                         
   3   0   1        251.64        244.44         3.29 o                         
  -5   1   1          0.21         -0.15         0.23 o                         
  -4   1   1         13.62         13.33         0.79 o                         
  -3   1   1          0.35          0.40         0.14 o                         
  -2   1   1        128.82        130.24         0.95 o                         
  -1   1   1        339.25        356.50         1.39 o                         
   0   1   1         53.73         52.11         0.70 o                         
   1   1   1          1.77          2.23         0.41 o                         
   2   1   1          9.90          9.35         0.34 o                         
   3   1   1         32.77         31.76         0.85 o                         
   4   1   1          2.05          1.93         0.32 o                         
  -5   2   1          0.00         -0.23         0.25 o                         
  -4   2   1          8.43          7.46         0.60 o                         
  -3   2   1         40.84         39.21         0.57 o                         
  -2   2   1         49.94         47.35         0.53 o                         
  -1   2   1       1600.53       1551.98        15.93 o                         
   0   2   1       1793.85       1820.68        18.97 o                         
   1   2   1        406.89        399.21         1.88 o                         
   2   2   1        496.15        542.97         2.92 o                         
   3   2   1        104.59        103.10         1.73 o                         
   4   2   1          1.00          0.65         0.25 o                         
  -4   3   1          1.97          1.95         0.37 o                         
  -3   3   1         53.83         56.01         1.20 o                         
  -2   3   1         27.64         24.22         0.62 o                         
  -1   3   1        620.21        661.98         2.14 o                         
   0   3   1         21.11         17.41         0.27 o                         
   1   3   1          3.27          3.18         0.15 o                         
   2   3   1          2.51          3.26         0.32 o                         
   3   3   1         30.63         29.07         0.98 o                         
   4   3   1          0.65          0.28         0.17 o                         
  -4   4   1          0.01          0.13         0.19 o                         
  -3   4   1          0.26          0.25         0.15 o                         
  -2   4   1          4.23          2.60         0.30 o                         
  -1   4   1         73.48         74.15         1.50 o                         
   0   4   1         11.77         14.22         0.38 o                         
   1   4   1          0.02         -0.07         0.10 o                         
   2   4   1          7.95          7.77         0.31 o                         
   3   4   1          3.97          3.67         0.30 o                         
   4   4   1          1.48          1.00         0.43 o                         
  -4   5   1          0.00          0.37         0.19 o                         
  -3   5   1          0.38          0.20         0.13 o                         
  -2   5   1        411.03        433.34         3.00 o                         
  -1   5   1        233.09        248.02         1.95 o                         
   0   5   1        997.47       1071.13         3.27 o                         
   1   5   1          1.33          0.99         0.10 o                         
   2   5   1        148.24        150.84         1.50 o                         
   3   5   1         17.08         15.23         0.57 o                         
   4   5   1         28.24         24.41         1.24 o                         
  -4   6   1         19.76         18.98         1.04 o                         
  -3   6   1         12.16         11.23         0.62 o                         
  -2   6   1         58.40         58.90         1.04 o                         
  -1   6   1          0.56          1.12         0.15 o                         
   0   6   1         71.71         64.04         1.03 o                         
   1   6   1        277.99        269.92         2.03 o                         
   2   6   1          0.51          0.63         0.09 o                         
   3   6   1          0.09          0.43         0.33 o                         
   4   6   1          6.77          6.07         0.63 o                         
  -4   7   1          6.12          5.59         0.60 o                         
  -3   7   1        140.66        138.80         2.16 o                         
  -2   7   1         39.64         42.95         0.87 o                         
  -1   7   1        853.19        916.17         6.82 o                         
   0   7   1         13.93         12.24         0.54 o                         
   1   7   1          2.27          2.74         0.27 o                         
   2   7   1          7.30          7.26         0.39 o                         
   3   7   1         70.93         68.84         1.41 o                         
   4   7   1          6.73          7.57         0.71 o                         
  -4   8   1         41.80         46.29         1.51 o                         
  -3   8   1          8.23          8.91         0.58 o                         
  -2   8   1          3.33          2.85         0.19 o                         
  -1   8   1         80.41         73.46         1.28 o                         
   0   8   1         67.40         61.43         1.60 o                         
   1   8   1          0.28          0.36         0.13 o                         
   2   8   1          7.92          8.13         0.44 o                         
   3   8   1          5.20          5.49         0.40 o                         
   4   8   1          0.03          0.16         0.28 o                         
  -4   9   1          0.01          0.28         0.19 o                         
  -3   9   1          4.69          3.70         0.44 o                         
  -2   9   1         57.66         55.01         1.01 o                         
  -1   9   1        321.19        320.54         4.10 o                         
   0   9   1         45.19         45.74         1.13 o                         
   1   9   1          0.99          0.98         0.20 o                         
   2   9   1          1.62          1.79         0.22 o                         
   3   9   1         30.62         30.55         1.02 o                         
   4   9   1          2.51          2.64         0.57 o                         
  -4  10   1          0.81          0.73         0.23 o                         
  -3  10   1          1.75          1.45         0.29 o                         
  -2  10   1          0.11          0.29         0.11 o                         
  -1  10   1          0.13          0.25         0.18 o                         
   0  10   1         46.91         52.27         1.50 o                         
   1  10   1         17.74         15.92         0.73 o                         
   2  10   1         22.04         21.11         0.76 o                         
   3  10   1          0.93          0.80         0.23 o                         
   4  10   1          0.12          1.51         1.42 o                         
  -4  11   1          6.55          7.58         0.67 o                         
  -3  11   1          7.28          7.09         0.64 o                         
  -2  11   1          0.39          0.62         0.14 o                         
  -1  11   1          9.96          8.94         0.51 o                         
   0  11   1         58.46         55.58         2.05 o                         
   1  11   1          0.37          0.20         0.19 o                         
   2  11   1         10.79         11.22         0.57 o                         
   3  11   1          4.88          5.24         0.51 o                         
   4  11   1          0.81          2.06         1.18 o                         
  -4  12   1          0.29          0.25         0.21 o                         
  -3  12   1          9.63         10.99         0.71 o                         
  -2  12   1         46.53         41.82         0.99 o                         
  -1  12   1          7.17          6.79         0.48 o                         
   0  12   1        378.42        368.68         5.42 o                         
   1  12   1         11.07          9.41         0.59 o                         
   2  12   1        160.58        161.31         2.94 o                         
   3  12   1          1.37          1.51         0.41 o                         
  -3  13   1          9.62         10.11         0.82 o                         
  -2  13   1          2.32          2.28         0.26 o                         
  -1  13   1          8.61          7.58         0.53 o                         
   0  13   1          5.13          9.78         0.85 o                         
   1  13   1          4.42          4.43         0.55 o                         
   2  13   1          3.31          3.11         0.43 o                         
   3  13   1          0.78          1.00         0.36 o                         
  -3  14   1          3.53          5.13         0.62 o                         
  -2  14   1          1.45          1.03         0.22 o                         
  -1  14   1         41.02         39.66         1.08 o                         
   0  14   1        237.44        246.46         6.67 o                         
   1  14   1        199.60        206.33         3.48 o                         
   2  14   1        112.71        111.59         2.94 o                         
   3  14   1         22.43         21.98         1.49 o                         
  -3  15   1          0.19          0.54         0.28 o                         
  -2  15   1          9.39          8.46         0.71 o                         
  -1  15   1          0.56          1.00         0.17 o                         
   0  15   1         13.00         13.41         0.94 o                         
   1  15   1          2.52          2.60         0.40 o                         
   2  15   1          2.48          2.82         0.55 o                         
   3  15   1          2.79          3.60         0.66 o                         
  -3  16   1          0.06          0.44         0.38 o                         
  -2  16   1         19.37         20.84         1.28 o                         
  -1  16   1          7.87          8.04         0.65 o                         
   0  16   1          4.31          4.15         0.55 o                         
   1  16   1         45.46         43.53         2.10 o                         
   2  16   1          5.93          6.25         0.74 o                         
  -2  17   1          0.74          0.82         0.40 o                         
  -1  17   1          6.02          6.65         0.61 o                         
   0  17   1          5.38          5.21         0.67 o                         
   1  17   1          0.24          0.43         0.25 o                         
   2  17   1          5.11          5.40         0.59 o                         
  -2  18   1          3.27          3.42         0.77 o                         
  -1  18   1          1.91          2.88         0.44 o                         
   0  18   1          0.90          1.67         0.37 o                         
   1  18   1          3.13          2.85         0.51 o                         
   2  18   1          0.19         -0.10         0.27 o                         
  -1  19   1          7.24          7.83         0.72 o                         
   0  19   1         19.24         20.80         1.16 o                         
   1  19   1          0.13          0.20         0.17 o                         
  -1  20   1          4.06          4.70         0.72 o                         
   0  20   1          4.16          4.43         0.58 o                         
  -4   0   2          3.27          3.43         0.66 o                         
  -2   0   2        115.19        128.60         1.37 o                         
   0   0   2       1782.89       1746.73        41.00 o                         
   2   0   2       2287.94       2345.43         8.30 o                         
   4   0   2         79.11         75.70         3.97 o                         
  -5   1   2          0.55         -0.07         0.28 o                         
  -4   1   2          1.73          2.15         0.37 o                         
  -3   1   2         83.38         89.64         1.28 o                         
  -2   1   2          0.04          0.24         0.06 o                         
  -1   1   2        256.95        275.63         2.30 o                         
   0   1   2        305.88        325.40         2.43 o                         
   1   1   2        144.99        138.28         1.06 o                         
   2   1   2          2.32          4.58         0.31 o                         
   3   1   2         10.18         10.18         0.49 o                         
   4   1   2         11.80         11.59         0.90 o                         
  -5   2   2          0.27          0.17         0.38 o                         
  -4   2   2          0.63          0.32         0.20 o                         
  -3   2   2         57.00         53.66         0.84 o                         
  -2   2   2         49.02         46.07         1.02 o                         
  -1   2   2        268.00        315.79         1.86 o                         
   0   2   2       1537.28       1486.87         4.05 o                         
   1   2   2        801.05        886.50         4.46 o                         
   2   2   2         72.30         72.07         1.18 o                         
   3   2   2        115.43        114.37         1.52 o                         
   4   2   2         23.25         22.11         1.23 o                         
  -4   3   2         17.98         18.71         1.23 o                         
  -3   3   2          9.29          9.55         0.49 o                         
  -2   3   2        171.01        173.55         1.58 o                         
  -1   3   2         51.50         48.43         0.89 o                         
   0   3   2        679.06        722.55         2.47 o                         
   1   3   2         51.40         45.18         1.05 o                         
   2   3   2          0.80          0.66         0.20 o                         
   3   3   2          6.49          6.54         0.37 o                         
   4   3   2          3.42          3.10         0.43 o                         
  -4   4   2          1.65          1.49         0.40 o                         
  -3   4   2          6.97          6.12         0.43 o                         
  -2   4   2          0.61          0.41         0.12 o                         
  -1   4   2         52.20         50.08         1.16 o                         
   0   4   2         98.99         92.56         0.86 o                         
   1   4   2          7.31          7.55         0.55 o                         
   2   4   2          0.02          0.58         0.19 o                         
   3   4   2          0.23          0.29         0.12 o                         
   4   4   2          1.75          0.90         0.39 o                         
  -4   5   2          6.77          7.99         0.69 o                         
  -3   5   2          4.65          4.10         0.35 o                         
  -2   5   2          0.10          0.07         0.06 o                         
  -1   5   2        857.99        900.25         3.37 o                         
   0   5   2        182.21        192.21         1.94 o                         
   1   5   2        478.97        508.65         3.18 o                         
   2   5   2          2.07          1.77         0.18 o                         
   3   5   2         26.63         25.55         0.78 o                         
   4   5   2          4.23          2.37         0.89 o                         
  -4   6   2         96.55        103.26         2.71 o                         
  -3   6   2         57.76         55.88         1.55 o                         
  -2   6   2         19.72         20.63         0.72 o                         
  -1   6   2        170.65        177.44         1.37 o                         
   0   6   2          3.98          4.05         0.25 o                         
   1   6   2         14.30         15.69         0.58 o                         
   2   6   2         53.45         51.01         0.98 o                         
   3   6   2          0.32          0.37         0.13 o                         
   4   6   2          0.01          0.24         0.39 o                         
  -4   7   2          1.34          1.90         0.34 o                         
  -3   7   2          7.17          6.22         0.55 o                         
  -2   7   2        301.31        294.22         3.54 o                         
  -1   7   2         92.52         91.79         1.30 o                         
   0   7   2        878.94        967.34         4.72 o                         
   1   7   2          0.56          0.77         0.11 o                         
   2   7   2          2.77          1.85         0.21 o                         
   3   7   2          3.23          2.70         0.57 o                         
   4   7   2         16.55         14.80         1.09 o                         
  -4   8   2          1.07          0.65         0.17 o                         
  -3   8   2        105.08        109.17         2.27 o                         
  -2   8   2         27.48         22.55         0.69 o                         
  -1   8   2          1.09          0.99         0.11 o                         
   0   8   2        111.70        102.80         1.31 o                         
   1   8   2         40.91         42.51         0.80 o                         
   2   8   2          0.17          0.24         0.13 o                         
   3   8   2          2.82          2.61         0.39 o                         
   4   8   2          1.26          1.56         0.37 o                         
  -4   9   2          0.32          0.16         0.19 o                         
  -3   9   2          0.13          0.70         0.23 o                         
  -2   9   2          9.40          9.75         0.37 o                         
  -1   9   2         93.11         84.44         1.16 o                         
   0   9   2        336.68        352.56         2.40 o                         
   1   9   2         46.57         45.84         1.20 o                         
   2   9   2          1.43          0.91         0.19 o                         
   3   9   2          0.25          0.37         0.36 o                         
   4   9   2          5.66          5.80         0.70 o                         
  -4  10   2          0.06          0.19         0.23 o                         
  -3  10   2          0.60          0.18         0.18 o                         
  -2  10   2         13.26         11.51         0.61 o                         
  -1  10   2          3.53          2.72         0.21 o                         
   0  10   2          0.14         -0.01         0.14 o                         
   1  10   2          8.98          8.25         0.52 o                         
   2  10   2          6.92          6.35         0.45 o                         
   3  10   2          5.31          5.17         0.57 o                         
   4  10   2          0.79          0.36         0.25 o                         
  -4  11   2          4.66          5.04         0.60 o                         
  -3  11   2         17.64         19.21         1.05 o                         
  -2  11   2         22.86         21.99         0.87 o                         
  -1  11   2          2.09          2.45         0.26 o                         
   0  11   2          4.00          2.62         0.31 o                         
   1  11   2         42.15         40.12         1.09 o                         
   2  11   2          0.80          0.62         0.26 o                         
   3  11   2          1.04          0.74         0.23 o                         
  -4  12   2          0.23          0.31         0.21 o                         
  -3  12   2          4.40          5.14         0.62 o                         
  -2  12   2         18.99         18.11         0.62 o                         
  -1  12   2         43.56         40.75         1.09 o                         
   0  12   2          3.72          3.26         0.34 o                         
   1  12   2        203.91        207.38         3.13 o                         
   2  12   2          7.52          9.28         0.58 o                         
   3  12   2         59.88         59.71         2.07 o                         
  -3  13   2          8.80          8.96         0.83 o                         
  -2  13   2         22.26         19.25         0.86 o                         
  -1  13   2          7.28          6.13         0.44 o                         
   0  13   2         19.51         15.98         0.86 o                         
   1  13   2          2.46          1.78         0.31 o                         
   2  13   2          8.61          9.56         0.58 o                         
   3  13   2          1.43          2.73         0.54 o                         
  -3  14   2          4.60          4.95         0.80 o                         
  -2  14   2         15.78         18.37         1.05 o                         
  -1  14   2          0.77          0.39         0.34 o                         
   0  14   2         25.49         24.19         1.22 o                         
   1  14   2        147.20        146.82         2.67 o                         
   2  14   2         96.17        104.42         3.00 o                         
   3  14   2         45.86         49.63         2.32 o                         
  -3  15   2          4.37          3.92         0.77 o                         
  -2  15   2          1.30          0.83         0.37 o                         
  -1  15   2         12.02         10.94         0.96 o                         
   0  15   2          0.08          0.06         0.24 o                         
   1  15   2         14.42         14.44         0.86 o                         
   2  15   2          4.49          4.75         0.69 o                         
   3  15   2          0.60          1.44         0.51 o                         
  -3  16   2          3.72          4.92         0.87 o                         
  -2  16   2          2.17          2.16         0.54 o                         
  -1  16   2         33.04         34.17         1.59 o                         
   0  16   2          6.04          6.12         0.67 o                         
   1  16   2          2.22          2.89         0.47 o                         
   2  16   2         22.70         23.22         1.95 o                         
  -2  17   2          0.00          0.11         0.30 o                         
  -1  17   2          0.99          1.10         0.35 o                         
   0  17   2          7.86          8.86         0.83 o                         
   1  17   2          3.02          3.01         0.50 o                         
   2  17   2          0.39          0.76         0.32 o                         
  -2  18   2          2.01          1.88         0.58 o                         
  -1  18   2          3.71          3.89         0.50 o                         
   0  18   2          1.64          2.08         0.45 o                         
   1  18   2          0.94          1.19         0.39 o                         
  -1  19   2         14.17         16.56         1.03 o                         
   0  19   2          6.46          7.10         0.80 o                         
   1  19   2         14.42         15.92         1.18 o                         
   0  20   2          5.47          6.21         0.83 o                         
  -5   0   3          5.05          4.44         1.22 o                         
  -3   0   3          4.18          4.40         0.43 o                         
  -1   0   3        317.25        375.04         5.13 o                         
   1   0   3        261.20        270.65         2.21 o                         
   3   0   3        462.29        463.90         6.89 o                         
  -5   1   3          0.21          0.11         0.76 o                         
  -4   1   3          0.41          0.23         0.24 o                         
  -3   1   3          9.45         10.52         0.40 o                         
  -2   1   3        224.48        243.79         1.86 o                         
  -1   1   3          0.14         -0.02         0.13 o                         
   0   1   3        353.31        366.51         3.75 o                         
   1   1   3         71.77         80.13         0.86 o                         
   2   1   3         79.42         77.65         1.52 o                         
   3   1   3          1.31          3.24         0.47 o                         
   4   1   3          5.58          4.71         0.89 o                         
  -4   2   3          1.00          0.72         0.39 o                         
  -3   2   3          6.76          6.22         0.31 o                         
  -2   2   3        183.12        187.59         1.55 o                         
  -1   2   3         34.44         35.10         0.97 o                         
   0   2   3        249.02        274.00         3.35 o                         
   1   2   3        309.42        306.63         3.09 o                         
   2   2   3        174.89        178.77         3.50 o                         
   3   2   3         12.83         13.59         0.62 o                         
   4   2   3         31.26         26.84         1.59 o                         
  -4   3   3          0.00         -0.22         0.39 o                         
  -3   3   3         49.21         47.78         0.82 o                         
  -2   3   3         14.28         14.45         0.39 o                         
  -1   3   3        338.91        335.24         2.59 o                         
   0   3   3         70.24         65.17         1.23 o                         
   1   3   3        231.65        238.03         2.76 o                         
   2   3   3         16.39         15.54         1.10 o                         
   3   3   3          0.51          0.40         0.29 o                         
   4   3   3          3.96          4.11         0.65 o                         
  -4   4   3          0.03         -0.18         0.18 o                         
  -3   4   3          5.48          5.44         0.45 o                         
  -2   4   3         38.57         34.63         0.86 o                         
  -1   4   3          2.18          1.64         0.38 o                         
   0   4   3         45.17         38.31         1.26 o                         
   1   4   3         50.27         48.82         1.24 o                         
   2   4   3          2.06          2.21         0.35 o                         
   3   4   3          0.15         -0.04         0.18 o                         
   4   4   3          0.00          0.08         0.46 o                         
  -4   5   3          9.41          9.12         0.63 o                         
  -3   5   3          8.85          8.92         0.64 o                         
  -2   5   3         38.06         37.17         0.91 o                         
  -1   5   3          0.15          0.18         0.09 o                         
   0   5   3        610.42        617.27         3.33 o                         
   1   5   3         31.71         32.88         1.40 o                         
   2   5   3        121.96        124.18         2.37 o                         
   3   5   3          0.13         -0.04         0.26 o                         
   4   5   3          4.55          4.15         0.66 o                         
  -4   6   3         52.21         56.61         1.94 o                         
  -3   6   3        232.57        245.88         3.44 o                         
  -2   6   3        127.25        130.42         1.92 o                         
  -1   6   3         36.26         41.99         0.79 o                         
   0   6   3        175.25        176.73         1.57 o                         
   1   6   3          1.67          0.85         0.29 o                         
   2   6   3          5.57          6.91         0.57 o                         
   3   6   3         11.14         10.77         0.94 o                         
   4   6   3          0.13          0.19         0.38 o                         
  -4   7   3          1.90          2.55         0.39 o                         
  -3   7   3         23.44         26.39         1.24 o                         
  -2   7   3          8.11          9.46         0.69 o                         
  -1   7   3        370.30        383.38         2.36 o                         
   0   7   3         57.96         55.69         1.30 o                         
   1   7   3        329.52        346.66         2.89 o                         
   2   7   3          0.40          0.00         0.19 o                         
   3   7   3          0.53          0.22         0.23 o                         
   4   7   3          1.29          1.72         0.46 o                         
  -4   8   3         94.21        101.06         2.45 o                         
  -3   8   3          1.15          1.05         0.29 o                         
  -2   8   3        205.98        198.72         3.10 o                         
  -1   8   3         45.54         42.69         1.43 o                         
   0   8   3          2.60          3.06         0.33 o                         
   1   8   3         42.55         40.61         1.00 o                         
   2   8   3         18.64         20.59         0.91 o                         
   3   8   3          0.23          0.35         0.27 o                         
   4   8   3          0.94          0.48         0.41 o                         
  -4   9   3         28.34         29.44         1.50 o                         
  -3   9   3          0.30          0.26         0.22 o                         
  -2   9   3          2.49          2.24         0.22 o                         
  -1   9   3          8.61         13.48         0.58 o                         
   0   9   3        102.68         95.58         1.74 o                         
   1   9   3        147.84        147.52         1.73 o                         
   2   9   3         20.64         21.31         0.89 o                         
   3   9   3          0.63          0.94         0.37 o                         
  -4  10   3          1.57          2.29         0.48 o                         
  -3  10   3          0.07          0.04         0.23 o                         
  -2  10   3          0.07          0.02         0.08 o                         
  -1  10   3         27.87         26.52         0.84 o                         
   0  10   3         12.81         12.16         0.71 o                         
   1  10   3          2.97          3.21         0.33 o                         
   2  10   3          0.18          0.20         0.14 o                         
   3  10   3          1.62          0.91         0.54 o                         
  -4  11   3          1.16          1.47         0.48 o                         
  -3  11   3         12.35         12.53         0.95 o                         
  -2  11   3         35.32         34.08         1.43 o                         
  -1  11   3         37.71         34.56         0.99 o                         
   0  11   3          3.91          4.17         0.31 o                         
   1  11   3          0.03         -0.06         0.17 o                         
   2  11   3         14.85         16.82         0.83 o                         
   3  11   3          0.87          0.76         0.46 o                         
  -4  12   3          1.16          0.98         0.32 o                         
  -3  12   3          0.75          0.60         0.21 o                         
  -2  12   3         17.76         18.19         1.07 o                         
  -1  12   3         23.19         20.31         1.04 o                         
   0  12   3         23.29         21.56         0.67 o                         
   1  12   3          0.23          0.44         0.17 o                         
   2  12   3         75.99         83.09         1.95 o                         
   3  12   3          3.69          4.92         0.91 o                         
  -3  13   3          2.85          2.87         0.50 o                         
  -2  13   3         16.56         15.82         1.02 o                         
  -1  13   3         30.17         24.14         1.19 o                         
   0  13   3         12.04          9.81         0.69 o                         
   1  13   3         28.88         27.50         0.99 o                         
   2  13   3          0.61          1.11         0.28 o                         
   3  13   3          7.57          9.78         1.09 o                         
  -3  14   3          2.79          2.87         0.51 o                         
  -2  14   3          4.62          4.21         0.73 o                         
  -1  14   3         30.53         34.82         1.48 o                         
   0  14   3          0.27          0.25         0.25 o                         
   1  14   3          9.93          9.98         0.75 o                         
   2  14   3         61.52         66.70         1.87 o                         
   3  14   3         33.30         36.44         2.06 o                         
  -3  15   3          0.37          0.52         0.26 o                         
  -2  15   3          7.30          6.67         0.96 o                         
  -1  15   3          2.14          1.81         0.35 o                         
   0  15   3          9.76          8.18         0.70 o                         
   1  15   3          1.03          0.39         0.26 o                         
   2  15   3         10.56         12.24         1.14 o                         
  -2  16   3          5.03          5.64         0.87 o                         
  -1  16   3          6.34          6.22         0.68 o                         
   0  16   3         32.11         32.90         1.60 o                         
   1  16   3          3.89          3.95         0.48 o                         
   2  16   3          0.91          1.44         0.39 o                         
  -2  17   3         12.51         14.18         1.47 o                         
  -1  17   3          0.00          0.17         0.23 o                         
   0  17   3          0.27          0.11         0.18 o                         
   1  17   3          5.23          6.69         0.65 o                         
   2  17   3          1.19          1.16         0.34 o                         
  -2  18   3          0.13          0.14         0.33 o                         
  -1  18   3          3.73          3.69         1.19 o                         
   0  18   3          3.61          3.31         0.58 o                         
   1  18   3          0.90          1.39         0.34 o                         
  -1  19   3          0.04          0.86         0.52 o                         
   0  19   3          8.33         10.13         0.97 o                         
  -4   0   4         21.01         21.46         2.45 o                         
  -2   0   4          1.47          0.86         0.20 o                         
   0   0   4        287.88        333.43         6.01 o                         
   2   0   4         45.78         47.82         2.03 o                         
   4   0   4         95.98         85.90         5.32 o                         
  -4   1   4          0.60          0.69         0.46 o                         
  -3   1   4          0.07         -0.01         0.10 o                         
  -2   1   4         30.54         32.44         0.58 o                         
  -1   1   4        259.83        300.36         4.24 o                         
   0   1   4          1.28          0.80         0.27 o                         
   1   1   4        194.93        195.26         1.85 o                         
   2   1   4         24.97         24.06         1.17 o                         
   3   1   4         36.45         37.48         1.49 o                         
   4   1   4          0.71          1.77         0.56 o                         
  -4   2   4          6.04          6.14         0.96 o                         
  -3   2   4          6.10          6.25         0.39 o                         
  -2   2   4         28.17         27.29         0.72 o                         
  -1   2   4        250.53        276.00         3.13 o                         
   0   2   4          2.94          2.52         0.39 o                         
   1   2   4         59.96         55.62         1.46 o                         
   2   2   4         55.62         55.57         1.77 o                         
   3   2   4         36.20         33.89         1.68 o                         
   4   2   4          1.76          1.97         0.50 o                         
  -4   3   4          3.33          2.16         0.63 o                         
  -3   3   4          1.15          1.07         0.18 o                         
  -2   3   4        105.41        106.95         1.30 o                         
  -1   3   4          7.49          7.97         0.37 o                         
   0   3   4        144.91        145.89         3.66 o                         
   1   3   4         32.92         31.61         1.11 o                         
   2   3   4         36.14         35.05         1.41 o                         
   3   3   4          2.75          3.15         0.56 o                         
   4   3   4          0.11         -0.07         0.24 o                         
  -4   4   4         50.72         54.85         2.62 o                         
  -3   4   4          0.19          0.12         0.33 o                         
  -2   4   4         16.35         16.42         0.52 o                         
  -1   4   4         67.93         65.42         1.18 o                         
   0   4   4          0.00         -0.05         0.11 o                         
   1   4   4          5.11          5.28         0.46 o                         
   2   4   4         22.38         22.20         1.10 o                         
   3   4   4          0.00         -0.20         0.26 o                         
   4   4   4          0.47          0.31         0.25 o                         
  -4   5   4          3.74          2.79         0.59 o                         
  -3   5   4         37.66         37.37         1.39 o                         
  -2   5   4         10.14          9.56         1.01 o                         
  -1   5   4         86.78         87.61         1.38 o                         
   0   5   4         18.72         16.85         0.49 o                         
   1   5   4        171.59        175.44         2.62 o                         
   2   5   4          2.65          2.25         0.37 o                         
   3   5   4         24.92         24.87         1.51 o                         
   4   5   4          0.00         -0.08         0.31 o                         
  -4   6   4         30.90         34.64         1.40 o                         
  -3   6   4        127.26        130.05         2.72 o                         
  -2   6   4        386.35        386.11         4.04 o                         
  -1   6   4        182.38        184.90         3.20 o                         
   0   6   4         42.88         40.28         1.07 o                         
   1   6   4         81.76         82.83         2.58 o                         
   2   6   4          3.37          2.85         0.44 o                         
   3   6   4          4.09          4.40         0.68 o                         
  -4   7   4         33.01         35.33         1.60 o                         
  -3   7   4         11.20         12.03         0.88 o                         
  -2   7   4         96.91         92.87         1.33 o                         
  -1   7   4          4.94          5.91         0.28 o                         
   0   7   4        155.92        161.93         2.14 o                         
   1   7   4         13.23         14.57         1.10 o                         
   2   7   4         73.70         73.29         2.11 o                         
   3   7   4          0.89          0.24         0.22 o                         
  -4   8   4          3.27          3.38         0.54 o                         
  -3   8   4        207.42        213.22         4.68 o                         
  -2   8   4          2.88          1.79         0.30 o                         
  -1   8   4        273.82        265.56         4.46 o                         
   0   8   4         24.54         20.76         1.29 o                         
   1   8   4         12.05         13.12         1.08 o                         
   2   8   4         14.81         16.36         1.03 o                         
   3   8   4          8.05          7.18         0.86 o                         
  -4   9   4          0.20          0.43         0.26 o                         
  -3   9   4         59.27         58.86         2.01 o                         
  -2   9   4          6.47          5.57         0.63 o                         
  -1   9   4          6.74          5.43         0.40 o                         
   0   9   4          2.38          3.39         0.47 o                         
   1   9   4         62.98         63.94         2.41 o                         
   2   9   4         34.17         38.11         1.39 o                         
   3   9   4          7.45          7.75         0.81 o                         
  -4  10   4         10.22          9.82         0.92 o                         
  -3  10   4          4.24          5.04         0.63 o                         
  -2  10   4          0.09          0.12         0.27 o                         
  -1  10   4          0.00          0.01         0.09 o                         
   0  10   4         16.16         14.08         0.74 o                         
   1  10   4         13.25         13.40         0.99 o                         
   2  10   4          3.34          3.77         0.46 o                         
   3  10   4          0.19          0.17         0.33 o                         
  -4  11   4          0.45          0.77         0.25 o                         
  -3  11   4          1.68          2.00         0.40 o                         
  -2  11   4         18.36         16.67         1.06 o                         
  -1  11   4         39.62         37.87         1.15 o                         
   0  11   4         40.09         36.79         1.36 o                         
   1  11   4          1.80          1.65         0.27 o                         
   2  11   4          0.25          0.01         0.18 o                         
   3  11   4          3.31          4.54         0.90 o                         
  -3  12   4          3.87          3.55         0.55 o                         
  -2  12   4          1.21          1.28         0.33 o                         
  -1  12   4         27.74         26.53         1.13 o                         
   0  12   4         15.08         13.60         0.64 o                         
   1  12   4          8.66          7.55         0.59 o                         
   2  12   4          0.04         -0.05         0.22 o                         
   3  12   4         23.69         22.94         1.69 o                         
  -3  13   4          2.11          2.23         0.46 o                         
  -2  13   4          6.94          5.06         0.62 o                         
  -1  13   4         19.05         16.83         0.93 o                         
   0  13   4         30.75         26.37         1.20 o                         
   1  13   4          9.91          9.89         0.66 o                         
   2  13   4         23.24         26.45         1.27 o                         
  -3  14   4          9.95         12.00         1.04 o                         
  -2  14   4          3.59          3.37         0.54 o                         
  -1  14   4          3.03          2.93         0.41 o                         
   0  14   4         27.67         29.68         1.28 o                         
   1  14   4          0.07          0.18         0.19 o                         
   2  14   4          2.87          2.95         0.84 o                         
  -3  15   4          1.33          0.70         0.28 o                         
  -2  15   4          1.11          0.50         0.44 o                         
  -1  15   4          6.95          5.98         0.72 o                         
   0  15   4          2.49          1.85         0.32 o                         
   1  15   4          5.56          5.48         0.63 o                         
   2  15   4          1.19          1.20         1.05 o                         
  -2  16   4          1.52          1.22         1.06 o                         
  -1  16   4          3.80          4.47         0.84 o                         
   0  16   4          6.50          6.69         0.63 o                         
   1  16   4         17.54         17.48         1.09 o                         
   2  16   4          1.75          1.57         0.97 o                         
  -2  17   4          4.84          3.59         1.10 o                         
  -1  17   4          9.28          7.74         1.11 o                         
   0  17   4          0.00         -0.19         0.21 o                         
   1  17   4          0.00          0.35         0.20 o                         
  -1  18   4          0.03         -0.03         0.29 o                         
   0  18   4          4.12          4.09         0.61 o                         
  -3   0   5         60.21         57.55         2.16 o                         
  -1   0   5          1.71          1.20         0.38 o                         
   1   0   5         99.22        102.12         5.41 o                         
   3   0   5         12.40         11.15         1.47 o                         
  -4   1   5         38.77         37.54         2.39 o                         
  -3   1   5          2.03          2.03         0.31 o                         
  -2   1   5          0.37         -0.01         0.07 o                         
  -1   1   5         32.02         31.72         1.44 o                         
   0   1   5        173.65        192.82         3.64 o                         
   1   1   5          0.68          0.44         0.17 o                         
   2   1   5         61.24         61.81         1.96 o                         
   3   1   5          9.95          8.94         0.81 o                         
  -4   2   5         16.18         15.02         1.55 o                         
  -3   2   5         16.81         18.06         0.72 o                         
  -2   2   5         24.49         21.78         0.53 o                         
  -1   2   5         32.08         31.74         1.19 o                         
   0   2   5        127.91        122.94         2.97 o                         
   1   2   5          0.01          0.06         0.06 o                         
   2   2   5          9.67          9.51         0.80 o                         
   3   2   5         11.73         10.83         1.02 o                         
  -4   3   5          0.34         -0.22         0.51 o                         
  -3   3   5         12.03         12.91         1.01 o                         
  -2   3   5          6.14          5.48         0.35 o                         
  -1   3   5         89.89         87.56         1.72 o                         
   0   3   5          4.55          3.60         0.39 o                         
   1   3   5         29.94         33.49         1.26 o                         
   2   3   5          4.65          5.06         0.59 o                         
   3   3   5          4.68          5.01         0.72 o                         
  -4   4   5          0.35         -0.31         0.51 o                         
  -3   4   5        112.53        118.83         2.08 o                         
  -2   4   5          0.16          0.03         0.12 o                         
  -1   4   5         24.41         24.89         0.93 o                         
   0   4   5         39.34         32.18         1.08 o                         
   1   4   5          3.22          3.05         0.42 o                         
   2   4   5          0.24          0.78         0.23 o                         
   3   4   5         10.21          9.43         0.99 o                         
  -4   5   5          4.38          4.38         0.61 o                         
  -3   5   5          1.77          1.08         0.47 o                         
  -2   5   5         83.40         83.95         1.67 o                         
  -1   5   5          3.31          2.80         0.59 o                         
   0   5   5         75.31         74.38         1.58 o                         
   1   5   5         25.52         26.04         1.12 o                         
   2   5   5         31.05         30.73         1.45 o                         
   3   5   5          0.01          0.08         0.47 o                         
  -4   6   5         30.54         31.03         1.69 o                         
  -3   6   5         58.46         60.25         1.92 o                         
  -2   6   5        192.43        199.52         3.55 o                         
  -1   6   5        386.82        394.52         5.95 o                         
   0   6   5        136.95        130.11         1.49 o                         
   1   6   5         38.10         36.98         1.90 o                         
   2   6   5         39.81         38.25         1.66 o                         
   3   6   5          3.33          2.92         0.59 o                         
  -4   7   5          0.01          0.14         0.40 o                         
  -3   7   5         77.45         79.20         2.28 o                         
  -2   7   5         28.78         27.21         1.00 o                         
  -1   7   5        171.36        170.64         2.72 o                         
   0   7   5          0.03         -0.14         0.29 o                         
   1   7   5         30.26         29.56         1.72 o                         
   2   7   5          2.27          2.74         0.46 o                         
   3   7   5         12.60         10.72         1.09 o                         
  -4   8   5         10.77         10.73         1.20 o                         
  -3   8   5          6.25          6.11         0.67 o                         
  -2   8   5        299.22        308.29         5.18 o                         
  -1   8   5          4.82          4.42         0.39 o                         
   0   8   5        214.59        217.56         2.67 o                         
   1   8   5          4.33          4.47         0.71 o                         
   2   8   5         15.54         16.75         1.15 o                         
   3   8   5          3.70          3.74         0.67 o                         
  -4   9   5          0.89          0.92         0.89 o                         
  -3   9   5          0.12          0.29         0.18 o                         
  -2   9   5         83.57         83.48         2.20 o                         
  -1   9   5         16.63         16.39         0.74 o                         
   0   9   5          1.86          1.39         0.34 o                         
   1   9   5          0.00         -0.19         0.19 o                         
   2   9   5         22.81         25.25         1.44 o                         
   3   9   5          4.78          5.88         0.84 o                         
  -4  10   5          6.90          6.75         0.80 o                         
  -3  10   5         22.11         21.28         1.27 o                         
  -2  10   5          6.53          6.15         0.57 o                         
  -1  10   5          0.00          0.21         0.20 o                         
   0  10   5          0.10         -0.27         0.29 o                         
   1  10   5          1.95          1.31         0.56 o                         
   2  10   5          5.74          6.49         0.65 o                         
   3  10   5          2.46          1.87         0.49 o                         
  -3  11   5          1.95          2.71         0.48 o                         
  -2  11   5          1.47          0.92         0.30 o                         
  -1  11   5         15.52         13.34         0.90 o                         
   0  11   5         18.65         18.06         1.12 o                         
   1  11   5         22.37         21.40         1.38 o                         
   2  11   5          0.06         -0.10         0.22 o                         
  -3  12   5          1.04          1.08         0.41 o                         
  -2  12   5          8.20          9.07         0.82 o                         
  -1  12   5          0.57          1.21         0.30 o                         
   0  12   5         19.18         18.15         1.13 o                         
   1  12   5          5.39          5.21         0.56 o                         
   2  12   5          3.64          3.63         0.44 o                         
  -3  13   5          8.42         10.83         0.98 o                         
  -2  13   5          4.77          4.72         0.59 o                         
  -1  13   5          8.50          6.30         0.92 o                         
   0  13   5         12.57         12.30         1.07 o                         
   1  13   5         19.96         18.59         1.56 o                         
   2  13   5          4.71          4.95         0.77 o                         
  -3  14   5          5.52          6.30         0.75 o                         
  -2  14   5         12.74         15.42         1.27 o                         
  -1  14   5          2.15          0.98         0.33 o                         
   0  14   5          1.50          1.53         0.40 o                         
   1  14   5         13.48         15.90         1.33 o                         
   2  14   5          0.08         -0.48         0.48 o                         
  -2  15   5          1.20          0.55         0.33 o                         
  -1  15   5          2.00          1.25         0.38 o                         
   0  15   5          2.92          1.81         0.44 o                         
   1  15   5          1.90          2.34         0.60 o                         
  -2  16   5          0.52          0.39         0.40 o                         
  -1  16   5          1.93          1.06         0.51 o                         
   0  16   5          1.47          0.50         0.92 o                         
   1  16   5          3.00          2.99         0.62 o                         
  -1  17   5          4.46          4.17         0.83 o                         
   0  17   5          3.23          3.32         0.66 o                         
  -4   0   6         52.61         59.92         4.51 o                         
  -2   0   6        103.66        100.96         4.47 o                         
   0   0   6          4.19          3.43         0.83 o                         
   2   0   6         15.54         13.21         1.53 o                         
  -4   1   6         15.38         14.35         1.58 o                         
  -3   1   6         73.45         71.92         1.57 o                         
  -2   1   6          4.71          3.26         0.42 o                         
  -1   1   6          0.56         -0.03         0.17 o                         
   0   1   6          8.34          8.53         0.89 o                         
   1   1   6         52.28         57.83         1.85 o                         
   2   1   6          0.06          0.08         0.20 o                         
   3   1   6         19.45         20.04         1.25 o                         
  -4   2   6          5.74          5.31         1.05 o                         
  -3   2   6         36.27         35.39         1.10 o                         
  -2   2   6         28.30         29.03         1.49 o                         
  -1   2   6         30.48         29.29         1.28 o                         
   0   2   6         11.97         13.95         1.12 o                         
   1   2   6         30.42         26.69         1.24 o                         
   2   2   6          0.37          0.62         0.26 o                         
   3   2   6          0.72          0.99         0.35 o                         
  -4   3   6          2.12          0.88         0.56 o                         
  -3   3   6          0.48          0.18         0.16 o                         
  -2   3   6         21.80         21.66         0.90 o                         
  -1   3   6          6.29          5.24         0.45 o                         
   0   3   6         19.86         18.63         0.94 o                         
   1   3   6          1.27          0.54         0.24 o                         
   2   3   6          6.78          5.85         0.66 o                         
   3   3   6          0.36          0.75         0.36 o                         
  -4   4   6          4.94          4.30         0.87 o                         
  -3   4   6          0.00          0.00         0.13 o                         
  -2   4   6        155.81        162.64         2.50 o                         
  -1   4   6          0.59          0.46         0.16 o                         
   0   4   6         17.97         17.91         0.89 o                         
   1   4   6          7.05          6.20         0.62 o                         
   2   4   6          4.80          4.82         0.52 o                         
   3   4   6          0.13          0.15         0.24 o                         
  -4   5   6          7.35          7.66         0.86 o                         
  -3   5   6          5.49          6.31         0.66 o                         
  -2   5   6          0.17          0.17         0.17 o                         
  -1   5   6         95.81         97.22         2.32 o                         
   0   5   6          0.34          0.19         0.13 o                         
   1   5   6         32.69         30.54         1.33 o                         
   2   5   6         12.28         12.55         1.02 o                         
   3   5   6          4.18          3.56         0.77 o                         
  -4   6   6          0.22          0.15         0.19 o                         
  -3   6   6         44.48         43.58         1.72 o                         
  -2   6   6         68.96         71.62         2.00 o                         
  -1   6   6        174.97        172.91         3.06 o                         
   0   6   6        229.84        228.47         3.00 o                         
   1   6   6         63.08         62.30         1.85 o                         
   2   6   6         27.12         26.36         1.52 o                         
   3   6   6         15.13         13.90         1.83 o                         
  -4   7   6          0.00         -0.29         0.29 o                         
  -3   7   6          0.20         -0.09         0.28 o                         
  -2   7   6        114.95        117.74         2.26 o                         
  -1   7   6         42.22         42.53         1.55 o                         
   0   7   6        151.53        160.72         2.42 o                         
   1   7   6          1.29          2.41         0.68 o                         
   2   7   6          3.62          3.39         0.58 o                         
   3   7   6          0.13         -0.09         0.34 o                         
  -4   8   6          5.84          5.41         0.87 o                         
  -3   8   6         14.18         14.96         1.06 o                         
  -2   8   6          6.75          7.01         0.55 o                         
  -1   8   6        252.87        257.19         3.63 o                         
   0   8   6          4.45          6.20         0.85 o                         
   1   8   6        112.46        118.63         3.88 o                         
   2   8   6          0.22          0.40         0.41 o                         
  -3   9   6          0.00          0.07         0.24 o                         
  -2   9   6          2.24          1.72         0.29 o                         
  -1   9   6         64.56         59.93         1.86 o                         
   0   9   6         16.04         18.07         1.46 o                         
   1   9   6          0.20          0.25         0.98 o                         
   2   9   6          0.63          0.68         0.23 o                         
  -3  10   6          9.33          7.92         0.80 o                         
  -2  10   6         33.05         31.32         1.38 o                         
  -1  10   6          4.49          4.24         0.48 o                         
   0  10   6          0.12         -0.19         0.47 o                         
   1  10   6          0.40          0.60         0.35 o                         
   2  10   6          0.04          0.16         0.31 o                         
  -3  11   6          1.82          3.01         0.56 o                         
  -2  11   6          4.46          6.10         0.63 o                         
  -1  11   6          1.37          1.14         0.25 o                         
   0  11   6          8.09          6.56         0.76 o                         
   1  11   6          5.18          4.63         0.75 o                         
   2  11   6          7.10          6.07         0.61 o                         
  -3  12   6         43.36         46.52         2.05 o                         
  -2  12   6          1.17          1.35         0.42 o                         
  -1  12   6         11.91         13.81         0.95 o                         
   0  12   6          0.05         -0.20         0.20 o                         
   1  12   6          6.95          6.23         0.83 o                         
   2  12   6          1.28          0.98         0.47 o                         
  -2  13   6          9.11         10.64         1.12 o                         
  -1  13   6          6.81          6.80         1.02 o                         
   0  13   6          6.12          5.54         0.70 o                         
   1  13   6          4.74          4.23         0.69 o                         
  -2  14   6         10.06         11.16         0.96 o                         
  -1  14   6         11.12         11.66         2.00 o                         
   0  14   6          0.53          0.05         0.31 o                         
   1  14   6          0.62          0.63         0.42 o                         
  -2  15   6          0.28          0.66         0.37 o                         
  -1  15   6          0.33         -0.28         0.32 o                         
   0  15   6          2.55          2.03         0.70 o                         
   1  15   6          0.59          0.82         0.64 o                         
  -1  16   6          0.85          0.66         0.37 o                         
   0  16   6          1.11          0.35         0.31 o                         
  -3   0   7         87.22         87.55         2.73 o                         
  -1   0   7        113.83        108.01         4.66 o                         
   1   0   7          4.01          4.97         0.90 o                         
  -4   1   7          6.02          5.67         1.08 o                         
  -3   1   7         27.96         29.53         1.12 o                         
  -2   1   7         82.71         80.61         2.42 o                         
  -1   1   7          6.64          6.35         0.79 o                         
   0   1   7          0.16          0.30         0.29 o                         
   1   1   7          0.65          1.65         0.37 o                         
   2   1   7         10.57         11.15         0.87 o                         
  -4   2   7          4.62          3.97         0.93 o                         
  -3   2   7         11.26         10.24         0.65 o                         
  -2   2   7         53.30         47.30         1.80 o                         
  -1   2   7         33.84         34.36         1.81 o                         
   0   2   7         17.50         17.89         0.92 o                         
   1   2   7          2.05          2.12         0.38 o                         
   2   2   7          4.44          4.31         0.63 o                         
  -4   3   7          2.64          3.83         0.91 o                         
  -3   3   7          7.50          6.51         0.60 o                         
  -2   3   7          0.22          0.09         0.17 o                         
  -1   3   7         22.55         23.40         1.12 o                         
   0   3   7          1.47          1.09         0.29 o                         
   1   3   7          1.83          1.34         0.33 o                         
   2   3   7          0.23          0.35         0.30 o                         
  -4   4   7          4.47          3.74         0.88 o                         
  -3   4   7          3.24          2.64         0.48 o                         
  -2   4   7          0.62          0.54         0.17 o                         
  -1   4   7        117.74        122.10         2.79 o                         
   0   4   7          0.62          0.79         0.69 o                         
   1   4   7          8.60          9.17         0.79 o                         
   2   4   7          0.18          0.54         0.40 o                         
  -3   5   7         15.35         15.84         1.18 o                         
  -2   5   7          5.44          5.91         0.61 o                         
  -1   5   7          0.24         -0.22         0.22 o                         
   0   5   7         61.72         60.62         2.77 o                         
   1   5   7          0.95          0.93         0.42 o                         
   2   5   7         10.77         10.00         0.99 o                         
  -3   6   7          1.04          0.67         0.30 o                         
  -2   6   7         37.90         37.18         1.49 o                         
  -1   6   7         48.91         50.38         1.77 o                         
   0   6   7         92.01         92.84         3.41 o                         
   1   6   7         94.19         99.91         3.73 o                         
   2   6   7         23.11         25.36         1.61 o                         
  -3   7   7          0.24          0.34         0.20 o                         
  -2   7   7          0.86          0.60         0.22 o                         
  -1   7   7        107.56        110.35         3.53 o                         
   0   7   7         35.78         35.37         2.17 o                         
   1   7   7         76.70         86.18         3.54 o                         
   2   7   7          1.24          2.68         0.60 o                         
  -3   8   7          8.42          8.75         0.87 o                         
  -2   8   7         11.53         12.19         0.88 o                         
  -1   8   7          6.38          6.12         0.64 o                         
   0   8   7        125.81        128.74         4.20 o                         
   1   8   7          3.14          4.12         0.86 o                         
   2   8   7         45.54         50.00         2.29 o                         
  -3   9   7          5.28          4.95         0.68 o                         
  -2   9   7          1.16          1.71         0.38 o                         
  -1   9   7          5.14          4.41         0.54 o                         
   0   9   7         27.92         26.10         1.91 o                         
   1   9   7          8.86         11.90         1.35 o                         
   2   9   7          0.03          0.22         0.22 o                         
  -3  10   7          0.07          0.15         0.22 o                         
  -2  10   7          8.81          7.84         0.74 o                         
  -1  10   7         27.26         28.78         1.78 o                         
   0  10   7          1.50          1.58         0.52 o                         
   1  10   7          0.61          0.56         0.36 o                         
   2  10   7          0.33          0.16         0.26 o                         
  -2  11   7          2.50          2.46         0.66 o                         
  -1  11   7          4.80          7.50         0.93 o                         
   0  11   7          1.44          0.76         0.26 o                         
   1  11   7          2.27          2.13         0.62 o                         
  -2  12   7         53.50         55.96         3.34 o                         
  -1  12   7          0.77          1.13         0.45 o                         
   0  12   7         10.54         10.50         1.29 o                         
   1  12   7          0.00         -0.38         0.47 o                         
  -2  13   7          1.56          1.36         0.48 o                         
  -1  13   7          6.14          7.54         1.39 o                         
   0  13   7          5.68          5.60         1.04 o                         
   1  13   7          2.24          2.43         0.59 o                         
  -1  14   7         11.31         11.79         1.48 o                         
   0  14   7          6.60          8.51         1.27 o                         
  -2   0   8        102.28         99.93         3.64 o                         
   0   0   8         72.33         71.80         4.20 o                         
   2   0   8          2.21          2.34         0.63 o                         
  -3   1   8          4.56          3.76         0.47 o                         
  -2   1   8         29.39         32.25         1.64 o                         
  -1   1   8         47.49         46.47         1.99 o                         
   0   1   8          5.31          5.08         0.86 o                         
   1   1   8          0.17          0.19         0.17 o                         
   2   1   8          0.00         -0.17         0.21 o                         
  -3   2   8          4.14          3.39         0.46 o                         
  -2   2   8         14.35         14.36         0.93 o                         
  -1   2   8         44.26         41.78         1.57 o                         
   0   2   8         22.97         23.20         1.79 o                         
   1   2   8          8.05          8.23         0.83 o                         
   2   2   8          0.09         -0.17         0.38 o                         
  -3   3   8          2.16          2.17         0.45 o                         
  -2   3   8         10.39          8.67         0.73 o                         
  -1   3   8          0.00          0.06         0.17 o                         
   0   3   8         12.91         13.75         1.40 o                         
   1   3   8          0.08         -0.28         0.33 o                         
   2   3   8          0.04         -0.22         0.38 o                         
  -3   4   8          5.84          7.23         1.02 o                         
  -2   4   8          1.03          0.47         0.19 o                         
  -1   4   8          0.82          0.22         0.20 o                         
   0   4   8         53.01         55.66         2.83 o                         
   1   4   8          0.93          1.05         0.38 o                         
   2   4   8          3.47          4.17         0.87 o                         
  -3   5   8          0.14          0.01         0.23 o                         
  -2   5   8         18.60         19.54         1.59 o                         
  -1   5   8          5.16          4.99         0.62 o                         
   0   5   8          0.71          0.87         0.42 o                         
   1   5   8         27.18         28.17         2.10 o                         
   2   5   8          0.48          1.35         0.61 o                         
  -3   6   8          4.15          4.89         0.70 o                         
  -2   6   8          1.75          1.41         0.32 o                         
  -1   6   8         20.00         18.19         1.59 o                         
   0   6   8         20.17         20.43         1.77 o                         
   1   6   8         30.33         33.85         2.35 o                         
  -3   7   8          0.00          0.00         0.29 o                         
  -2   7   8          0.51          0.41         0.22 o                         
  -1   7   8          1.85          1.77         0.57 o                         
   0   7   8         67.15         71.29         3.31 o                         
   1   7   8         17.70         17.81         1.76 o                         
  -2   8   8          8.69          9.16         0.95 o                         
  -1   8   8          5.57          5.41         0.91 o                         
   0   8   8          4.00          3.40         0.79 o                         
   1   8   8         41.94         40.97         2.66 o                         
  -2   9   8          4.90          4.70         0.67 o                         
  -1   9   8          2.39          4.12         0.73 o                         
   0   9   8          5.21          4.40         0.87 o                         
   1   9   8          9.08          9.06         1.28 o                         
  -2  10   8          0.00         -0.22         0.28 o                         
  -1  10   8          5.45          4.58         0.85 o                         
   0  10   8         14.18         14.48         1.57 o                         
   1  10   8          0.34          0.38         0.39 o                         
  -2  11   8          3.69          4.55         0.78 o                         
  -1  11   8          1.93          3.80         0.81 o                         
   0  11   8          2.64          4.40         0.91 o                         
  -1  12   8         44.55         49.47         3.83 o                         
   0  12   8          0.39          0.33         0.31 o                         
  -1   0   9         85.81         88.36         4.99 o                         
   1   0   9         30.31         27.72         1.99 o                         
  -2   1   9          1.10          0.91         0.27 o                         
  -1   1   9         17.03         19.49         1.67 o                         
   0   1   9         13.78         14.01         1.50 o                         
   1   1   9          2.51          2.10         0.50 o                         
  -2   2   9          3.50          2.91         0.46 o                         
  -1   2   9         12.19         11.87         1.09 o                         
   0   2   9         25.82         26.10         2.06 o                         
   1   2   9          9.21          9.39         1.21 o                         
  -2   3   9          1.22          1.04         0.29 o                         
  -1   3   9          6.23          5.93         0.98 o                         
   0   3   9          0.08         -0.32         0.53 o                         
   1   3   9          3.85          4.00         0.69 o                         
  -2   4   9          4.53          4.67         0.67 o                         
  -1   4   9          0.15         -0.08         0.29 o                         
   0   4   9          0.64          1.27         0.53 o                         
   1   4   9         16.79         18.63         1.84 o                         
  -2   5   9          0.39          0.38         0.29 o                         
  -1   5   9         13.66         15.32         1.56 o                         
   0   5   9          4.38          4.64         0.94 o                         
   1   5   9          0.44          1.05         0.45 o                         
  -2   6   9          6.06          8.08         2.86 o                         
  -1   6   9          1.35          1.12         0.40 o                         
   0   6   9          6.03          5.37         0.98 o                         
  -2   7   9          0.01          0.13         0.49 o                         
  -1   7   9          0.21          0.12         0.42 o                         
   0   7   9          2.11          1.63         0.60 o                         
  -1   8   9          6.46          6.24         1.07 o                         
   0   8   9          1.52          1.23         0.48 o                         
  -1   1  10          0.07          0.58         0.29 o                         
                                                                                
