# Supplementary material for: The crystal structures of methyl prop-2-ynoate, dimethyl fumarate and their protonated species
Source: Acta Crystallogr C Struct Chem. 2025 Jan 1;81(Pt 1):31–7. doi: 10.1107/S2053229624011653 (PMC11700370; doi:10.1107/S2053229624011653)
Supplement: Supplementary file 3 [file c-81-00031-IIIsup3.hkl]

data_III
#data_xl019                                                              
_shelx_title ' shelxt_a.res in P2(1)/n'                                         
_shelx_refln_list_code          4                                               
_shelx_F_calc_maximum      222.14                                               
_exptl_crystal_F_000       528.00                                               
_reflns_d_resolution_high  0.7301                                               
                                                                                
loop_                                                                           
 _space_group_symop_operation_xyz                                               
 'x, y, z'                                                                      
 '-x+1/2, y+1/2, -z+1/2'                                                        
 '-x, -y, -z'                                                                   
 'x-1/2, -y-1/2, z-1/2'                                                         
                                                                                
_cell_length_a     6.9609                                                       
_cell_length_b     8.9319                                                       
_cell_length_c    13.7189                                                       
_cell_angle_alpha  90.000                                                       
_cell_angle_beta   91.664                                                       
_cell_angle_gamma  90.000                                                       
                                                                                
_shelx_F_squared_multiplier     1.000                                           
                                                                                
loop_                                                                           
 _refln_index_h                                                                 
 _refln_index_k                                                                 
 _refln_index_l                                                                 
 _refln_F_squared_calc                                                          
 _refln_F_squared_meas                                                          
 _refln_F_squared_sigma                                                         
 _refln_observed_status                                                         
   2   0   0       6694.01       7219.54        84.81 o                         
   4   0   0         53.25         49.98         6.42 o                         
   6   0   0        807.37        859.76        57.51 o                         
   8   0   0        673.86        757.78        64.22 o                         
   1   1   0      17421.26      17843.24       251.08 o                         
   2   1   0       1655.28       1656.57        25.05 o                         
   3   1   0       1490.76       1431.90        27.65 o                         
   4   1   0       4438.15       4589.51        92.07 o                         
   5   1   0        822.85        870.57        31.96 o                         
   6   1   0       1627.02       1577.15        39.30 o                         
   7   1   0       1006.58       1073.69        50.11 o                         
   8   1   0         18.84         15.92         5.79 o                         
   9   1   0        128.58        133.24        16.47 o                         
   0   2   0       1119.86        971.48        34.48 o                         
   1   2   0       1907.21       1975.94        47.76 o                         
   2   2   0        486.57        474.44        10.96 o                         
   3   2   0       7095.67       7040.54        79.60 o                         
   4   2   0        290.21        279.48        19.06 o                         
   5   2   0       3695.35       3870.62        51.36 o                         
   6   2   0        137.13        135.40        13.15 o                         
   7   2   0        479.98        505.35        27.72 o                         
   8   2   0         18.81         14.35         6.19 o                         
   9   2   0          3.41          6.02         6.47 o                         
   1   3   0       6264.02       5869.07       120.16 o                         
   2   3   0       5949.84       6075.71        83.28 o                         
   3   3   0       3911.61       3863.17        51.91 o                         
   4   3   0       4780.77       5003.04        69.88 o                         
   5   3   0        107.67        111.71        10.16 o                         
   6   3   0        385.10        427.76        22.93 o                         
   7   3   0        482.98        494.37        27.89 o                         
   8   3   0        123.46        109.19        18.11 o                         
   9   3   0         99.09         86.82        25.45 o                         
   0   4   0       5988.48       5137.18       129.25 o                         
   1   4   0       1619.68       1529.44        31.88 o                         
   2   4   0      12573.20      12002.74       147.53 o                         
   3   4   0        570.18        559.61        22.32 o                         
   4   4   0         13.96         20.68         3.97 o                         
   5   4   0         27.35         33.93         5.57 o                         
   6   4   0         99.71        100.11        13.00 o                         
   7   4   0         11.66         11.63        10.20 o                         
   8   4   0        527.76        567.21        58.56 o                         
   9   4   0         25.73         27.44        13.42 o                         
   1   5   0       3310.64       3028.69        61.18 o                         
   2   5   0         75.15         59.43         7.41 o                         
   3   5   0       1598.31       1442.66        91.22 o                         
   4   5   0        381.49        372.85        20.78 o                         
   5   5   0        103.81         90.44        13.61 o                         
   6   5   0        169.71        151.06        25.26 o                         
   7   5   0        505.51        507.18        51.96 o                         
   8   5   0         81.07        103.02        25.42 o                         
   0   6   0        270.71        253.99        17.37 o                         
   1   6   0       1315.61       1259.98        30.57 o                         
   2   6   0        304.11        252.24        22.29 o                         
   3   6   0       1280.52       1251.33        36.81 o                         
   4   6   0          2.94         -2.51         2.84 o                         
   5   6   0       1233.74       1223.15        71.28 o                         
   6   6   0         17.82         -4.08        10.77 o                         
   7   6   0        700.90        701.01        62.38 o                         
   8   6   0         34.57         28.92        10.23 o                         
   1   7   0       1011.04        954.02        33.02 o                         
   2   7   0        983.93       1018.03        40.47 o                         
   3   7   0        948.65        944.26        56.97 o                         
   4   7   0       1325.59       1477.58        58.55 o                         
   5   7   0          0.30         -5.26         8.25 o                         
   6   7   0        789.29        815.05        49.85 o                         
   7   7   0        145.85        174.47        28.37 o                         
   0   8   0       5955.94       6263.81       195.39 o                         
   1   8   0         62.92         76.90        15.02 o                         
   2   8   0        490.38        493.26        31.27 o                         
   3   8   0        386.05        358.56        26.80 o                         
   4   8   0          5.04          4.73        10.13 o                         
   5   8   0        192.28        188.21        22.41 o                         
   6   8   0        165.78        191.59        25.49 o                         
   7   8   0          3.20         -5.39        18.91 o                         
   1   9   0       1536.39       1573.58        76.71 o                         
   2   9   0         56.46         49.19        11.65 o                         
   3   9   0        154.92        137.02        34.42 o                         
   4   9   0        207.49        208.95        23.24 o                         
   5   9   0          1.77          1.29         7.04 o                         
   6   9   0         59.91         79.57        16.82 o                         
   0  10   0          2.17         36.84        22.17 o                         
   1  10   0         39.86         42.92        12.49 o                         
   2  10   0         16.18          4.60        12.97 o                         
   3  10   0        858.23        977.45        91.45 o                         
   4  10   0         59.32         74.18        28.40 o                         
   5  10   0        610.43        638.71        80.91 o                         
   1  11   0        142.93        155.57        25.03 o                         
   2  11   0        388.00        447.24        62.57 o                         
   3  11   0         99.57         96.14        32.53 o                         
   4  11   0        443.38        522.57        72.77 o                         
   0  12   0        365.17        501.94        67.00 o                         
   1  12   0         89.27        124.38        36.83 o                         
  -9   0   1          1.92          7.55         6.91 o                         
  -7   0   1        274.80        296.96        37.58 o                         
  -5   0   1       4702.03       4738.30       144.95 o                         
  -3   0   1        505.33        528.18        19.98 o                         
  -1   0   1          8.23         28.35         5.14 o                         
   1   0   1       5581.27       5496.91        89.25 o                         
   3   0   1       6281.47       6095.13        65.52 o                         
   5   0   1      10217.98      10462.50       217.51 o                         
   7   0   1        401.56        377.04        40.95 o                         
   9   0   1        110.92         89.42        23.22 o                         
  -9   1   1        152.23        158.63        18.08 o                         
  -8   1   1        234.75        275.27        22.68 o                         
  -7   1   1         38.44         26.94         7.15 o                         
  -6   1   1       1201.44       1282.36        52.53 o                         
  -5   1   1         76.24         80.80         8.39 o                         
  -4   1   1        969.66        953.06        28.08 o                         
  -3   1   1         28.70         25.20         4.35 o                         
  -2   1   1       2204.91       2269.43        26.16 o                         
  -1   1   1      29038.26      27258.00       352.37 o                         
   0   1   1       1757.66       2026.56        45.63 o                         
   1   1   1       2183.83       2137.77        44.84 o                         
   2   1   1       3309.38       3490.39        51.05 o                         
   3   1   1        304.63        303.98        12.92 o                         
   4   1   1       4989.01       4946.76        87.30 o                         
   5   1   1        134.13        118.63         9.99 o                         
   6   1   1        936.54        873.70        40.33 o                         
   7   1   1       1044.44       1039.12        48.26 o                         
   8   1   1          6.08          5.23         6.10 o                         
   9   1   1        122.58        116.36        16.10 o                         
  -9   2   1         10.59         13.77         6.98 o                         
  -8   2   1        616.69        639.63        42.30 o                         
  -7   2   1         11.12         12.35         5.05 o                         
  -6   2   1         17.83         15.94         3.90 o                         
  -5   2   1          3.59          3.12         2.90 o                         
  -4   2   1       3376.49       3444.59        71.34 o                         
  -3   2   1         47.58         52.31         4.40 o                         
  -2   2   1      10797.57      10126.41        93.19 o                         
  -1   2   1        191.89        202.25         7.91 o                         
   0   2   1      20344.58      18860.88       696.91 o                         
   1   2   1       3592.30       4021.33        81.66 o                         
   2   2   1       8340.68       8044.53        93.53 o                         
   3   2   1          8.77         12.00         6.66 o                         
   4   2   1       1055.19       1056.99        27.28 o                         
   5   2   1          9.75         10.56         4.99 o                         
   6   2   1       1669.15       1692.86        57.73 o                         
   7   2   1         88.22         64.00         9.80 o                         
   8   2   1        295.54        302.84        22.96 o                         
   9   2   1          1.62          3.51         6.23 o                         
  -9   3   1        182.92        233.68        41.32 o                         
  -8   3   1        129.83        100.46        17.82 o                         
  -7   3   1        229.11        248.80        23.67 o                         
  -6   3   1         29.35         35.39         7.05 o                         
  -5   3   1          7.35          8.57        13.22 o                         
  -4   3   1       1168.02       1132.12        26.34 o                         
  -3   3   1       8924.54       9043.52        93.22 o                         
  -2   3   1        346.45        300.98        27.49 o                         
  -1   3   1       4317.92       3753.24        60.26 o                         
   0   3   1          7.04         13.38         1.91 o                         
   1   3   1       1103.39       1071.49        44.84 o                         
   2   3   1       8279.32       7839.21        92.31 o                         
   3   3   1         89.68         81.58         5.54 o                         
   4   3   1       4119.91       4072.35        51.25 o                         
   5   3   1       1063.57       1125.42        28.20 o                         
   6   3   1        612.52        674.24        28.32 o                         
   7   3   1        782.98        851.46        34.89 o                         
   8   3   1          1.80         -1.04         5.75 o                         
   9   3   1        452.35        459.18        55.13 o                         
  -9   4   1         43.25         17.84        11.60 o                         
  -8   4   1          0.35          9.27         8.76 o                         
  -7   4   1        444.57        540.69        35.00 o                         
  -6   4   1         33.18         29.35         7.47 o                         
  -5   4   1       1055.50       1148.74        43.53 o                         
  -4   4   1         15.02         14.42         3.80 o                         
  -3   4   1       4233.78       4021.05        65.94 o                         
  -2   4   1         90.10         99.77        12.13 o                         
  -1   4   1        266.23        242.52        15.33 o                         
   0   4   1        295.88        256.44         9.93 o                         
   1   4   1       2402.55       2079.07        76.22 o                         
   2   4   1         57.91         71.68        11.27 o                         
   3   4   1      18969.10      17988.62       165.37 o                         
   4   4   1        172.96        169.16         9.23 o                         
   5   4   1       1997.63       2084.80        38.31 o                         
   6   4   1          1.28         -3.62         3.98 o                         
   7   4   1         61.76         55.60        17.63 o                         
   8   4   1         52.48         32.22        10.18 o                         
  -8   5   1        325.44        354.96        34.66 o                         
  -7   5   1        117.98        111.93        25.26 o                         
  -6   5   1        633.06        768.64        59.74 o                         
  -5   5   1          4.17         -9.61        12.80 o                         
  -4   5   1       1305.60       1295.21        58.61 o                         
  -3   5   1       4501.54       4129.27        73.31 o                         
  -2   5   1       2463.35       2387.61        55.36 o                         
  -1   5   1       4915.93       4532.46       103.90 o                         
   0   5   1        573.26        560.35        16.64 o                         
   1   5   1        794.09        652.50        47.91 o                         
   2   5   1       7674.32       7520.59       171.74 o                         
   3   5   1          0.31          2.84         3.74 o                         
   4   5   1       2194.97       2174.16        55.47 o                         
   5   5   1         57.77         65.85         9.96 o                         
   6   5   1        395.27        447.13        44.36 o                         
   7   5   1        250.74        213.79        33.87 o                         
   8   5   1         31.07         32.72        13.18 o                         
  -8   6   1        331.31        397.71        38.93 o                         
  -7   6   1         13.25         18.07        11.96 o                         
  -6   6   1         46.61         51.69        16.93 o                         
  -5   6   1         16.17         12.35        12.68 o                         
  -4   6   1        982.74        947.37        44.32 o                         
  -3   6   1        151.24        156.37        12.47 o                         
  -2   6   1       3497.64       3255.89       159.35 o                         
  -1   6   1          5.71          6.51         3.53 o                         
   0   6   1       6204.89       5749.29       162.00 o                         
   1   6   1        164.84        170.21        18.55 o                         
   2   6   1       1902.76       1846.81        67.64 o                         
   3   6   1        204.93        206.20        21.92 o                         
   4   6   1        520.11        535.93        27.87 o                         
   5   6   1          9.43         -1.65         7.45 o                         
   6   6   1       1129.05       1139.54        74.11 o                         
   7   6   1         11.89         14.98         8.53 o                         
   8   6   1        356.75        411.95        51.05 o                         
  -7   7   1         79.97         79.95        16.73 o                         
  -6   7   1        128.07        141.34        21.40 o                         
  -5   7   1          0.75          7.94        10.06 o                         
  -4   7   1         28.24         12.97         9.82 o                         
  -3   7   1        122.28        118.79        11.46 o                         
  -2   7   1        600.13        549.61        41.39 o                         
  -1   7   1       4382.70       4314.33        70.72 o                         
   0   7   1       1010.45       1073.74        49.89 o                         
   1   7   1       3479.24       3506.14        64.77 o                         
   2   7   1       1070.20       1047.88        41.75 o                         
   3   7   1         70.51         63.31        12.38 o                         
   4   7   1        485.57        484.26        25.50 o                         
   5   7   1        320.81        330.43        37.20 o                         
   6   7   1        280.34        265.87        36.96 o                         
   7   7   1        655.51        713.35        99.54 o                         
  -7   8   1        250.61        273.79        32.73 o                         
  -6   8   1          0.02          2.02         9.81 o                         
  -5   8   1       1491.96       1658.89        69.98 o                         
  -4   8   1        279.46        289.24        27.02 o                         
  -3   8   1        308.80        353.59        26.64 o                         
  -2   8   1        160.49        147.91        19.69 o                         
  -1   8   1          3.33          8.77        12.05 o                         
   0   8   1        604.90        585.00        39.19 o                         
   1   8   1       1096.59       1030.48        52.74 o                         
   2   8   1        196.21        189.59        15.35 o                         
   3   8   1       1070.40       1222.07        51.49 o                         
   4   8   1          6.75          3.18         6.48 o                         
   5   8   1       1470.08       1502.75       159.83 o                         
   6   8   1         56.85         51.05        11.14 o                         
   7   8   1         50.93         68.55        16.36 o                         
  -6   9   1        398.72        447.67        40.13 o                         
  -5   9   1          7.83         13.15         7.49 o                         
  -4   9   1        782.49        887.92        84.35 o                         
  -3   9   1        334.22        369.00        53.50 o                         
  -2   9   1         13.69          8.83         5.80 o                         
  -1   9   1        751.29        846.02        54.14 o                         
   0   9   1        168.96        175.32        24.62 o                         
   1   9   1         14.11          6.70         6.54 o                         
   2   9   1        886.32        897.99        78.08 o                         
   3   9   1          5.78          4.82         9.51 o                         
   4   9   1       1190.53       1275.96        69.12 o                         
   5   9   1          5.37         -9.96         9.96 o                         
   6   9   1         87.94         55.49        14.43 o                         
  -5  10   1         75.63         55.49        25.04 o                         
  -4  10   1        154.70        168.73        39.36 o                         
  -3  10   1        183.30        191.48        39.06 o                         
  -2  10   1        568.83        626.43        68.16 o                         
  -1  10   1         27.72         53.31        15.08 o                         
   0  10   1        708.22        774.39        52.99 o                         
   1  10   1        247.60        259.08        31.46 o                         
   2  10   1        245.24        224.72        28.46 o                         
   3  10   1        150.47        127.10        32.46 o                         
   4  10   1         41.55         60.00        24.05 o                         
   5  10   1         21.26         21.23        17.66 o                         
  -4  11   1         39.24         59.95        26.51 o                         
  -3  11   1        335.39        360.54        59.61 o                         
  -2  11   1         20.24         26.62        16.51 o                         
  -1  11   1        529.01        686.10        76.26 o                         
   0  11   1          0.65         20.14        21.46 o                         
   1  11   1        396.87        451.25        42.87 o                         
   2  11   1         87.60         93.67        30.25 o                         
   3  11   1         89.27        107.63        33.51 o                         
   4  11   1         60.28         60.46        28.65 o                         
  -1  12   1         32.46         22.06        18.20 o                         
   0  12   1         51.69         97.96        21.14 o                         
   1  12   1        145.08        201.78        43.53 o                         
  -8   0   2         82.91         88.79        16.94 o                         
  -6   0   2        516.80        502.16        31.22 o                         
  -4   0   2        283.70        311.93        23.72 o                         
  -2   0   2       3777.29       3490.79        70.53 o                         
   0   0   2       8433.01       8676.41       284.92 o                         
   2   0   2         72.55         81.23        10.67 o                         
   4   0   2        529.97        527.51        24.43 o                         
   6   0   2       5600.74       5379.61       153.71 o                         
   8   0   2        291.75        280.47        37.94 o                         
  -9   1   2         48.38         29.85        11.94 o                         
  -8   1   2        112.10        116.42        18.66 o                         
  -7   1   2          2.20          1.73         7.67 o                         
  -6   1   2       2226.51       2391.13        63.85 o                         
  -5   1   2        686.31        678.76        22.25 o                         
  -4   1   2         54.56         42.54         4.35 o                         
  -3   1   2         64.00         57.34         5.31 o                         
  -2   1   2          5.87          7.29         2.16 o                         
  -1   1   2       8593.25       8678.27       120.40 o                         
   0   1   2       2943.52       3260.82        35.05 o                         
   1   1   2       2234.21       2228.65        37.39 o                         
   2   1   2       8140.36       8132.65       140.19 o                         
   3   1   2         40.33         52.87         8.32 o                         
   4   1   2       2699.38       2603.45        35.21 o                         
   5   1   2       3449.05       3322.11        50.79 o                         
   6   1   2        274.19        255.75        21.68 o                         
   7   1   2        871.93        765.93        42.38 o                         
   8   1   2        179.23        161.37        19.89 o                         
   9   1   2        303.60        299.07        30.78 o                         
  -9   2   2        198.90        214.35        21.81 o                         
  -8   2   2          5.52         10.73         8.09 o                         
  -7   2   2        210.26        256.44        24.59 o                         
  -6   2   2        383.06        412.14        21.64 o                         
  -5   2   2       1696.77       1857.67        45.08 o                         
  -4   2   2          7.94         17.38         5.62 o                         
  -3   2   2       2478.28       2458.03        79.79 o                         
  -2   2   2         38.33         45.28         5.06 o                         
  -1   2   2       3610.42       3384.45        66.42 o                         
   0   2   2       2617.06       2683.71        70.60 o                         
   1   2   2      20697.56      21819.86       322.04 o                         
   2   2   2       1870.06       1886.45        53.40 o                         
   3   2   2      13569.26      13357.12       155.28 o                         
   4   2   2          3.35         -2.67         2.67 o                         
   5   2   2       3359.24       3365.74        47.30 o                         
   6   2   2         16.35          5.95         5.85 o                         
   7   2   2          6.34          6.35         5.80 o                         
   8   2   2         76.37         63.19        10.18 o                         
   9   2   2        448.27        426.83        36.39 o                         
  -9   3   2        175.24        167.09        36.68 o                         
  -8   3   2        372.28        400.30        33.99 o                         
  -7   3   2         22.23         32.07        10.63 o                         
  -6   3   2        308.94        382.81        21.74 o                         
  -5   3   2        388.99        403.08        25.90 o                         
  -4   3   2       1686.01       1682.79        39.38 o                         
  -3   3   2       3656.62       3653.50        57.91 o                         
  -2   3   2       1464.85       1484.80        26.91 o                         
  -1   3   2         20.91         18.00         2.87 o                         
   0   3   2        270.15        324.37        26.40 o                         
   1   3   2        381.33        347.29        26.42 o                         
   2   3   2      12410.35      11238.51       116.18 o                         
   3   3   2       1914.82       1864.61        91.26 o                         
   4   3   2       6743.78       6752.78        84.70 o                         
   5   3   2        459.67        462.89        17.47 o                         
   6   3   2          4.46         13.76         5.01 o                         
   7   3   2        206.96        205.42        22.32 o                         
   8   3   2        105.76         80.33        15.37 o                         
   9   3   2        149.01        141.95        30.27 o                         
  -8   4   2        143.89        158.41        22.73 o                         
  -7   4   2         18.55         16.78         6.01 o                         
  -6   4   2          5.00         -5.18         5.64 o                         
  -5   4   2         71.52         73.40         9.93 o                         
  -4   4   2       3323.57       3391.69        62.65 o                         
  -3   4   2          1.95          4.21         3.54 o                         
  -2   4   2       6722.58       6033.36        79.76 o                         
  -1   4   2        543.16        511.24        17.54 o                         
   0   4   2         37.82         21.32         7.08 o                         
   1   4   2        157.93        153.21        20.71 o                         
   2   4   2        500.53        494.22        33.23 o                         
   3   4   2        868.94        840.66        19.40 o                         
   4   4   2       1030.19       1002.95        22.78 o                         
   5   4   2        179.90        191.52        13.38 o                         
   6   4   2       1329.65       1382.47        51.79 o                         
   7   4   2          0.41          9.43         7.33 o                         
   8   4   2       1188.91       1119.99        80.96 o                         
  -8   5   2        141.70        164.78        24.47 o                         
  -7   5   2         26.74         25.97        10.60 o                         
  -6   5   2        245.49        290.35        21.50 o                         
  -5   5   2        170.77        203.16        21.34 o                         
  -4   5   2        142.52        145.27        16.42 o                         
  -3   5   2       2859.30       2662.73       100.41 o                         
  -2   5   2        252.56        255.05        14.76 o                         
  -1   5   2       2506.89       2351.25        44.17 o                         
   0   5   2        559.97        478.95        27.58 o                         
   1   5   2       2004.39       1903.38        81.63 o                         
   2   5   2       7143.64       7033.60       165.09 o                         
   3   5   2        552.36        573.70        38.73 o                         
   4   5   2       2003.43       2076.21        59.21 o                         
   5   5   2        507.00        493.04        28.10 o                         
   6   5   2         10.81         20.18        13.48 o                         
   7   5   2       1295.20       1341.64        85.51 o                         
   8   5   2         33.25         12.02        10.34 o                         
  -8   6   2          7.22         -8.65         9.33 o                         
  -7   6   2        595.22        719.75        49.07 o                         
  -6   6   2          2.87          1.67         8.15 o                         
  -5   6   2        530.40        580.54        37.72 o                         
  -4   6   2         47.05         55.26        11.48 o                         
  -3   6   2       1106.12       1059.87        31.94 o                         
  -2   6   2        190.77        164.92        17.11 o                         
  -1   6   2       1430.33       1388.97        45.18 o                         
   0   6   2       1187.00       1179.75        69.18 o                         
   1   6   2       5866.84       5667.90       182.17 o                         
   2   6   2        213.40        187.31        27.61 o                         
   3   6   2       2075.66       1920.56        55.49 o                         
   4   6   2         75.62         82.86        13.56 o                         
   5   6   2        993.00        950.11        62.83 o                         
   6   6   2         58.36         78.78        19.95 o                         
   7   6   2         10.03          0.04         9.34 o                         
   8   6   2          0.38          0.93        12.04 o                         
  -7   7   2         42.39         34.28        11.50 o                         
  -6   7   2       1001.54       1142.13        59.39 o                         
  -5   7   2        415.06        447.22        34.08 o                         
  -4   7   2        200.53        208.88        22.09 o                         
  -3   7   2         74.23         84.25        12.58 o                         
  -2   7   2        183.21        177.78        13.67 o                         
  -1   7   2        779.15        764.37        26.68 o                         
   0   7   2       1782.23       1805.27        65.43 o                         
   1   7   2          2.61          8.88         5.47 o                         
   2   7   2       1407.85       1358.15       166.69 o                         
   3   7   2        152.73        139.22        27.12 o                         
   4   7   2        563.56        496.10        43.67 o                         
   5   7   2         87.70         82.21        19.40 o                         
   6   7   2        153.71        161.90        29.74 o                         
   7   7   2         82.03         87.34        22.18 o                         
  -7   8   2         89.14         81.49        16.81 o                         
  -6   8   2        130.36        138.24        21.39 o                         
  -5   8   2        112.22        110.49        17.41 o                         
  -4   8   2        807.20        889.99        47.13 o                         
  -3   8   2        152.32        148.12        17.76 o                         
  -2   8   2       1395.59       1368.98       154.79 o                         
  -1   8   2         68.12         42.97        11.24 o                         
   0   8   2       1150.94       1232.69        58.38 o                         
   1   8   2          4.62          3.75         5.24 o                         
   2   8   2         16.47         14.00         9.29 o                         
   3   8   2        112.03        151.10        24.14 o                         
   4   8   2        374.79        391.99        31.61 o                         
   5   8   2          3.72         24.17         9.78 o                         
   6   8   2       1118.80       1283.02        96.28 o                         
   7   8   2         10.42         15.00        11.10 o                         
  -6   9   2        173.21        230.21        33.31 o                         
  -5   9   2        106.37        122.69        20.75 o                         
  -4   9   2          4.78        -17.28        17.28 o                         
  -3   9   2        655.63        831.79        79.21 o                         
  -2   9   2         31.05         25.28        18.74 o                         
  -1   9   2       1333.88       1432.14        66.89 o                         
   0   9   2        175.73        202.70        25.36 o                         
   1   9   2        236.69        243.86        27.78 o                         
   2   9   2        570.54        499.21       110.59 o                         
   3   9   2         12.33         -0.51         7.44 o                         
   4   9   2        396.30        405.01        33.39 o                         
   5   9   2        707.84        798.01        49.57 o                         
   6   9   2          1.25          3.33         6.54 o                         
  -5  10   2        427.47        584.21        76.46 o                         
  -4  10   2         30.64         32.75        21.37 o                         
  -3  10   2         34.35         41.31        21.46 o                         
  -2  10   2        125.66        168.33        35.51 o                         
  -1  10   2        163.15        210.83        28.11 o                         
   0  10   2        255.31        263.56        30.73 o                         
   1  10   2        699.80        722.56        51.75 o                         
   2  10   2          7.17          1.01        26.66 o                         
   3  10   2        659.09        782.58        80.47 o                         
   4  10   2         61.86         73.23        26.90 o                         
   5  10   2         62.85         51.74        22.59 o                         
  -4  11   2         78.97         76.69        27.83 o                         
  -3  11   2        109.84        142.57        38.65 o                         
  -2  11   2          6.42         20.15        14.31 o                         
  -1  11   2         38.97         76.74        25.91 o                         
   0  11   2        312.86        408.47        41.13 o                         
   1  11   2         31.09         29.93        11.72 o                         
   2  11   2        681.14        771.43        66.49 o                         
   3  11   2         39.93         34.06        19.59 o                         
   4  11   2        320.65        353.70        61.93 o                         
  -1  12   2         13.32         -6.21         9.42 o                         
   0  12   2        173.17        222.28        44.63 o                         
   1  12   2         20.95         25.46        11.15 o                         
  -9   0   3        240.89        284.05        44.77 o                         
  -7   0   3       2718.53       3035.12       142.48 o                         
  -5   0   3        799.71        830.69        28.73 o                         
  -3   0   3        415.10        466.40        16.18 o                         
  -1   0   3      10959.69      13057.23       177.16 o                         
   1   0   3      49345.55      52302.31       489.36 o                         
   3   0   3        948.22        888.29        41.38 o                         
   5   0   3        293.35        376.36        34.48 o                         
   7   0   3        165.69        137.92        25.19 o                         
   9   0   3        420.11        404.30        49.56 o                         
  -9   1   3         15.02         23.39        10.99 o                         
  -8   1   3        216.23        218.18        21.55 o                         
  -7   1   3        209.42        229.28        15.78 o                         
  -6   1   3       1605.44       1723.56        46.39 o                         
  -5   1   3        520.49        533.08        25.50 o                         
  -4   1   3        359.92        362.13        14.81 o                         
  -3   1   3        273.53        250.44        15.60 o                         
  -2   1   3        754.49        706.58        17.09 o                         
  -1   1   3       3890.46       4315.15        82.74 o                         
   0   1   3      10251.24      11270.19       123.23 o                         
   1   1   3        272.68        275.48        12.56 o                         
   2   1   3         97.28         66.88         7.55 o                         
   3   1   3        370.91        389.84        19.66 o                         
   4   1   3       1523.93       1479.82        41.55 o                         
   5   1   3       4548.13       4491.98        85.77 o                         
   6   1   3        168.39        170.92        14.24 o                         
   7   1   3        713.78        652.01        38.07 o                         
   8   1   3        398.80        320.28        28.79 o                         
   9   1   3         30.88         30.90         9.96 o                         
  -9   2   3         49.54         45.73        14.00 o                         
  -8   2   3          2.19         -3.29         6.55 o                         
  -7   2   3         31.97         28.83         6.09 o                         
  -6   2   3        531.13        603.25        27.33 o                         
  -5   2   3          1.81         10.44         3.91 o                         
  -4   2   3       1599.66       1566.20        44.94 o                         
  -3   2   3        288.97        268.17        14.23 o                         
  -2   2   3        265.45        187.47        10.63 o                         
  -1   2   3        125.45        120.63        14.78 o                         
   0   2   3        605.83        588.76        34.00 o                         
   1   2   3        862.93        891.17        37.46 o                         
   2   2   3        307.20        266.00        20.41 o                         
   3   2   3       1277.15       1285.54        49.44 o                         
   4   2   3       5061.58       4929.80       189.64 o                         
   5   2   3         28.85         26.30         5.21 o                         
   6   2   3       2619.31       2685.05        57.85 o                         
   7   2   3          5.93         -1.20         4.96 o                         
   8   2   3        700.47        654.73        41.28 o                         
   9   2   3         15.20         11.23         6.09 o                         
  -9   3   3          1.41         -5.80         7.60 o                         
  -8   3   3        164.25        162.76        22.16 o                         
  -7   3   3        100.24         93.77        13.39 o                         
  -6   3   3        692.52        729.36        27.43 o                         
  -5   3   3       1135.95       1251.59        45.06 o                         
  -4   3   3       1023.68       1055.35        32.53 o                         
  -3   3   3       3983.83       3821.36        63.49 o                         
  -2   3   3       3555.41       3285.84        42.94 o                         
  -1   3   3        267.12        243.66        24.29 o                         
   0   3   3        778.93        746.31        20.62 o                         
   1   3   3          0.16          6.66         4.90 o                         
   2   3   3       3964.54       3667.23        93.88 o                         
   3   3   3        951.15        911.61        54.52 o                         
   4   3   3        610.06        614.43        25.44 o                         
   5   3   3        966.96       1014.47        31.50 o                         
   6   3   3          1.47         -6.37         6.37 o                         
   7   3   3        936.86        831.29        43.30 o                         
   8   3   3        519.22        438.88        49.43 o                         
   9   3   3        133.52         78.86        23.39 o                         
  -8   4   3         11.45          8.50         5.98 o                         
  -7   4   3        594.96        693.43        35.55 o                         
  -6   4   3          0.73         10.91         5.41 o                         
  -5   4   3        140.38        178.14        15.41 o                         
  -4   4   3        108.31        115.03        14.09 o                         
  -3   4   3        113.97        102.90         8.59 o                         
  -2   4   3        381.11        351.34        14.79 o                         
  -1   4   3         37.74         26.13         6.11 o                         
   0   4   3          7.34         19.94         6.38 o                         
   1   4   3       6932.65       7268.35       164.94 o                         
   2   4   3        465.35        425.02        57.05 o                         
   3   4   3       8185.35       7331.69        86.90 o                         
   4   4   3          5.59          1.40         1.69 o                         
   5   4   3         55.97         42.25         6.83 o                         
   6   4   3         27.98         25.67         7.56 o                         
   7   4   3        138.12        105.35        23.79 o                         
   8   4   3          5.57         -2.47        10.87 o                         
  -8   5   3        442.28        492.33        41.69 o                         
  -7   5   3         15.59         21.21        10.62 o                         
  -6   5   3        183.26        221.35        24.76 o                         
  -5   5   3         31.40         19.71         6.18 o                         
  -4   5   3        113.17        104.74        13.69 o                         
  -3   5   3        472.86        412.22        18.91 o                         
  -2   5   3        437.55        372.97        28.91 o                         
  -1   5   3        121.19        116.63        13.36 o                         
   0   5   3        292.04        234.64        28.96 o                         
   1   5   3          1.90          0.80         4.70 o                         
   2   5   3       3655.54       3746.90       115.41 o                         
   3   5   3        240.66        226.53        25.42 o                         
   4   5   3        883.92        914.47        52.59 o                         
   5   5   3        383.93        368.62        24.89 o                         
   6   5   3          1.72         -5.57         6.66 o                         
   7   5   3        459.65        450.44        48.23 o                         
   8   5   3        318.24        237.59        38.82 o                         
  -8   6   3          3.43         -4.37        16.43 o                         
  -7   6   3         13.62          9.30         6.82 o                         
  -6   6   3        635.86        744.83        46.36 o                         
  -5   6   3         14.98         18.59         5.23 o                         
  -4   6   3        751.20        794.94        61.69 o                         
  -3   6   3         29.57         10.36        10.72 o                         
  -2   6   3       1356.15       1288.50        43.80 o                         
  -1   6   3         63.41         74.89        12.63 o                         
   0   6   3        951.13        918.04        42.21 o                         
   1   6   3         77.95         77.06        18.03 o                         
   2   6   3        428.93        412.42        39.38 o                         
   3   6   3        113.28        107.58        20.28 o                         
   4   6   3        599.20        571.38        30.99 o                         
   5   6   3        562.59        558.52        32.44 o                         
   6   6   3       1826.70       1844.47        96.36 o                         
   7   6   3          0.13        -10.78        10.78 o                         
   8   6   3        414.14        401.28        50.80 o                         
  -7   7   3         83.52         87.71        29.39 o                         
  -6   7   3        321.24        368.10        44.13 o                         
  -5   7   3        435.96        448.03        35.04 o                         
  -4   7   3         67.06         59.55        19.79 o                         
  -3   7   3        690.84        763.90        38.65 o                         
  -2   7   3        400.16        358.46        19.83 o                         
  -1   7   3       1619.42       1604.63        61.42 o                         
   0   7   3       1974.18       1888.97        66.41 o                         
   1   7   3        214.13        187.26        23.34 o                         
   2   7   3         86.97         60.88        13.73 o                         
   3   7   3        415.75        364.31        38.84 o                         
   4   7   3        525.50        519.10        31.78 o                         
   5   7   3       1652.88       1636.79        85.74 o                         
   6   7   3         42.69         68.97        22.78 o                         
   7   7   3        428.32        468.95        51.18 o                         
  -7   8   3        486.52        540.56        46.00 o                         
  -6   8   3          1.37         -4.04         7.62 o                         
  -5   8   3        221.05        249.80        27.28 o                         
  -4   8   3         75.21         80.59        14.20 o                         
  -3   8   3         19.27          8.34        11.00 o                         
  -2   8   3        139.79        105.43        26.18 o                         
  -1   8   3        835.88        811.24        49.68 o                         
   0   8   3         97.06         88.65        16.83 o                         
   1   8   3       2566.48       2462.39       131.43 o                         
   2   8   3        139.70        109.16        43.82 o                         
   3   8   3        505.77        572.74        36.38 o                         
   4   8   3        293.18        281.75        24.34 o                         
   5   8   3         16.06         12.09        11.90 o                         
   6   8   3        114.44        115.75        24.49 o                         
   7   8   3         72.96         51.93        18.15 o                         
  -6   9   3        253.49        258.87        38.82 o                         
  -5   9   3         56.51         59.38        28.19 o                         
  -4   9   3         17.28         20.71        14.85 o                         
  -3   9   3        131.81        116.29        29.97 o                         
  -2   9   3         58.47         73.09        25.41 o                         
  -1   9   3        141.50        133.64        23.75 o                         
   0   9   3       1076.02       1149.19        60.25 o                         
   1   9   3         58.41         52.97        13.01 o                         
   2   9   3        913.44        941.20       109.64 o                         
   3   9   3        118.52        114.09        24.97 o                         
   4   9   3        472.95        565.30        39.85 o                         
   5   9   3        269.29        313.35        31.88 o                         
   6   9   3         13.32         12.50         8.83 o                         
  -5  10   3          1.71          4.73        14.33 o                         
  -4  10   3        926.72       1198.65       103.30 o                         
  -3  10   3          0.12          4.91        13.81 o                         
  -2  10   3        767.64        921.44        84.02 o                         
  -1  10   3         13.61         22.32        16.50 o                         
   0  10   3        100.44        106.94        37.23 o                         
   1  10   3          2.07         -8.99         9.64 o                         
   2  10   3         23.28         13.10         8.48 o                         
   3  10   3        105.04         77.87        18.23 o                         
   4  10   3        768.62       1011.49        96.07 o                         
   5  10   3        119.50        142.80        37.07 o                         
  -3  11   3        541.41        698.85        79.91 o                         
  -2  11   3        223.80        319.67        53.59 o                         
  -1  11   3        236.92        267.37        48.38 o                         
   0  11   3        125.42        146.10        24.23 o                         
   1  11   3          3.27         17.89        19.24 o                         
   2  11   3         75.16        106.67        21.39 o                         
   3  11   3        254.82        227.99        46.64 o                         
  -1  12   3        120.82        160.76        40.73 o                         
   0  12   3         21.04          3.26        11.37 o                         
   1  12   3        420.57        553.26        50.05 o                         
  -8   0   4         76.00         87.15        25.37 o                         
  -6   0   4       1361.72       1371.74        49.97 o                         
  -4   0   4        392.99        334.05        22.63 o                         
  -2   0   4         95.93         68.07         9.22 o                         
   2   0   4        991.77       1034.56        42.38 o                         
   4   0   4       6589.88       6854.60       155.67 o                         
   6   0   4       3999.90       3552.86       120.82 o                         
   8   0   4        196.06        151.87        28.71 o                         
  -9   1   4          6.96          9.98        13.77 o                         
  -8   1   4        380.89        389.46        34.97 o                         
  -7   1   4        624.39        650.16        32.22 o                         
  -6   1   4         52.03         40.81         6.33 o                         
  -5   1   4       1657.21       1682.33        44.05 o                         
  -4   1   4          0.43         -0.22         1.21 o                         
  -3   1   4         48.38         46.23         4.98 o                         
  -2   1   4         42.92         27.36         3.77 o                         
  -1   1   4       3072.66       3237.74        39.66 o                         
   0   1   4      10304.56      11228.44       139.14 o                         
   1   1   4        462.92        523.22        24.44 o                         
   2   1   4       2121.39       2507.59        50.45 o                         
   3   1   4        172.30        154.94        13.42 o                         
   4   1   4          4.66          3.51         4.67 o                         
   5   1   4       2616.98       2517.84       156.12 o                         
   6   1   4          9.70         20.22        13.25 o                         
   7   1   4        343.74        332.87        26.73 o                         
   8   1   4        422.93        354.38        30.40 o                         
   9   1   4         13.47         14.76         6.68 o                         
  -9   2   4        592.77        619.45        46.56 o                         
  -8   2   4          2.55          3.80         5.91 o                         
  -7   2   4       1167.52       1238.18        35.32 o                         
  -6   2   4         40.57         30.53         6.00 o                         
  -5   2   4         77.22         58.22         6.87 o                         
  -4   2   4          1.55          4.00         2.43 o                         
  -3   2   4       2807.56       2808.68       134.92 o                         
  -2   2   4         29.08         15.33         6.14 o                         
  -1   2   4       1551.46       1374.98        35.18 o                         
   0   2   4       2116.22       2485.07        72.87 o                         
   1   2   4        349.53        336.40        23.65 o                         
   2   2   4         14.24          9.96         4.95 o                         
   3   2   4       2053.16       2051.35        68.26 o                         
   4   2   4          5.41          9.21         5.97 o                         
   5   2   4         40.22         49.04         9.21 o                         
   6   2   4          2.81          7.87         3.88 o                         
   7   2   4        690.98        653.97        30.30 o                         
   8   2   4         36.50         35.81         7.56 o                         
   9   2   4        281.80        241.78        26.07 o                         
  -9   3   4          1.32         10.09         7.86 o                         
  -8   3   4        358.22        343.83        33.11 o                         
  -7   3   4        156.73        199.33        15.38 o                         
  -6   3   4        120.13        133.53        11.83 o                         
  -5   3   4        441.46        462.45        24.23 o                         
  -4   3   4        439.27        480.13        22.61 o                         
  -3   3   4       1581.92       1401.70        44.75 o                         
  -2   3   4       1779.32       1658.99        68.29 o                         
  -1   3   4        457.20        483.75        21.00 o                         
   0   3   4         37.89         37.30         5.02 o                         
   1   3   4        356.11        405.06        30.12 o                         
   2   3   4       3456.07       3595.16        98.63 o                         
   3   3   4       5395.11       5415.94       131.01 o                         
   4   3   4          6.51         12.30         4.34 o                         
   5   3   4        852.45        902.34        68.78 o                         
   6   3   4        288.77        286.39        18.68 o                         
   7   3   4        234.92        213.10        17.26 o                         
   8   3   4        433.62        387.13        45.98 o                         
  -8   4   4         53.68         77.10        16.14 o                         
  -7   4   4          0.27         -3.84         3.84 o                         
  -6   4   4        272.96        315.84        23.04 o                         
  -5   4   4         43.82         56.37         8.73 o                         
  -4   4   4       5832.54       5832.26       112.24 o                         
  -3   4   4         17.12         33.16         8.05 o                         
  -2   4   4       2407.75       1874.68       290.59 o                         
  -1   4   4         96.06        101.07        18.17 o                         
   0   4   4         80.46         86.81         7.67 o                         
   1   4   4        169.89        190.52        24.76 o                         
   2   4   4       3305.27       3326.33       100.75 o                         
   3   4   4        424.68        412.01        12.06 o                         
   4   4   4       2506.61       2473.02        41.97 o                         
   5   4   4         75.60         60.98        16.19 o                         
   6   4   4       1386.85       1495.91       112.88 o                         
   7   4   4          6.99          9.47        10.00 o                         
   8   4   4        151.45        184.97        32.27 o                         
  -8   5   4        392.28        444.47        39.98 o                         
  -7   5   4        520.78        584.73        42.42 o                         
  -6   5   4        242.89        259.08        26.54 o                         
  -5   5   4       1016.64       1108.19        50.43 o                         
  -4   5   4         17.62         18.33         5.84 o                         
  -3   5   4       2189.13       2174.52        61.98 o                         
  -2   5   4       1760.16       1421.29       153.76 o                         
  -1   5   4        778.76        713.49        45.16 o                         
   0   5   4       1448.94       1321.48        99.16 o                         
   1   5   4        602.91        713.16        50.61 o                         
   2   5   4        849.91        722.34        50.71 o                         
   3   5   4       1553.82       1436.25        70.16 o                         
   4   5   4        303.44        306.95        31.48 o                         
   5   5   4        594.76        625.51        33.42 o                         
   6   5   4        118.35        117.26        15.92 o                         
   7   5   4        485.54        514.48        52.89 o                         
   8   5   4         91.86         98.88        25.15 o                         
  -8   6   4         25.57         25.51        11.62 o                         
  -7   6   4        739.17        844.50        53.27 o                         
  -6   6   4         80.79         52.12        12.53 o                         
  -5   6   4         72.53         66.63        13.22 o                         
  -4   6   4          8.43          5.61        12.25 o                         
  -3   6   4       1146.98       1135.78        46.10 o                         
  -2   6   4        140.38         97.42        31.03 o                         
  -1   6   4       2359.23       2245.96       121.84 o                         
   0   6   4         35.29         34.47         8.89 o                         
   1   6   4       2313.82       2093.48        95.69 o                         
   2   6   4        119.06        101.87        19.13 o                         
   3   6   4        670.25        608.81        48.23 o                         
   4   6   4         22.09         14.89         5.43 o                         
   5   6   4        224.16        210.76        20.78 o                         
   6   6   4         71.90         83.30        20.84 o                         
   7   6   4        687.63        687.90        63.52 o                         
  -7   7   4         92.57        129.72        22.24 o                         
  -6   7   4        163.00        137.25        20.78 o                         
  -5   7   4        149.78        168.25        21.32 o                         
  -4   7   4          2.22          6.77         5.91 o                         
  -3   7   4         87.82         64.20        21.47 o                         
  -2   7   4        775.83        827.83        46.80 o                         
  -1   7   4       1063.34       1085.97        51.73 o                         
   0   7   4       3176.25       3176.96        87.86 o                         
   1   7   4        911.27        840.95        63.67 o                         
   2   7   4        575.15        480.99        48.12 o                         
   3   7   4        453.15        380.16        41.41 o                         
   4   7   4         97.20        116.77        22.59 o                         
   5   7   4        675.48        632.05        37.74 o                         
   6   7   4         74.31         53.92        17.62 o                         
   7   7   4         98.77         92.79        25.47 o                         
  -6   8   4        573.04        701.04        49.70 o                         
  -5   8   4          3.31          4.06        12.84 o                         
  -4   8   4       1006.12       1196.10        54.91 o                         
  -3   8   4         38.05         31.86        17.46 o                         
  -2   8   4       1007.25       1008.60        79.12 o                         
  -1   8   4        306.89        317.95        29.44 o                         
   0   8   4          0.28          4.92         8.40 o                         
   1   8   4        395.99        352.72        30.65 o                         
   2   8   4        177.80        162.72        33.36 o                         
   3   8   4          2.49         -1.31         7.39 o                         
   4   8   4       1202.27       1162.33        89.99 o                         
   5   8   4         50.40         32.70        17.03 o                         
   6   8   4        611.62        758.70        64.30 o                         
  -6   9   4         45.48         35.09        24.98 o                         
  -5   9   4        752.86        916.19        90.88 o                         
  -4   9   4          0.07         -2.16        11.63 o                         
  -3   9   4        432.68        498.53        59.02 o                         
  -2   9   4         58.10         68.90        21.57 o                         
  -1   9   4          3.32         -2.68         5.89 o                         
   0   9   4        549.46        545.78        41.27 o                         
   1   9   4         31.56         23.00        23.14 o                         
   2   9   4          9.85          3.18         7.64 o                         
   3   9   4        707.86        758.41        47.73 o                         
   4   9   4          1.55         14.06         9.92 o                         
   5   9   4        727.95        804.23        78.63 o                         
   6   9   4          1.11          4.19        20.13 o                         
  -5  10   4         10.01         -7.39        15.12 o                         
  -4  10   4         92.29         41.34        21.72 o                         
  -3  10   4        153.17        168.73        36.53 o                         
  -2  10   4         52.05         87.15        28.47 o                         
  -1  10   4        504.99        559.16        65.00 o                         
   0  10   4          7.84         -7.23         7.23 o                         
   1  10   4        528.49        519.26        44.31 o                         
   2  10   4         85.03         84.29        18.51 o                         
   3  10   4        250.96        173.76        40.29 o                         
   4  10   4         69.19         94.99        32.95 o                         
   5  10   4         12.31         33.83        23.84 o                         
  -3  11   4         19.63          2.81        14.29 o                         
  -2  11   4        191.49        189.34        42.94 o                         
  -1  11   4          1.84         21.11        19.90 o                         
   0  11   4        422.33        516.58        66.36 o                         
   1  11   4         46.97         51.15        27.49 o                         
   2  11   4        468.97        486.02        45.63 o                         
   3  11   4        198.45        194.89        43.13 o                         
  -9   0   5        676.17        751.75        74.66 o                         
  -7   0   5        321.10        330.47        26.76 o                         
  -5   0   5        440.68        423.26        27.00 o                         
  -3   0   5        267.98        268.92        13.23 o                         
  -1   0   5      24071.28      23201.34       241.30 o                         
   1   0   5        424.82        587.38        29.00 o                         
   3   0   5        210.51        191.97        21.58 o                         
   5   0   5        267.56        301.13        31.21 o                         
   7   0   5        945.86        908.31        63.35 o                         
   9   0   5        285.80        199.17        33.97 o                         
  -9   1   5          0.77         -5.61        10.02 o                         
  -8   1   5        173.31        163.26        24.06 o                         
  -7   1   5        787.18        801.69        35.84 o                         
  -6   1   5          3.83          4.50         3.09 o                         
  -5   1   5       4580.87       4835.98        89.27 o                         
  -4   1   5       1049.65       1056.78        24.81 o                         
  -3   1   5        281.10        277.77        11.55 o                         
  -2   1   5       2874.12       2871.19        35.53 o                         
  -1   1   5          3.35          3.04         1.10 o                         
   0   1   5       4013.29       4378.98        58.25 o                         
   1   1   5         53.02         38.87         5.54 o                         
   2   1   5        457.22        435.21        23.17 o                         
   3   1   5       1529.13       1523.10        44.10 o                         
   4   1   5         88.32         85.10        11.42 o                         
   5   1   5       1508.58       1591.58        73.80 o                         
   6   1   5        737.66        668.70        35.93 o                         
   7   1   5          1.43         13.81         7.37 o                         
   8   1   5        234.89        214.98        23.65 o                         
   9   1   5        107.46         92.23        16.93 o                         
  -9   2   5          0.67          6.24         7.59 o                         
  -8   2   5        507.32        498.08        40.12 o                         
  -7   2   5         69.45         85.97        14.31 o                         
  -6   2   5       1975.73       2090.99        49.17 o                         
  -5   2   5         25.17         13.01         4.23 o                         
  -4   2   5       4217.40       4371.81        73.52 o                         
  -3   2   5         11.47         15.26         4.74 o                         
  -2   2   5       3032.98       3226.87        65.62 o                         
  -1   2   5        145.03        160.26         8.48 o                         
   0   2   5        988.73        998.81        29.08 o                         
   1   2   5        319.45        332.23        24.74 o                         
   2   2   5       7666.36       8356.63       119.32 o                         
   3   2   5        910.56        859.42        45.40 o                         
   4   2   5       2702.26       2720.01       200.97 o                         
   5   2   5        414.19        364.96        23.43 o                         
   6   2   5        494.86        468.64        24.12 o                         
   7   2   5          4.40          5.29         4.86 o                         
   8   2   5         18.10         13.61         7.18 o                         
  -8   3   5        195.01        154.23        23.26 o                         
  -7   3   5        324.81        329.31        20.45 o                         
  -6   3   5          2.17          0.09         6.18 o                         
  -5   3   5       1991.48       2029.03       123.74 o                         
  -4   3   5        825.99        788.71        68.56 o                         
  -3   3   5       3593.29       3491.19       203.59 o                         
  -2   3   5       1163.09       1143.33        37.21 o                         
  -1   3   5         25.61         38.27         6.05 o                         
   0   3   5         30.14         69.40        14.35 o                         
   1   3   5        379.17        393.13        30.44 o                         
   2   3   5        382.03        343.88        28.62 o                         
   3   3   5       2513.44       2639.08        87.61 o                         
   4   3   5        101.82         90.82        16.44 o                         
   5   3   5        504.32        496.54        43.69 o                         
   6   3   5        150.73        140.40        13.31 o                         
   7   3   5         38.82         29.96         6.84 o                         
   8   3   5        161.21        148.57        29.23 o                         
  -8   4   5         15.65          7.97        23.91 o                         
  -7   4   5        182.20        175.53        15.67 o                         
  -6   4   5         32.56         35.04        10.83 o                         
  -5   4   5         86.23         89.71        20.46 o                         
  -4   4   5         10.85         31.24        11.52 o                         
  -3   4   5       5311.31       5064.88       147.01 o                         
  -2   4   5          6.44          7.27         2.68 o                         
  -1   4   5        101.47        115.06        13.55 o                         
   0   4   5        533.20        477.05        54.09 o                         
   1   4   5       1914.02       1904.62        78.66 o                         
   2   4   5         72.14         62.81        13.48 o                         
   3   4   5        158.07        132.28        20.81 o                         
   4   4   5        126.86        119.11        11.90 o                         
   5   4   5         39.83         47.19         9.05 o                         
   6   4   5        120.41        117.20        16.62 o                         
   7   4   5        976.63        914.21        68.76 o                         
   8   4   5          6.56          0.92        10.21 o                         
  -8   5   5        213.89        221.31        42.65 o                         
  -7   5   5         84.97         64.76        19.05 o                         
  -6   5   5          3.64        -11.76        11.76 o                         
  -5   5   5        937.50        993.86        71.82 o                         
  -4   5   5       1398.02       1387.92        82.05 o                         
  -3   5   5       1365.01       1340.07        76.49 o                         
  -2   5   5       2250.70       1946.11       166.53 o                         
  -1   5   5         28.51         27.95         6.10 o                         
   0   5   5       1127.75       1053.69        68.03 o                         
   1   5   5        120.96        109.36        21.16 o                         
   2   5   5        870.87        910.40        55.83 o                         
   3   5   5       1451.57       1412.97        72.06 o                         
   4   5   5         33.93         27.49        12.15 o                         
   5   5   5        596.07        559.17        45.71 o                         
   6   5   5        276.44        298.47        26.02 o                         
   7   5   5          6.95          6.03         7.76 o                         
   8   5   5        450.64        432.40        51.97 o                         
  -7   6   5         25.81         12.57        13.20 o                         
  -6   6   5        791.58        888.09        79.90 o                         
  -5   6   5          0.86          5.89        11.64 o                         
  -4   6   5        964.18        979.33        73.91 o                         
  -3   6   5        201.63        212.27        33.60 o                         
  -2   6   5       1793.17       1696.76        73.33 o                         
  -1   6   5        209.70        216.81        14.07 o                         
   0   6   5        661.90        554.63        32.58 o                         
   1   6   5        120.91        126.42        23.97 o                         
   2   6   5       1834.74       1661.71        85.88 o                         
   3   6   5        103.46        138.73        24.48 o                         
   4   6   5        507.27        470.65        43.71 o                         
   5   6   5          1.15         -5.32         8.95 o                         
   6   6   5        513.56        540.84        35.02 o                         
   7   6   5         33.36         70.41        22.98 o                         
  -7   7   5        679.97        782.50        82.06 o                         
  -6   7   5         30.41         52.41        22.22 o                         
  -5   7   5        985.99        954.19        81.33 o                         
  -4   7   5        100.94        102.49        25.49 o                         
  -3   7   5         66.82         70.46        22.53 o                         
  -2   7   5         21.49         27.74        14.27 o                         
  -1   7   5        187.35        166.58        20.37 o                         
   0   7   5        336.38        326.85        26.87 o                         
   1   7   5        392.97        341.94        42.25 o                         
   2   7   5        172.60        133.70        25.33 o                         
   3   7   5        404.38        372.43        41.29 o                         
   4   7   5         17.09         34.55        15.57 o                         
   5   7   5        751.98        692.94        40.61 o                         
   6   7   5        146.01        147.09        30.27 o                         
   7   7   5         49.08        103.96        26.93 o                         
  -6   8   5        194.20        179.37        41.17 o                         
  -5   8   5        120.53        158.13        35.02 o                         
  -4   8   5         42.42         29.90        17.38 o                         
  -3   8   5        596.65        700.65        68.20 o                         
  -2   8   5        945.83       1077.45        83.15 o                         
  -1   8   5       2943.95       3022.76        91.96 o                         
   0   8   5          0.46          9.05         6.77 o                         
   1   8   5        395.57        386.93        32.75 o                         
   2   8   5          3.47         -0.65         7.63 o                         
   3   8   5         16.99         10.22         9.07 o                         
   4   8   5        111.67        122.48        26.51 o                         
   5   8   5        195.21        190.60        30.76 o                         
   6   8   5         31.09         21.74        12.20 o                         
  -6   9   5          1.31         13.53        14.41 o                         
  -5   9   5        334.85        388.75        59.84 o                         
  -4   9   5         74.01        117.79        32.51 o                         
  -3   9   5         81.39         83.54        26.27 o                         
  -2   9   5       1047.81       1154.38        91.10 o                         
  -1   9   5          2.19         10.91        14.32 o                         
   0   9   5       1040.42        909.64        53.63 o                         
   1   9   5         56.10         16.56        14.51 o                         
   2   9   5         64.65         60.03        20.35 o                         
   3   9   5        381.09        337.22        69.71 o                         
   4   9   5         24.27         17.54         7.50 o                         
   5   9   5        239.22        222.49        33.90 o                         
  -4  10   5        497.29        732.90        80.26 o                         
  -3  10   5         43.74         79.78        25.94 o                         
  -2  10   5         90.40         82.74        26.25 o                         
  -1  10   5        109.60        161.79        35.75 o                         
   0  10   5         16.60          8.18         8.57 o                         
   1  10   5         66.46         43.24        12.35 o                         
   2  10   5        630.13        619.79        48.59 o                         
   3  10   5         27.35         31.28        19.30 o                         
   4  10   5        444.80        460.25        66.56 o                         
  -3  11   5        132.05        167.69        39.76 o                         
  -2  11   5        100.62        140.06        35.65 o                         
  -1  11   5          0.26         -6.41        13.44 o                         
   0  11   5        102.92         84.80        27.36 o                         
   1  11   5        294.50        345.29        37.43 o                         
   2  11   5         38.69         46.60        21.45 o                         
   3  11   5        494.97        457.93        80.62 o                         
  -8   0   6        804.40        775.64        72.47 o                         
  -6   0   6       8099.03       8524.07       266.42 o                         
  -4   0   6        771.41        793.64        25.28 o                         
  -2   0   6        210.02        196.41        10.96 o                         
   0   0   6       7141.06       7851.79       119.50 o                         
   2   0   6       2135.04       2040.22        36.07 o                         
   4   0   6       2495.76       2506.93        90.97 o                         
   6   0   6         23.85         27.39         9.02 o                         
   8   0   6         63.23         68.46        20.43 o                         
  -9   1   6         89.54         93.91        19.41 o                         
  -8   1   6         21.72         24.92        11.31 o                         
  -7   1   6        896.88        960.16        40.25 o                         
  -6   1   6        220.43        228.97        15.54 o                         
  -5   1   6       2165.18       2149.29        39.42 o                         
  -4   1   6        267.89        257.98        12.36 o                         
  -3   1   6        362.44        357.61        13.82 o                         
  -2   1   6       6923.62       7246.46        70.54 o                         
  -1   1   6       5288.15       5995.54        69.11 o                         
   0   1   6       6684.89       7384.03        69.83 o                         
   1   1   6       2512.74       2640.63        54.43 o                         
   2   1   6          1.97          8.66         4.27 o                         
   3   1   6        126.25        106.97        11.81 o                         
   4   1   6         51.47         45.79         9.82 o                         
   5   1   6        140.00        129.07        15.53 o                         
   6   1   6        893.01        827.76        95.28 o                         
   7   1   6          0.18         10.92         5.58 o                         
   8   1   6        122.06        101.21        22.79 o                         
  -8   2   6         48.11         51.84        15.21 o                         
  -7   2   6         23.65         15.29         7.88 o                         
  -6   2   6         18.62         21.86         5.48 o                         
  -5   2   6       1229.66       1279.78        34.88 o                         
  -4   2   6          1.68         -0.22         4.59 o                         
  -3   2   6       5842.25       5732.02       101.67 o                         
  -2   2   6        172.94        190.16         9.12 o                         
  -1   2   6       3495.69       3587.86       112.98 o                         
   0   2   6       1248.83       1397.79        42.51 o                         
   1   2   6       1222.13       1143.11        35.55 o                         
   2   2   6        227.65        235.64        16.75 o                         
   3   2   6         91.31         88.22        11.04 o                         
   4   2   6         15.13         23.59         9.31 o                         
   5   2   6       1284.79       1215.10        68.91 o                         
   6   2   6         70.78         53.01        10.48 o                         
   7   2   6        743.07        709.01        44.22 o                         
   8   2   6         90.26         73.61        14.55 o                         
  -8   3   6         45.82         45.61        13.94 o                         
  -7   3   6        306.31        315.20        23.94 o                         
  -6   3   6        285.76        292.48        18.66 o                         
  -5   3   6       2057.48       1988.22        65.21 o                         
  -4   3   6       5489.36       5437.82       106.78 o                         
  -3   3   6        903.50        867.27        36.62 o                         
  -2   3   6       3137.99       3097.83        69.15 o                         
  -1   3   6        513.71        474.48        32.11 o                         
   0   3   6        349.25        378.32        31.64 o                         
   1   3   6       3103.46       3181.59        97.97 o                         
   2   3   6        215.09        217.05        24.07 o                         
   3   3   6        857.26        849.15        49.94 o                         
   4   3   6        254.31        255.09        27.82 o                         
   5   3   6        206.61        194.77        50.36 o                         
   6   3   6        203.72        199.43        20.10 o                         
   7   3   6          0.71          1.39         5.91 o                         
   8   3   6        415.03        381.43        47.97 o                         
  -8   4   6        795.34        857.50        54.95 o                         
  -7   4   6         22.87         19.41         6.22 o                         
  -6   4   6       1346.71       1453.49        61.88 o                         
  -5   4   6        203.93        197.31        21.88 o                         
  -4   4   6       1814.73       1772.73        79.76 o                         
  -3   4   6        210.80        195.69        21.61 o                         
  -2   4   6        213.76        190.26        11.14 o                         
  -1   4   6          1.61          2.62         2.92 o                         
   0   4   6        309.91        316.61        33.51 o                         
   1   4   6       1095.49       1172.16        62.27 o                         
   2   4   6       8725.70       8805.78       200.02 o                         
   3   4   6        351.25        355.85        33.71 o                         
   4   4   6        832.80        860.82        54.77 o                         
   5   4   6          0.29         13.05         7.61 o                         
   6   4   6         31.15         36.51        16.33 o                         
   7   4   6         23.99         31.17         9.92 o                         
   8   4   6         35.30         39.08        18.43 o                         
  -8   5   6          6.52         24.26        16.75 o                         
  -7   5   6        498.91        537.86        33.43 o                         
  -6   5   6         21.14         23.34        11.09 o                         
  -5   5   6        577.73        554.54        36.94 o                         
  -4   5   6        277.87        249.27        45.36 o                         
  -3   5   6        317.80        280.89        23.12 o                         
  -2   5   6        473.97        415.81        24.04 o                         
  -1   5   6        570.06        562.41        27.30 o                         
   0   5   6        639.30        623.94        50.03 o                         
   1   5   6       3021.23       2905.70       111.77 o                         
   2   5   6        544.52        554.41        45.58 o                         
   3   5   6        750.48        738.37        53.63 o                         
   4   5   6         53.92         49.66        13.27 o                         
   5   5   6        234.59        247.46        32.28 o                         
   6   5   6        366.16        377.54        46.43 o                         
   7   5   6          8.64         20.74        10.86 o                         
   8   5   6        247.67        203.46        37.39 o                         
  -7   6   6         24.86         31.65        11.16 o                         
  -6   6   6         33.25         33.27        10.84 o                         
  -5   6   6        647.79        639.65        61.90 o                         
  -4   6   6         16.65         30.91        14.61 o                         
  -3   6   6       2335.70       2181.46       201.92 o                         
  -2   6   6         59.94         49.74         9.84 o                         
  -1   6   6       2996.78       2881.73        55.90 o                         
   0   6   6         98.65         92.95        20.62 o                         
   1   6   6       1329.43       1245.69        76.82 o                         
   2   6   6        138.80        132.83        24.47 o                         
   3   6   6         25.83         44.94        15.90 o                         
   4   6   6         18.65         20.26        12.03 o                         
   5   6   6        471.56        492.24        47.62 o                         
   6   6   6        241.49        278.95        26.13 o                         
   7   6   6        721.62        834.55        69.79 o                         
  -7   7   6        143.01        146.13        28.03 o                         
  -6   7   6         37.37         31.75        19.50 o                         
  -5   7   6        228.75        256.70        42.54 o                         
  -4   7   6        477.12        459.87        53.67 o                         
  -3   7   6        824.85        816.90        69.83 o                         
  -2   7   6       2542.44       2457.41       122.66 o                         
  -1   7   6        462.45        416.57        30.13 o                         
   0   7   6       1920.59       1757.87        97.37 o                         
   1   7   6        846.67        747.55        62.54 o                         
   2   7   6          3.90          3.26        10.98 o                         
   3   7   6         50.16         60.56        19.59 o                         
   4   7   6        366.78        372.96        43.73 o                         
   5   7   6        190.67        181.55        30.85 o                         
   6   7   6        694.27        674.61        61.59 o                         
   7   7   6          0.41          4.00        12.18 o                         
  -6   8   6        897.57        875.24       126.59 o                         
  -5   8   6          8.39         15.44        15.57 o                         
  -4   8   6        212.56        234.32        40.84 o                         
  -3   8   6        209.11        279.44        43.67 o                         
  -2   8   6         11.09         15.55        14.39 o                         
  -1   8   6        222.99        245.24        39.79 o                         
   0   8   6        672.74        581.39        40.34 o                         
   1   8   6          2.64        -18.51        18.51 o                         
   2   8   6        904.63        896.81        73.49 o                         
   3   8   6         70.82         67.11        20.78 o                         
   4   8   6        975.63        904.12        72.21 o                         
   5   8   6        154.01        144.05        20.78 o                         
   6   8   6          2.96         19.89        13.88 o                         
  -5   9   6        507.53        603.02        71.86 o                         
  -4   9   6         25.38         40.49        20.30 o                         
  -3   9   6         32.83         29.71        16.51 o                         
  -2   9   6        190.57        197.33        38.34 o                         
  -1   9   6         95.84         64.89        22.47 o                         
   0   9   6        242.64        228.30        26.88 o                         
   1   9   6        512.20        515.33        40.22 o                         
   2   9   6          6.93          6.89        11.77 o                         
   3   9   6        957.00        784.51        71.28 o                         
   4   9   6         33.66         56.86        20.84 o                         
   5   9   6        226.63        304.92        41.67 o                         
  -4  10   6         30.67         39.63        20.79 o                         
  -3  10   6        906.10       1095.95        94.80 o                         
  -2  10   6          2.03         28.53        19.01 o                         
  -1  10   6        876.36       1044.69        89.39 o                         
   0  10   6        157.98        151.63        33.07 o                         
   1  10   6        183.63        193.49        27.29 o                         
   2  10   6         24.54         18.72        10.77 o                         
   3  10   6          3.84          8.71        17.27 o                         
   4  10   6         37.00         74.46        30.90 o                         
  -2  11   6        433.38        570.39        71.26 o                         
  -1  11   6         24.37         31.47        14.70 o                         
   0  11   6        114.12        130.43        35.75 o                         
   1  11   6         73.84         90.05        24.52 o                         
   2  11   6          0.18          4.60        10.21 o                         
  -7   0   7        170.78        155.68        19.48 o                         
  -5   0   7        695.93        709.12        37.39 o                         
  -3   0   7       4779.23       5112.48        71.95 o                         
  -1   0   7      16262.13      16721.27       511.51 o                         
   1   0   7          0.53          1.22         2.74 o                         
   3   0   7        656.04        685.20        45.42 o                         
   5   0   7       4069.71       4452.63       139.28 o                         
   7   0   7        510.87        387.86        42.68 o                         
  -8   1   7         22.78         13.14         6.93 o                         
  -7   1   7        913.76        908.09        40.73 o                         
  -6   1   7        557.76        530.13        24.39 o                         
  -5   1   7         51.15         50.11         6.05 o                         
  -4   1   7       2050.41       2147.09        40.39 o                         
  -3   1   7        272.31        276.19         9.56 o                         
  -2   1   7       5590.91       5987.18        59.60 o                         
  -1   1   7       2664.84       2682.70        46.96 o                         
   0   1   7       3084.72       3191.87        41.94 o                         
   1   1   7       4280.60       4479.14        60.98 o                         
   2   1   7        497.73        538.47        26.21 o                         
   3   1   7         69.57         65.20         5.88 o                         
   4   1   7       2002.27       2068.98        61.71 o                         
   5   1   7        293.98        278.71        23.07 o                         
   6   1   7        528.68        582.42        50.81 o                         
   7   1   7          6.45         12.68         5.73 o                         
   8   1   7         85.04         85.06        15.61 o                         
  -8   2   7        687.05        724.62        39.10 o                         
  -7   2   7         16.66         24.61         8.31 o                         
  -6   2   7       2073.07       2029.39        70.96 o                         
  -5   2   7        200.34        178.24        13.49 o                         
  -4   2   7        368.19        364.44        26.23 o                         
  -3   2   7         29.92         25.22         4.93 o                         
  -2   2   7       3767.25       3996.21        68.30 o                         
  -1   2   7         96.53        114.25        10.07 o                         
   0   2   7       6502.20       6550.26        99.53 o                         
   1   2   7        129.74        134.20        12.37 o                         
   2   2   7       2366.10       2383.49        59.77 o                         
   3   2   7          2.75         -0.71         5.07 o                         
   4   2   7       1293.29       1281.01        59.42 o                         
   5   2   7         75.26         78.64        20.61 o                         
   6   2   7          0.96         -5.18         5.18 o                         
   7   2   7         33.76         32.83         7.62 o                         
   8   2   7        334.19        307.31        23.56 o                         
  -8   3   7          7.27          9.20        10.88 o                         
  -7   3   7        336.67        355.24        26.23 o                         
  -6   3   7        150.45        145.10        13.33 o                         
  -5   3   7        570.07        528.93        27.54 o                         
  -4   3   7       2711.53       2790.98        74.52 o                         
  -3   3   7         71.33         44.71         9.12 o                         
  -2   3   7       1718.53       1695.40        82.58 o                         
  -1   3   7       2476.73       2737.64       193.97 o                         
   0   3   7       2542.97       2819.04        96.41 o                         
   1   3   7       6194.47       6537.05       157.20 o                         
   2   3   7         48.67         60.63        15.14 o                         
   3   3   7       3470.89       3647.79       116.41 o                         
   4   3   7       1062.73       1076.05        60.79 o                         
   5   3   7        168.96        161.23        27.04 o                         
   6   3   7        395.16        338.31        62.10 o                         
   7   3   7         53.69         49.13        10.85 o                         
   8   3   7         55.71         19.12        14.61 o                         
  -8   4   7         30.37         43.34        23.36 o                         
  -7   4   7          2.35         18.33         8.01 o                         
  -6   4   7         26.54         12.58         4.78 o                         
  -5   4   7       1359.86       1392.24        57.21 o                         
  -4   4   7         67.26         62.64        11.71 o                         
  -3   4   7      10188.30      10345.20       162.76 o                         
  -2   4   7        289.77        297.53        24.21 o                         
  -1   4   7       3013.40       2976.45       206.48 o                         
   0   4   7        141.96        141.83        21.75 o                         
   1   4   7         26.08         13.65         9.36 o                         
   2   4   7        478.78        480.96        41.51 o                         
   3   4   7       1641.61       1700.73        79.94 o                         
   4   4   7          7.02          9.09         7.46 o                         
   5   4   7        642.65        683.01        53.53 o                         
   6   4   7         20.18         21.50        15.07 o                         
   7   4   7        981.29        958.57       171.14 o                         
   8   4   7          0.10          8.50        14.32 o                         
  -8   5   7         49.72         64.26        24.63 o                         
  -7   5   7        335.87        325.51        27.12 o                         
  -6   5   7        329.93        318.88        30.80 o                         
  -5   5   7        219.20        244.54        34.43 o                         
  -4   5   7       3025.39       2844.34       109.28 o                         
  -3   5   7         29.11         28.55         8.00 o                         
  -2   5   7       2850.96       2838.61       140.84 o                         
  -1   5   7        762.43        663.63        42.69 o                         
   0   5   7        778.55        753.96        56.15 o                         
   1   5   7       2285.68       2195.47        98.96 o                         
   2   5   7        852.58        939.67        61.93 o                         
   3   5   7        622.56        523.66        46.23 o                         
   4   5   7        282.12        292.49        35.44 o                         
   5   5   7        111.88         84.97        20.87 o                         
   6   5   7        674.45        803.73        65.60 o                         
   7   5   7          1.34          1.53         8.49 o                         
  -7   6   7          8.14         13.85        13.42 o                         
  -6   6   7        647.72        646.81        49.00 o                         
  -5   6   7         53.92         41.20        11.45 o                         
  -4   6   7        170.48        161.37        20.12 o                         
  -3   6   7         23.66         33.06         9.03 o                         
  -2   6   7       1624.09       1611.05        58.85 o                         
  -1   6   7          3.95         -0.46         3.74 o                         
   0   6   7       3803.97       4043.56       149.52 o                         
   1   6   7         66.83         49.52        14.26 o                         
   2   6   7       1664.83       1597.76        86.81 o                         
   3   6   7        279.26        248.85        36.11 o                         
   4   6   7        555.94        561.08        52.84 o                         
   5   6   7         39.34         46.02        16.17 o                         
   6   6   7         37.22         61.18        19.57 o                         
   7   6   7          4.30          3.42        10.57 o                         
  -7   7   7        433.41        442.55        41.00 o                         
  -6   7   7        191.01        187.45        25.02 o                         
  -5   7   7        305.12        293.13        29.56 o                         
  -4   7   7        209.98        200.53        22.76 o                         
  -3   7   7         28.84         34.00         9.01 o                         
  -2   7   7        536.12        586.43        58.76 o                         
  -1   7   7       1533.58       1516.65        92.17 o                         
   0   7   7        402.00        408.49        47.79 o                         
   1   7   7       1837.69       1689.72        97.29 o                         
   2   7   7          2.03         -5.57        12.34 o                         
   3   7   7        299.07        350.19        43.88 o                         
   4   7   7        308.42        271.80        39.22 o                         
   5   7   7        111.05        114.51        26.19 o                         
   6   7   7        385.30        347.98        31.76 o                         
  -6   8   7         68.57         49.83        14.71 o                         
  -5   8   7        369.88        366.90        35.76 o                         
  -4   8   7         18.04         20.60        10.35 o                         
  -3   8   7       1139.26       1256.74        92.63 o                         
  -2   8   7         22.29         32.59        14.09 o                         
  -1   8   7       1782.70       1839.83       108.00 o                         
   0   8   7        190.50        158.45        20.34 o                         
   1   8   7          3.54          2.83        10.46 o                         
   2   8   7        161.58        127.93        27.05 o                         
   3   8   7        134.47        102.29        26.48 o                         
   4   8   7          5.05        -16.59        16.59 o                         
   5   8   7        647.98        557.15        60.87 o                         
   6   8   7          0.02          4.02        11.54 o                         
  -5   9   7          1.60          4.14        12.54 o                         
  -4   9   7        598.10        722.64        76.92 o                         
  -3   9   7          0.04         25.32        17.20 o                         
  -2   9   7        636.79        792.44        76.22 o                         
  -1   9   7          7.29         -7.70        14.47 o                         
   0   9   7         13.10        -16.41        16.41 o                         
   1   9   7        214.28        175.57        24.77 o                         
   2   9   7         28.35         17.93        10.00 o                         
   3   9   7        126.85         91.76        27.12 o                         
   4   9   7        673.59        530.30        60.70 o                         
   5   9   7          3.37         -8.62        11.70 o                         
  -4  10   7          2.32         -3.77        17.85 o                         
  -3  10   7         90.25         90.03        28.21 o                         
  -2  10   7        138.11        154.73        35.26 o                         
  -1  10   7          1.02         12.91        13.00 o                         
   0  10   7        452.78        604.39        70.10 o                         
   1  10   7         13.40          3.89        14.54 o                         
   2  10   7        585.23        610.51        62.39 o                         
   3  10   7         46.95         17.67        30.70 o                         
   4  10   7        214.09        178.50        56.25 o                         
  -2  11   7          7.53          6.75        15.43 o                         
  -1  11   7        171.53        151.88        37.01 o                         
   0  11   7         71.56         39.90        21.33 o                         
   1  11   7        500.05        645.99        76.06 o                         
   2  11   7         25.12         26.46        12.74 o                         
  -8   0   8        821.80        890.00        50.21 o                         
  -6   0   8        633.75        663.37        39.52 o                         
  -4   0   8         45.54         41.03         5.91 o                         
  -2   0   8       6112.50       6223.51        96.78 o                         
   0   0   8      21196.71      22835.16       253.36 o                         
   2   0   8        582.87        513.73        18.40 o                         
   4   0   8        215.38        212.73        28.35 o                         
   6   0   8        116.23         95.17        21.72 o                         
   8   0   8        518.80        366.56        44.94 o                         
  -8   1   8          1.49         12.56         7.36 o                         
  -7   1   8        314.53        362.44        37.41 o                         
  -6   1   8        561.85        578.65        26.17 o                         
  -5   1   8         26.02         17.95         3.62 o                         
  -4   1   8       3224.14       3482.51        51.66 o                         
  -3   1   8        859.28        918.36        22.26 o                         
  -2   1   8       3034.64       3202.58        41.63 o                         
  -1   1   8      10743.11      11383.68       105.54 o                         
   0   1   8          1.14          2.23         3.21 o                         
   1   1   8       3999.53       4301.63        62.57 o                         
   2   1   8       1551.59       1576.43        35.37 o                         
   3   1   8       1980.09       1798.81        59.73 o                         
   4   1   8       2647.12       2741.50        75.01 o                         
   5   1   8        108.02         98.16        14.37 o                         
   6   1   8        451.91        480.15        47.20 o                         
   7   1   8        168.85        151.47        16.21 o                         
   8   1   8          4.56          8.63         7.67 o                         
  -8   2   8          2.27          1.15         7.22 o                         
  -7   2   8        409.34        404.40        28.29 o                         
  -6   2   8         75.51         90.59        13.02 o                         
  -5   2   8       2992.05       3102.22        59.63 o                         
  -4   2   8        160.69        157.80        14.23 o                         
  -3   2   8       5231.40       5413.07       121.93 o                         
  -2   2   8          7.25         11.92         4.28 o                         
  -1   2   8       3436.63       3771.11        69.96 o                         
   0   2   8          6.56          6.51         4.14 o                         
   1   2   8        988.40        967.02        35.29 o                         
   2   2   8        684.16        726.06        32.93 o                         
   3   2   8       8673.46       8985.96       157.60 o                         
   4   2   8        151.09        152.62        17.24 o                         
   5   2   8       1859.33       1953.35        95.32 o                         
   6   2   8        139.34        115.63        24.41 o                         
   7   2   8        172.35        148.80        18.47 o                         
   8   2   8          8.24         -2.69         6.71 o                         
  -8   3   8         14.11         16.70         8.38 o                         
  -7   3   8         82.21         69.62        11.18 o                         
  -6   3   8        191.35        182.16        17.07 o                         
  -5   3   8          2.08         -1.89         3.66 o                         
  -4   3   8       3828.91       3769.81        89.86 o                         
  -3   3   8       1213.89       1189.22        77.25 o                         
  -2   3   8       3035.55       3163.81       172.80 o                         
  -1   3   8        721.61        729.81        47.58 o                         
   0   3   8        150.63        135.75        12.66 o                         
   1   3   8       2241.72       2242.17        59.59 o                         
   2   3   8       1291.22       1276.08        66.19 o                         
   3   3   8        761.04        770.67        53.07 o                         
   4   3   8       1090.41       1108.57        65.02 o                         
   5   3   8         98.08         89.47        21.21 o                         
   6   3   8        558.50        481.00        61.29 o                         
   7   3   8        260.85        226.16        53.19 o                         
   8   3   8         34.85         35.66        11.01 o                         
  -8   4   8        232.13        189.09        25.46 o                         
  -7   4   8          0.24          6.98         6.24 o                         
  -6   4   8        149.52        153.95        17.06 o                         
  -5   4   8         50.01         37.64         9.58 o                         
  -4   4   8         87.91         59.46        10.57 o                         
  -3   4   8        238.15        226.23        20.62 o                         
  -2   4   8       1684.83       1650.74        80.74 o                         
  -1   4   8          6.85          8.52         4.84 o                         
   0   4   8       3444.44       3733.16       125.01 o                         
   1   4   8        462.90        505.54        41.83 o                         
   2   4   8       6699.42       6791.49       177.01 o                         
   3   4   8          2.41         -4.32         8.18 o                         
   4   4   8         87.11         82.88        18.21 o                         
   5   4   8         59.73         74.01        19.29 o                         
   6   4   8         81.24         89.16        24.32 o                         
   7   4   8         63.01         52.29        13.55 o                         
  -7   5   8        189.53        211.93        26.49 o                         
  -6   5   8         59.31         55.51        13.36 o                         
  -5   5   8         45.03         68.89        14.49 o                         
  -4   5   8       1609.84       1531.70        84.18 o                         
  -3   5   8        787.28        710.46        37.88 o                         
  -2   5   8        693.03        626.75        33.62 o                         
  -1   5   8       1739.88       1683.43        74.92 o                         
   0   5   8         54.96         51.67        15.75 o                         
   1   5   8       4776.08       4702.57       153.71 o                         
   2   5   8        133.90        111.21        22.73 o                         
   3   5   8        651.68        676.43        53.94 o                         
   4   5   8        347.26        364.08        40.95 o                         
   5   5   8          9.59         16.31        10.87 o                         
   6   5   8        612.86        696.01        64.01 o                         
   7   5   8        260.27        287.62        30.22 o                         
  -7   6   8        269.19        280.31        33.57 o                         
  -6   6   8        179.29        140.03        21.06 o                         
  -5   6   8        626.81        588.65        72.36 o                         
  -4   6   8          8.89         17.95         7.51 o                         
  -3   6   8       1305.40       1244.79        59.65 o                         
  -2   6   8        159.17        140.65        16.26 o                         
  -1   6   8       1332.86       1346.98        83.34 o                         
   0   6   8        319.16        288.97        38.52 o                         
   1   6   8        353.48        346.46        41.78 o                         
   2   6   8          6.35         11.02         9.27 o                         
   3   6   8       1047.85       1106.13        73.85 o                         
   4   6   8         11.52         -5.60        10.73 o                         
   5   6   8        979.78       1020.03        74.95 o                         
   6   6   8         60.90         68.42        21.16 o                         
   7   6   8        201.16        230.74        38.09 o                         
  -6   7   8        353.97        331.80        34.31 o                         
  -5   7   8          3.36          9.59        12.32 o                         
  -4   7   8        640.22        648.48        41.88 o                         
  -3   7   8         23.33         23.03         8.15 o                         
  -2   7   8        575.02        571.32        58.05 o                         
  -1   7   8        202.85        172.60        30.86 o                         
   0   7   8         19.66         18.83        11.36 o                         
   1   7   8        181.44        166.08        29.19 o                         
   2   7   8        387.70        362.22        45.29 o                         
   3   7   8        489.28        419.50        48.86 o                         
   4   7   8        902.90        978.82        75.95 o                         
   5   7   8         14.02         13.82        13.54 o                         
   6   7   8        391.93        389.10        50.14 o                         
  -6   8   8         93.62         71.68        17.04 o                         
  -5   8   8         55.42         71.05        16.39 o                         
  -4   8   8         55.50         51.27        19.85 o                         
  -3   8   8         64.60         60.56        20.48 o                         
  -2   8   8       1041.23       1151.73        87.43 o                         
  -1   8   8         60.17         43.30        16.59 o                         
   0   8   8       2317.97       2246.25       122.70 o                         
   1   8   8         35.54         16.46        11.32 o                         
   2   8   8        512.87        475.63        54.45 o                         
   3   8   8         61.74         63.78        21.34 o                         
   4   8   8        114.60         70.16        19.79 o                         
   5   8   8         99.50         94.20        25.03 o                         
  -5   9   8         45.72         62.80        28.40 o                         
  -4   9   8        289.92        343.65        53.29 o                         
  -3   9   8         42.99         62.49        21.60 o                         
  -2   9   8        185.61        205.19        39.35 o                         
  -1   9   8       1210.05       1255.82        93.98 o                         
   0   9   8         46.97         25.15        15.77 o                         
   1   9   8        679.21        668.35        47.19 o                         
   2   9   8         50.03         31.27        13.64 o                         
   3   9   8        135.11        122.45        29.85 o                         
   4   9   8        154.21         81.27        25.20 o                         
  -3  10   8        315.16        389.02        57.30 o                         
  -2  10   8         36.48         24.76        15.26 o                         
  -1  10   8        101.21         86.65        25.90 o                         
   0  10   8        113.05        125.91        32.89 o                         
   1  10   8          5.19         -0.99        13.90 o                         
   2  10   8         94.93         92.57        19.03 o                         
   3  10   8        632.40        538.62        94.82 o                         
  -1  11   8         58.79         42.28        15.65 o                         
   0  11   8          2.47        -16.29        16.29 o                         
  -7   0   9        763.35        734.86        46.46 o                         
  -5   0   9       3222.28       3539.96        93.61 o                         
  -3   0   9        682.36        675.27        28.16 o                         
  -1   0   9         68.70         65.38         8.45 o                         
   1   0   9       1010.56       1055.42        34.94 o                         
   3   0   9       6559.03       6776.42       174.99 o                         
   5   0   9       3287.61       3534.56       131.21 o                         
   7   0   9         33.99         28.46        12.87 o                         
  -8   1   9         65.55         75.16        13.20 o                         
  -7   1   9         59.65         53.80        10.62 o                         
  -6   1   9        484.58        478.18        24.95 o                         
  -5   1   9          0.32         -1.93         3.86 o                         
  -4   1   9        522.39        529.43        21.24 o                         
  -3   1   9        182.68        163.90         9.07 o                         
  -2   1   9        463.92        480.98        16.53 o                         
  -1   1   9       7652.29       8358.08        88.93 o                         
   0   1   9       1629.66       1778.36        33.47 o                         
   1   1   9       2196.11       2347.14        38.87 o                         
   2   1   9       2242.46       2434.30        47.37 o                         
   3   1   9        295.49        314.92        23.27 o                         
   4   1   9       2094.13       2207.75        69.29 o                         
   5   1   9         18.78         15.13         8.21 o                         
   6   1   9        190.19        189.38        22.33 o                         
   7   1   9        552.16        435.92        79.13 o                         
   8   1   9         19.90         12.38        17.27 o                         
  -8   2   9         82.11         87.53        14.05 o                         
  -7   2   9         16.30         -3.43         7.69 o                         
  -6   2   9        103.03         87.40        13.25 o                         
  -5   2   9          0.79          0.88         3.80 o                         
  -4   2   9        204.33        196.83        13.41 o                         
  -3   2   9        202.51        217.25        13.85 o                         
  -2   2   9       4077.34       4289.25        64.53 o                         
  -1   2   9        185.62        197.93        15.03 o                         
   0   2   9       5742.11       6332.12       105.54 o                         
   1   2   9          4.26         17.09         5.70 o                         
   2   2   9       2511.15       2611.91        67.84 o                         
   3   2   9         18.09         17.71         7.23 o                         
   4   2   9         16.24         16.96         7.23 o                         
   5   2   9          7.68         13.02        12.80 o                         
   6   2   9        934.36        984.09        72.27 o                         
   7   2   9         18.82         14.03         6.90 o                         
   8   2   9        575.48        547.59        84.75 o                         
  -8   3   9         84.83         86.14        17.96 o                         
  -7   3   9         55.67         53.28        12.33 o                         
  -6   3   9        294.73        286.33        38.23 o                         
  -5   3   9        148.09        153.58        15.30 o                         
  -4   3   9       1105.78       1094.93        49.98 o                         
  -3   3   9       1477.20       1436.16        51.79 o                         
  -2   3   9        181.46        158.48        15.93 o                         
  -1   3   9       1334.70       1494.51        44.84 o                         
   0   3   9        325.31        319.24        20.78 o                         
   1   3   9       4732.71       5040.98        98.71 o                         
   2   3   9       5151.01       5454.86       107.68 o                         
   3   3   9        410.77        395.11        39.21 o                         
   4   3   9        500.31        503.80        46.29 o                         
   5   3   9        342.92        375.48        46.08 o                         
   6   3   9        177.84        188.33        34.45 o                         
   7   3   9        258.91        284.94        43.83 o                         
  -7   4   9        289.44        277.60        29.73 o                         
  -6   4   9          1.83         -1.42         7.65 o                         
  -5   4   9       2042.36       1981.67        70.67 o                         
  -4   4   9         42.75         36.75         7.47 o                         
  -3   4   9       1345.14       1277.83        80.04 o                         
  -2   4   9          6.65         -5.21         6.28 o                         
  -1   4   9        288.33        320.53        34.28 o                         
   0   4   9         11.46          5.00         8.16 o                         
   1   4   9       2621.95       2586.78       105.50 o                         
   2   4   9          8.84         20.98        12.00 o                         
   3   4   9       3455.73       3526.97       129.94 o                         
   4   4   9        100.06        107.49        23.46 o                         
   5   4   9       1181.05       1163.04        75.40 o                         
   6   4   9         11.30         14.15        13.22 o                         
   7   4   9         26.45         37.98        17.45 o                         
  -7   5   9          4.70          1.62         5.95 o                         
  -6   5   9        169.81        177.05        22.97 o                         
  -5   5   9         41.08         29.30         9.68 o                         
  -4   5   9        873.19        847.00        44.68 o                         
  -3   5   9        349.55        341.48        33.49 o                         
  -2   5   9        681.15        667.67        45.19 o                         
  -1   5   9        364.54        367.64        40.56 o                         
   0   5   9        491.90        533.11        49.74 o                         
   1   5   9       1724.13       1724.16        88.49 o                         
   2   5   9       2768.61       2763.85       117.28 o                         
   3   5   9         66.52         53.53        15.05 o                         
   4   5   9        716.89        705.68        60.96 o                         
   5   5   9        226.50        223.93        34.00 o                         
   6   5   9        422.74        430.51        54.37 o                         
   7   5   9        188.88        160.83        70.51 o                         
  -7   6   9          1.22        -11.03        11.03 o                         
  -6   6   9         43.83         31.94        11.40 o                         
  -5   6   9          3.87          7.33         7.13 o                         
  -4   6   9        309.70        251.10        25.37 o                         
  -3   6   9        140.17        130.45        16.64 o                         
  -2   6   9       2025.59       1933.90        88.76 o                         
  -1   6   9        709.84        683.94        60.12 o                         
   0   6   9       3417.42       3510.63       139.99 o                         
   1   6   9         42.13         50.63        17.91 o                         
   2   6   9       1029.04        992.69        72.25 o                         
   3   6   9        151.92        183.15        32.09 o                         
   4   6   9         34.56         39.15        11.77 o                         
   5   6   9         81.36        116.81        26.81 o                         
   6   6   9        424.04        459.58        53.05 o                         
  -6   7   9        181.13        194.38        26.46 o                         
  -5   7   9          6.57          4.49         8.64 o                         
  -4   7   9        133.91        117.78        18.05 o                         
  -3   7   9        509.44        543.49        58.73 o                         
  -2   7   9        330.23        334.37        44.67 o                         
  -1   7   9       2616.35       2662.84       129.30 o                         
   0   7   9        965.25       1005.92        76.50 o                         
   1   7   9       1058.11       1033.32        77.92 o                         
   2   7   9        332.54        346.97        45.61 o                         
   3   7   9         11.54         17.05        14.34 o                         
   4   7   9        110.87         70.58        21.01 o                         
   5   7   9        178.90        173.38        34.48 o                         
   6   7   9         73.24         92.38        26.91 o                         
  -5   8   9        505.91        558.32        66.18 o                         
  -4   8   9         26.54         68.61        24.22 o                         
  -3   8   9        219.60        223.01        38.51 o                         
  -2   8   9        217.27        211.56        38.60 o                         
  -1   8   9         14.04         27.17        17.60 o                         
   0   8   9        232.25        193.76        35.39 o                         
   1   8   9        306.53        305.50        44.44 o                         
   2   8   9          0.41        -12.59        14.24 o                         
   3   8   9       1208.08       1123.28        89.07 o                         
   4   8   9         12.94         -8.35        15.32 o                         
   5   8   9        740.57        658.19        68.94 o                         
  -4   9   9        400.67        398.29        58.68 o                         
  -3   9   9         34.50         31.79        15.63 o                         
  -2   9   9        103.62        109.47        27.83 o                         
  -1   9   9        153.66        153.76        34.19 o                         
   0   9   9          1.49         24.04        19.33 o                         
   1   9   9         76.65         53.26        23.38 o                         
   2   9   9        468.78        420.44        54.38 o                         
   3   9   9         12.85        -14.05        17.20 o                         
   4   9   9        845.93        628.36        70.05 o                         
  -3  10   9         94.65        113.94        33.00 o                         
  -2  10   9        673.08        809.35        79.74 o                         
  -1  10   9         22.43         -0.61        11.95 o                         
   0  10   9        558.14        605.81        70.46 o                         
   1  10   9         62.97         57.62        24.47 o                         
   2  10   9        152.60        157.75        25.28 o                         
  -8   0  10          3.47          4.34        16.26 o                         
  -6   0  10         33.07          8.42         9.72 o                         
  -4   0  10         44.96         27.47         8.69 o                         
  -2   0  10       6581.10       6902.83       112.04 o                         
   0   0  10       5454.01       5715.55       103.17 o                         
   2   0  10          6.89          7.12         3.89 o                         
   4   0  10       1532.18       1675.60        86.94 o                         
   6   0  10       1559.71       1628.06        95.33 o                         
  -8   1  10        144.91        130.51        25.31 o                         
  -7   1  10         75.85         78.46        13.27 o                         
  -6   1  10        519.78        523.09        26.76 o                         
  -5   1  10         12.41         11.11         4.98 o                         
  -4   1  10        123.38        110.41        10.09 o                         
  -3   1  10        807.77        829.16        23.34 o                         
  -2   1  10         77.64         79.80         7.06 o                         
  -1   1  10       3206.08       3473.55        70.82 o                         
   0   1  10        440.92        436.91        15.29 o                         
   1   1  10       1396.07       1446.02        31.24 o                         
   2   1  10       2317.79       2418.83        49.12 o                         
   3   1  10         13.62          9.82         4.64 o                         
   4   1  10       1527.70       1529.94        59.37 o                         
   5   1  10       1354.77       1356.68        59.06 o                         
   6   1  10        134.44        110.83        17.48 o                         
   7   1  10        386.84        457.69        53.30 o                         
  -8   2  10         11.02         17.76         7.85 o                         
  -7   2  10        461.46        444.72        37.60 o                         
  -6   2  10          0.16          0.79         5.89 o                         
  -5   2  10        890.67        950.56        49.12 o                         
  -4   2  10         37.78         38.05         6.31 o                         
  -3   2  10        254.62        286.61        16.14 o                         
  -2   2  10          3.16          5.63         3.96 o                         
  -1   2  10        690.16        703.32        30.16 o                         
   0   2  10         13.83         23.67         5.88 o                         
   1   2  10       3407.60       3662.68        82.22 o                         
   2   2  10        581.35        596.31        41.57 o                         
   3   2  10       2873.85       2991.80        80.23 o                         
   4   2  10        215.59        211.31        18.22 o                         
   5   2  10       1082.18       1141.63        78.15 o                         
   6   2  10         11.56          6.77         9.45 o                         
   7   2  10         21.10          7.52         8.92 o                         
  -7   3  10         38.92         36.30        11.99 o                         
  -6   3  10        185.83        175.06        22.59 o                         
  -5   3  10         60.75         53.57         9.02 o                         
  -4   3  10        763.89        797.22        34.33 o                         
  -3   3  10       1509.53       1548.68        75.61 o                         
  -2   3  10          3.67         12.76         7.01 o                         
  -1   3  10        494.85        548.98        27.58 o                         
   0   3  10       1370.69       1511.92        49.54 o                         
   1   3  10        418.66        403.73        25.92 o                         
   2   3  10       4408.51       4745.25       103.25 o                         
   3   3  10         75.83         63.70        17.25 o                         
   4   3  10       1691.90       1667.26        87.39 o                         
   5   3  10        517.77        563.92        55.28 o                         
   6   3  10         29.24         20.82        15.14 o                         
   7   3  10        385.63        364.85        49.38 o                         
  -7   4  10          2.50         -7.54        19.11 o                         
  -6   4  10          2.64         -9.17         9.17 o                         
  -5   4  10         49.30         42.40        10.04 o                         
  -4   4  10        936.53        906.84        54.53 o                         
  -3   4  10        548.07        577.32        35.05 o                         
  -2   4  10       1582.73       1638.79        59.40 o                         
  -1   4  10        217.65        204.64        27.91 o                         
   0   4  10       3369.37       3436.94       123.77 o                         
   1   4  10         42.78         56.57        16.55 o                         
   2   4  10         63.00         56.43        15.13 o                         
   3   4  10        228.21        235.11        32.91 o                         
   4   4  10        722.01        730.19        59.58 o                         
   5   4  10         15.59         28.96        14.61 o                         
   6   4  10       1013.74       1144.60        86.61 o                         
   7   4  10         12.76         18.23        13.02 o                         
  -7   5  10         57.78         40.83        11.64 o                         
  -6   5  10        240.62        212.12        21.09 o                         
  -5   5  10        203.00        197.60        23.36 o                         
  -4   5  10        153.60        134.69        18.49 o                         
  -3   5  10        984.37        890.62        44.43 o                         
  -2   5  10        233.11        254.05        23.38 o                         
  -1   5  10       1132.83       1218.31        76.36 o                         
   0   5  10        418.17        415.78        43.71 o                         
   1   5  10        844.06        824.43        62.60 o                         
   2   5  10        909.08        917.02        66.55 o                         
   3   5  10         37.85         31.40        13.07 o                         
   4   5  10        263.11        290.17        39.87 o                         
   5   5  10        272.35        297.07        41.26 o                         
   6   5  10          2.33          6.52         8.71 o                         
  -6   6  10          0.73         -9.91         9.91 o                         
  -5   6  10        338.79        344.42        32.33 o                         
  -4   6  10         45.64         27.03         9.90 o                         
  -3   6  10        179.13        172.49        26.84 o                         
  -2   6  10         30.23         20.72        11.95 o                         
  -1   6  10        943.43        937.78        70.99 o                         
   0   6  10         27.55          7.60         9.89 o                         
   1   6  10       1968.20       1969.69       104.08 o                         
   2   6  10          7.20          6.38         9.86 o                         
   3   6  10        909.58        903.07        71.14 o                         
   4   6  10         20.46         24.55        15.13 o                         
   5   6  10        680.65        685.89        65.63 o                         
   6   6  10         56.44         79.38        25.56 o                         
  -6   7  10        274.52        306.72        32.93 o                         
  -5   7  10        119.57        136.04        21.08 o                         
  -4   7  10        111.36        102.15        26.28 o                         
  -3   7  10        252.01        239.90        38.33 o                         
  -2   7  10          0.06        -15.53        15.53 o                         
  -1   7  10        297.06        323.64        44.90 o                         
   0   7  10        322.65        276.57        40.45 o                         
   1   7  10         67.10         33.95        14.13 o                         
   2   7  10        859.23        829.93        72.78 o                         
   3   7  10         19.85         39.97        19.06 o                         
   4   7  10        710.53        628.22        66.81 o                         
   5   7  10        297.17        267.44        44.87 o                         
  -5   8  10         70.92         86.49        25.75 o                         
  -4   8  10        105.17        134.20        32.03 o                         
  -3   8  10          1.03        -12.62        14.21 o                         
  -2   8  10       1030.91       1113.21        87.77 o                         
  -1   8  10         58.69         58.71        20.06 o                         
   0   8  10        670.02        695.75        68.36 o                         
   1   8  10         12.46         17.07         9.79 o                         
   2   8  10          3.60          6.59         8.04 o                         
   3   8  10        172.96        158.08        34.51 o                         
   4   8  10        202.62        183.17        37.57 o                         
  -4   9  10          1.82          4.91        11.13 o                         
  -3   9  10        393.38        467.65        60.07 o                         
  -2   9  10          0.50          3.92        11.76 o                         
  -1   9  10        467.57        548.93        63.22 o                         
   0   9  10         16.63         28.09        17.78 o                         
   1   9  10         45.38         52.44        16.80 o                         
   2   9  10        166.29        130.75        31.63 o                         
   3   9  10          3.88        -18.48        18.48 o                         
  -2  10  10         34.94         19.74        14.99 o                         
  -1  10  10         74.14        101.21        30.38 o                         
   0  10  10          1.14          0.66        14.09 o                         
   1  10  10        433.00        435.33        61.68 o                         
  -7   0  11        943.58       1090.22        59.30 o                         
  -5   0  11        111.16        120.96        17.52 o                         
  -3   0  11          7.32          4.47         4.23 o                         
  -1   0  11       1204.07       1186.64        42.71 o                         
   1   0  11       1433.83       1598.12        48.25 o                         
   3   0  11       1530.76       1601.00        83.64 o                         
   5   0  11        246.45        253.88        37.38 o                         
   7   0  11         82.99         79.69        26.67 o                         
  -7   1  11          5.70          3.77         6.34 o                         
  -6   1  11        200.63        184.66        18.76 o                         
  -5   1  11         68.40         67.03        12.60 o                         
  -4   1  11         13.29         11.11         5.25 o                         
  -3   1  11       1582.62       1630.11        44.12 o                         
  -2   1  11        405.39        398.03        16.88 o                         
  -1   1  11       1408.17       1463.48        37.95 o                         
   0   1  11       1270.15       1365.02        28.58 o                         
   1   1  11        430.65        416.00        17.09 o                         
   2   1  11       1283.68       1328.84        37.34 o                         
   3   1  11        898.41        893.70        35.80 o                         
   4   1  11        902.40        868.92        46.60 o                         
   5   1  11        789.64        849.11        47.49 o                         
   6   1  11          6.81         -2.77        14.66 o                         
   7   1  11        184.31        119.16        27.97 o                         
  -7   2  11         20.97         14.00         6.32 o                         
  -6   2  11        394.45        418.04        35.54 o                         
  -5   2  11         32.84          2.33         6.35 o                         
  -4   2  11       1685.50       1770.08        51.14 o                         
  -3   2  11         69.90         82.58        10.35 o                         
  -2   2  11       1152.20       1200.31        31.05 o                         
  -1   2  11        117.13        124.24        15.14 o                         
   0   2  11        615.06        621.23        26.22 o                         
   1   2  11         55.70         53.57         8.35 o                         
   2   2  11        175.99        168.67        13.42 o                         
   3   2  11         99.62        114.41        16.40 o                         
   4   2  11       2769.17       2900.25        87.42 o                         
   5   2  11        155.73        138.47        19.38 o                         
   6   2  11       1016.63       1080.66        83.44 o                         
   7   2  11         19.61         26.57        13.55 o                         
  -7   3  11          0.77          1.48         6.17 o                         
  -6   3  11        108.01         89.61        17.14 o                         
  -5   3  11        261.56        256.15        26.81 o                         
  -4   3  11          4.16          2.49         5.56 o                         
  -3   3  11        630.48        639.50        50.11 o                         
  -2   3  11         34.69         24.75        11.40 o                         
  -1   3  11        266.46        320.17        22.13 o                         
   0   3  11        305.89        322.73        23.25 o                         
   1   3  11         10.99          9.03         4.00 o                         
   2   3  11        923.35        999.30        55.28 o                         
   3   3  11        267.63        258.28        24.24 o                         
   4   3  11        494.97        505.22        49.83 o                         
   5   3  11        481.65        520.42        56.48 o                         
   6   3  11          2.62        -14.97        14.97 o                         
   7   3  11        624.56        655.15        68.44 o                         
  -7   4  11         86.08         77.12        15.29 o                         
  -6   4  11         40.33         33.82         9.30 o                         
  -5   4  11        245.27        235.51        20.68 o                         
  -4   4  11          7.64         20.68         8.72 o                         
  -3   4  11          2.64          2.52         5.00 o                         
  -2   4  11         55.41         61.04        15.75 o                         
  -1   4  11        109.21         98.57        19.62 o                         
   0   4  11         12.89         29.59        10.21 o                         
   1   4  11       2813.36       2852.77       115.99 o                         
   2   4  11          5.77         16.10         7.61 o                         
   3   4  11       1665.23       1836.31        98.15 o                         
   4   4  11         48.27         51.31        18.06 o                         
   5   4  11         73.46         85.59        23.25 o                         
   6   4  11         48.03         31.08        16.30 o                         
  -6   5  11         85.85         62.92        22.61 o                         
  -5   5  11         68.82         61.25        25.29 o                         
  -4   5  11         37.53         37.21         9.41 o                         
  -3   5  11        704.78        630.77        39.38 o                         
  -2   5  11         50.80         66.39        19.16 o                         
  -1   5  11        283.87        301.36        38.05 o                         
   0   5  11        863.82        812.59        62.35 o                         
   1   5  11         20.11          9.15         8.84 o                         
   2   5  11       1645.79       1693.65        93.61 o                         
   3   5  11        198.13        167.70        30.52 o                         
   4   5  11        516.04        485.74        54.51 o                         
   5   5  11        263.56        275.70        41.32 o                         
   6   5  11          0.15          5.75        11.04 o                         
  -6   6  11        185.22        173.26        20.24 o                         
  -5   6  11         21.28         22.44         9.83 o                         
  -4   6  11        475.13        484.84        36.45 o                         
  -3   6  11          4.24         17.82         7.48 o                         
  -2   6  11        477.47        440.28        50.37 o                         
  -1   6  11          0.71          3.09         9.62 o                         
   0   6  11        490.48        426.05        47.89 o                         
   1   6  11         99.25        103.90        23.72 o                         
   2   6  11         66.13         61.04        18.99 o                         
   3   6  11          1.24         -6.92        13.30 o                         
   4   6  11        709.94        755.35        70.17 o                         
   5   6  11         56.30         64.52        24.32 o                         
  -5   7  11        108.72         97.82        25.52 o                         
  -4   7  11         50.70         32.29        16.48 o                         
  -3   7  11        486.20        524.43        58.71 o                         
  -2   7  11         24.25          5.75        10.46 o                         
  -1   7  11        640.61        650.89        63.74 o                         
   0   7  11        131.71        122.79        26.41 o                         
   1   7  11         27.68          0.68         7.93 o                         
   2   7  11         95.54         88.02        25.26 o                         
   3   7  11        146.94        156.33        31.32 o                         
   4   7  11        111.57         87.66        25.07 o                         
   5   7  11        568.08        605.21        67.54 o                         
  -4   8  11          5.94        -15.79        15.79 o                         
  -3   8  11          4.88        -13.75        13.75 o                         
  -2   8  11         86.77         63.91        18.54 o                         
  -1   8  11        579.25        621.19        64.76 o                         
   0   8  11         50.35         35.89        16.47 o                         
   1   8  11        785.52        728.79        71.79 o                         
   2   8  11         30.65         44.95        20.81 o                         
   3   8  11        608.40        595.32        66.86 o                         
   4   8  11         20.35         -2.94        14.29 o                         
  -3   9  11        305.36        310.41        49.86 o                         
  -2   9  11         49.89         54.22        25.42 o                         
  -1   9  11        151.21        141.09        33.08 o                         
   0   9  11        413.27        442.43        60.11 o                         
   1   9  11        135.86         83.39        26.64 o                         
   2   9  11        502.86        410.31        58.97 o                         
   3   9  11         87.58         66.58        21.90 o                         
  -6   0  12        566.29        530.50        53.55 o                         
  -4   0  12       1314.14       1370.33        80.55 o                         
  -2   0  12        904.59        885.78        37.80 o                         
   0   0  12          5.53          7.27         5.02 o                         
   2   0  12         64.10         74.13        10.85 o                         
   4   0  12       1868.20       1953.19       103.11 o                         
   6   0  12        676.58        690.93        67.14 o                         
  -7   1  12        205.18        197.89        26.31 o                         
  -6   1  12        142.94        158.68        17.98 o                         
  -5   1  12        289.98        269.40        26.21 o                         
  -4   1  12          2.45         -6.58         6.58 o                         
  -3   1  12        161.20        162.36        14.31 o                         
  -2   1  12         69.65         61.63         7.00 o                         
  -1   1  12         55.63         47.61         6.07 o                         
   0   1  12        817.53        916.77        27.52 o                         
   1   1  12          8.19          8.24         2.76 o                         
   2   1  12        289.29        276.69        17.47 o                         
   3   1  12       1107.73       1130.32        52.51 o                         
   4   1  12        437.25        416.83        33.06 o                         
   5   1  12        525.91        531.09        39.85 o                         
   6   1  12         46.28         69.02        14.94 o                         
   7   1  12        172.21        167.95        35.94 o                         
  -7   2  12        141.23        122.27        37.52 o                         
  -6   2  12         63.31         61.16        14.76 o                         
  -5   2  12         92.75         85.15        16.13 o                         
  -4   2  12          0.12         -4.18        13.47 o                         
  -3   2  12         19.95         18.58         5.70 o                         
  -2   2  12          0.11          2.04         5.91 o                         
  -1   2  12        940.19       1014.25        34.06 o                         
   0   2  12          4.48          8.34         4.26 o                         
   1   2  12       1313.73       1409.30        41.92 o                         
   2   2  12        189.69        187.20        15.02 o                         
   3   2  12        645.99        647.58        38.33 o                         
   4   2  12          1.30          2.39         8.63 o                         
   5   2  12          1.96         -2.95         6.96 o                         
   6   2  12          9.50        -15.63        15.63 o                         
  -7   3  12        115.27        128.58        22.54 o                         
  -6   3  12         77.72         56.19        15.17 o                         
  -5   3  12        507.45        488.74        37.96 o                         
  -4   3  12         34.07         22.63         6.91 o                         
  -3   3  12        287.25        277.32        25.60 o                         
  -2   3  12        249.93        273.72        32.36 o                         
  -1   3  12        203.35        209.01        18.69 o                         
   0   3  12        509.25        536.68        31.12 o                         
   1   3  12        214.39        213.93        20.76 o                         
   2   3  12       1648.82       1692.42        62.55 o                         
   3   3  12        979.60       1003.74        49.47 o                         
   4   3  12         10.85         29.12        15.59 o                         
   5   3  12        150.99        155.38        33.57 o                         
   6   3  12         39.41         17.50        11.81 o                         
  -6   4  12        542.27        551.71        43.99 o                         
  -5   4  12         48.19         61.91        14.03 o                         
  -4   4  12       2031.00       1989.92        60.97 o                         
  -3   4  12         35.98         15.33         7.16 o                         
  -2   4  12        233.79        260.50        34.24 o                         
  -1   4  12          1.94          3.33         5.98 o                         
   0   4  12        170.29        170.01        28.63 o                         
   1   4  12         13.28         13.00         9.69 o                         
   2   4  12        510.35        525.47        51.16 o                         
   3   4  12          3.65         -9.25        12.01 o                         
   4   4  12        410.26        433.10        49.56 o                         
   5   4  12          1.78          2.63        24.89 o                         
   6   4  12        924.62       1052.36        89.40 o                         
  -6   5  12         83.44         71.01        16.81 o                         
  -5   5  12        376.27        370.43        27.78 o                         
  -4   5  12          0.65         -2.46         9.97 o                         
  -3   5  12        400.83        379.60        44.63 o                         
  -2   5  12        137.17        167.26        28.64 o                         
  -1   5  12        189.73        204.21        31.50 o                         
   0   5  12        345.31        358.70        43.34 o                         
   1   5  12        314.12        285.57        40.14 o                         
   2   5  12        525.47        569.25        56.24 o                         
   3   5  12        316.80        306.29        42.27 o                         
   4   5  12         27.89         50.61        17.33 o                         
   5   5  12        572.70        645.72        64.66 o                         
   6   5  12        128.20        149.45        38.20 o                         
  -5   6  12         81.78         80.78        16.43 o                         
  -4   6  12          2.46         -1.91         6.08 o                         
  -3   6  12        110.78        104.60        26.16 o                         
  -2   6  12        114.61         88.59        24.12 o                         
  -1   6  12        946.63        972.21        75.06 o                         
   0   6  12        321.35        324.06        43.48 o                         
   1   6  12       1278.70       1282.50        88.80 o                         
   2   6  12         24.20         34.92        16.11 o                         
   3   6  12        224.50        186.88        34.88 o                         
   4   6  12         30.87         59.24        22.34 o                         
   5   6  12         38.03         31.97        15.89 o                         
  -5   7  12        178.86        174.79        34.50 o                         
  -4   7  12         18.98         41.98        18.48 o                         
  -3   7  12        171.55        142.53        31.69 o                         
  -2   7  12        438.41        459.43        53.38 o                         
  -1   7  12         97.99         90.67        23.25 o                         
   0   7  12        723.27        694.26        66.37 o                         
   1   7  12        119.48         99.74        24.21 o                         
   2   7  12        219.01        213.93        37.53 o                         
   3   7  12        170.17        123.03        29.40 o                         
   4   7  12         86.80         38.90        22.06 o                         
  -4   8  12        393.88        404.18        55.74 o                         
  -3   8  12         53.57         78.87        25.86 o                         
  -2   8  12        307.39        327.14        48.65 o                         
  -1   8  12         75.99         73.79        23.99 o                         
   0   8  12         17.87         15.13         9.21 o                         
   1   8  12         16.72          2.08        11.35 o                         
   2   8  12        134.42        172.45        36.37 o                         
   3   8  12          3.91        -24.61        24.61 o                         
  -2   9  12          7.60         22.20        15.96 o                         
  -1   9  12         81.59         78.80        27.59 o                         
   0   9  12         66.75         84.72        26.40 o                         
   1   9  12          7.06        -11.98        14.62 o                         
  -7   0  13        115.26        140.75        30.94 o                         
  -5   0  13         83.08         92.93        20.59 o                         
  -3   0  13        655.83        679.31        55.93 o                         
  -1   0  13       3452.60       3484.58        82.53 o                         
   1   0  13        482.28        504.31        24.51 o                         
   3   0  13         19.72         14.03         9.43 o                         
   5   0  13        306.76        345.71        46.02 o                         
  -7   1  13        307.69        307.06        33.33 o                         
  -6   1  13        104.97        108.87        16.95 o                         
  -5   1  13        449.16        436.28        34.71 o                         
  -4   1  13         35.03         31.47         9.75 o                         
  -3   1  13         11.87          8.46         6.04 o                         
  -2   1  13       1523.92       1587.06        33.46 o                         
  -1   1  13         14.14         20.31         4.57 o                         
   0   1  13        572.86        576.51        22.58 o                         
   1   1  13         64.64         91.66        13.55 o                         
   2   1  13        196.25        183.57        20.14 o                         
   3   1  13        685.28        684.91        45.77 o                         
   4   1  13         45.78         63.84        20.59 o                         
   5   1  13        295.53        312.42        30.72 o                         
   6   1  13        161.76        166.28        23.89 o                         
  -6   2  13        854.72        892.92        54.99 o                         
  -5   2  13          1.06         -5.86        13.28 o                         
  -4   2  13        871.62        856.14        66.95 o                         
  -3   2  13         32.53         45.00        10.51 o                         
  -2   2  13        280.88        287.07        24.14 o                         
  -1   2  13          2.01          3.98         3.84 o                         
   0   2  13         77.05         82.01        10.54 o                         
   1   2  13        174.86        162.53        14.75 o                         
   2   2  13        832.34        855.68        44.21 o                         
   3   2  13          0.73         -1.18        10.10 o                         
   4   2  13        409.42        474.83        36.69 o                         
   5   2  13         65.74         58.68        14.35 o                         
   6   2  13        223.56        178.71        37.80 o                         
  -6   3  13         92.89         96.33        18.76 o                         
  -5   3  13        717.45        611.52        44.15 o                         
  -4   3  13         78.17         57.80        14.23 o                         
  -3   3  13        455.40        466.47        33.13 o                         
  -2   3  13        727.65        792.62        42.58 o                         
  -1   3  13        103.76        103.46        11.73 o                         
   0   3  13        445.95        463.26        25.37 o                         
   1   3  13        368.29        367.62        23.14 o                         
   2   3  13         23.50         13.87         6.96 o                         
   3   3  13        627.26        651.85        41.04 o                         
   4   3  13         10.81         23.92        15.44 o                         
   5   3  13        514.78        539.38        61.18 o                         
   6   3  13        257.01        218.68        42.41 o                         
  -6   4  13         20.37          5.30        13.04 o                         
  -5   4  13         38.59         41.94        27.74 o                         
  -4   4  13         84.87         81.05        15.79 o                         
  -3   4  13        498.30        559.81        38.33 o                         
  -2   4  13         51.92         68.44        18.28 o                         
  -1   4  13        726.67        742.29        59.49 o                         
   0   4  13         40.98         37.80        16.26 o                         
   1   4  13       2111.81       2174.65       107.93 o                         
   2   4  13          1.14         -2.03         7.66 o                         
   3   4  13          2.94         13.26        12.62 o                         
   4   4  13         25.32         50.20        19.61 o                         
   5   4  13        304.07        270.17        48.57 o                         
  -5   5  13        339.15        297.88        32.59 o                         
  -4   5  13        280.27        276.78        39.67 o                         
  -3   5  13        149.45        154.12        29.57 o                         
  -2   5  13        376.77        351.20        43.26 o                         
  -1   5  13          4.74          2.45         9.02 o                         
   0   5  13        713.25        779.34        65.26 o                         
   1   5  13          3.03         15.58        11.35 o                         
   2   5  13        119.80        160.00        30.13 o                         
   3   5  13         77.53         77.05        23.94 o                         
   4   5  13          0.19         29.61        17.13 o                         
   5   5  13        199.57        250.81        43.69 o                         
  -5   6  13         62.79         50.85        11.89 o                         
  -4   6  13        469.19        411.45        50.35 o                         
  -3   6  13        140.58        152.74        31.50 o                         
  -2   6  13        208.46        211.12        35.68 o                         
  -1   6  13         27.30         27.85        13.81 o                         
   0   6  13        228.49        205.65        35.65 o                         
   1   6  13         41.08         26.49        11.19 o                         
   2   6  13        335.77        342.96        47.46 o                         
   3   6  13          8.18          3.70        10.51 o                         
   4   6  13        406.11        498.76        59.83 o                         
  -4   7  13          3.35         -0.91         7.20 o                         
  -3   7  13         97.05         63.65        21.45 o                         
  -2   7  13        282.46        265.68        43.62 o                         
  -1   7  13          5.24         12.92        11.92 o                         
   0   7  13        267.49        257.98        41.46 o                         
   1   7  13        137.51        122.42        31.92 o                         
   2   7  13         89.60         56.94        19.83 o                         
   3   7  13        409.39        426.03        56.91 o                         
   4   7  13         41.40         40.32        20.07 o                         
  -3   8  13        128.81        144.38        32.47 o                         
  -2   8  13         27.02         26.22        15.95 o                         
  -1   8  13        522.74        518.04        62.14 o                         
   0   8  13         15.55         12.06        11.70 o                         
   1   8  13        243.53        207.44        40.37 o                         
   2   8  13         34.18          9.27         8.17 o                         
  -6   0  14        965.92       1091.98        80.71 o                         
  -4   0  14        253.81        208.35        34.70 o                         
  -2   0  14          9.46         11.22        10.59 o                         
   0   0  14        234.32        230.28        20.13 o                         
   2   0  14       1039.52       1068.88        74.19 o                         
   4   0  14        528.00        621.28        60.01 o                         
   6   0  14         24.66         12.43        13.08 o                         
  -6   1  14          8.88          8.51        17.12 o                         
  -5   1  14        382.76        334.76        31.26 o                         
  -4   1  14        306.71        268.30        26.62 o                         
  -3   1  14         60.84         68.36        13.43 o                         
  -2   1  14       2209.71       2113.85        56.04 o                         
  -1   1  14        242.20        234.16        15.13 o                         
   0   1  14        429.93        461.45        21.25 o                         
   1   1  14        267.16        305.09        20.23 o                         
   2   1  14        113.53        113.51        14.19 o                         
   3   1  14        590.29        581.58        41.13 o                         
   4   1  14         91.81         69.55        18.39 o                         
   5   1  14        138.68        121.66        19.76 o                         
   6   1  14        125.92        109.17        19.91 o                         
  -6   2  14          1.97         -0.19        12.38 o                         
  -5   2  14        565.97        561.39        58.45 o                         
  -4   2  14         26.47          6.75        11.93 o                         
  -3   2  14       2817.62       2768.03        80.74 o                         
  -2   2  14        123.96         92.21        13.41 o                         
  -1   2  14       1304.79       1382.88        43.94 o                         
   0   2  14         41.76         64.19        10.55 o                         
   1   2  14        259.91        242.41        18.50 o                         
   2   2  14         44.29         36.13        10.49 o                         
   3   2  14          1.50          8.15         8.81 o                         
   4   2  14          3.43          0.17        13.39 o                         
   5   2  14        438.15        459.27        40.00 o                         
  -6   3  14         44.01         67.21        24.21 o                         
  -5   3  14        255.07        267.79        40.72 o                         
  -4   3  14        420.63        416.81        50.37 o                         
  -3   3  14         86.23         70.55        13.66 o                         
  -2   3  14        408.34        447.82        33.21 o                         
  -1   3  14         34.67         34.67         9.36 o                         
   0   3  14        493.90        483.71        26.90 o                         
   1   3  14        430.52        466.05        26.73 o                         
   2   3  14          2.13         -0.37         7.11 o                         
   3   3  14        247.07        270.10        27.21 o                         
   4   3  14        200.55        186.37        25.25 o                         
   5   3  14        171.77        172.20        36.50 o                         
  -5   4  14         76.12        109.65        28.93 o                         
  -4   4  14        590.42        575.80        40.55 o                         
  -3   4  14          0.93          7.53         5.97 o                         
  -2   4  14         10.44         12.35         7.89 o                         
  -1   4  14         20.21         11.35        12.72 o                         
   0   4  14        357.28        314.06        38.97 o                         
   1   4  14          5.74        -11.88        11.88 o                         
   2   4  14        795.54        859.11        70.94 o                         
   3   4  14          4.33         14.58        12.30 o                         
   4   4  14        412.72        421.42        54.04 o                         
   5   4  14         11.31         26.34        17.41 o                         
  -5   5  14        306.85        297.56        46.13 o                         
  -4   5  14        108.64        102.85        18.55 o                         
  -3   5  14         76.09         66.31        19.96 o                         
  -2   5  14        421.43        385.84        45.55 o                         
  -1   5  14        166.71        181.79        32.54 o                         
   0   5  14        796.49        734.01        63.62 o                         
   1   5  14        672.17        703.88        64.27 o                         
   2   5  14          7.67          1.37         7.65 o                         
   3   5  14        297.60        331.86        46.05 o                         
   4   5  14        106.62        158.92        34.12 o                         
  -4   6  14          0.25         14.54         9.50 o                         
  -3   6  14        711.10        717.45        66.82 o                         
  -2   6  14          6.15         20.20        14.68 o                         
  -1   6  14        628.15        590.48        59.52 o                         
   0   6  14         96.97         77.10        22.39 o                         
   1   6  14        272.19        248.49        39.69 o                         
   2   6  14         61.14         52.49        18.46 o                         
   3   6  14         11.44        -14.35        14.71 o                         
   4   6  14          1.37          6.97        13.31 o                         
  -3   7  14        129.48        145.40        32.66 o                         
  -2   7  14        739.51        715.28        70.26 o                         
  -1   7  14         18.34         -3.37        10.88 o                         
   0   7  14        325.97        395.75        51.89 o                         
   1   7  14          8.76         15.37         7.91 o                         
   2   7  14          0.53        -15.54        15.54 o                         
   3   7  14         83.12         94.12        28.73 o                         
  -1   8  14         92.60         70.17        20.99 o                         
   0   8  14        174.27        158.82        36.03 o                         
   1   8  14          4.66         -8.87        11.08 o                         
  -5   0  15        369.04        321.86        44.34 o                         
  -3   0  15       2985.19       2768.25       122.99 o                         
  -1   0  15       1554.79       1569.66        88.59 o                         
   1   0  15          7.83         10.57         9.02 o                         
   3   0  15        127.75        108.15        27.18 o                         
   5   0  15        229.08        287.52        45.09 o                         
  -5   1  15        164.27        157.82        32.88 o                         
  -4   1  15        584.76        531.06        38.39 o                         
  -3   1  15         14.42         -2.42         7.45 o                         
  -2   1  15        717.82        727.29        33.13 o                         
  -1   1  15        171.43        177.74        14.25 o                         
   0   1  15        201.50        199.97        14.34 o                         
   1   1  15        794.54        836.95        35.00 o                         
   2   1  15          3.56          7.02         6.88 o                         
   3   1  15        466.17        481.44        37.66 o                         
   4   1  15        580.02        582.11        44.37 o                         
   5   1  15        130.05         84.85        30.31 o                         
  -5   2  15         32.33         -0.44         9.60 o                         
  -4   2  15        146.03        169.15        31.96 o                         
  -3   2  15          0.10          2.52         8.38 o                         
  -2   2  15         85.75         76.93        13.55 o                         
  -1   2  15          1.86          3.21         5.20 o                         
   0   2  15       1580.92       1645.12        50.83 o                         
   1   2  15         72.26         65.48        10.00 o                         
   2   2  15       1581.29       1626.50       124.89 o                         
   3   2  15         18.68         13.72         9.27 o                         
   4   2  15        286.15        271.53        30.21 o                         
   5   2  15          4.17         18.32        25.31 o                         
  -5   3  15        434.11        400.94        51.77 o                         
  -4   3  15        667.54        650.82        63.78 o                         
  -3   3  15          0.45         -2.59         9.20 o                         
  -2   3  15        296.07        302.29        27.84 o                         
  -1   3  15        706.21        721.56        43.11 o                         
   0   3  15        214.81        205.61        18.83 o                         
   1   3  15        861.01        951.51        39.78 o                         
   2   3  15          3.38         -6.61         6.61 o                         
   3   3  15        422.36        412.74        35.39 o                         
   4   3  15        134.43        122.12        32.15 o                         
   5   3  15          1.32        -10.23        10.23 o                         
  -5   4  15        732.14        605.97        64.56 o                         
  -4   4  15          0.06        -11.35        11.35 o                         
  -3   4  15       1432.55       1346.88        62.68 o                         
  -2   4  15         69.22         41.85        11.13 o                         
  -1   4  15        727.08        730.24        49.68 o                         
   0   4  15         48.85         49.15        10.26 o                         
   1   4  15          5.38          2.13        10.12 o                         
   2   4  15         14.38          5.70         8.78 o                         
   3   4  15         91.58        102.96        27.11 o                         
   4   4  15          1.04         36.81        21.04 o                         
  -4   5  15        539.12        518.76        40.65 o                         
  -3   5  15          4.74         -3.92         6.77 o                         
  -2   5  15        518.07        490.34        53.21 o                         
  -1   5  15        255.84        284.24        41.12 o                         
   0   5  15        177.88        206.05        34.56 o                         
   1   5  15        312.17        372.24        48.69 o                         
   2   5  15        127.69        131.11        28.38 o                         
   3   5  15        192.61        205.67        39.65 o                         
  -3   6  15         56.29         36.52        15.37 o                         
  -2   6  15        121.68         76.19        22.23 o                         
  -1   6  15         76.23         97.18        25.87 o                         
   0   6  15        770.63        801.99        72.82 o                         
   1   6  15          1.11        -13.23        17.63 o                         
   2   6  15        649.78        683.86        70.71 o                         
   3   6  15          7.45          2.02        15.47 o                         
  -2   7  15         93.14         81.02        24.91 o                         
  -1   7  15        267.91        275.24        45.22 o                         
   0   7  15        124.73        110.86        27.09 o                         
   1   7  15        395.09        403.80        53.36 o                         
  -4   0  16         97.74         75.66        22.31 o                         
  -2   0  16       1436.32       1291.25        82.39 o                         
   0   0  16       2186.08       2184.71       105.84 o                         
   2   0  16       1146.93       1046.05        79.80 o                         
   4   0  16        119.66        104.96        28.01 o                         
  -5   1  16        131.52        108.18        18.31 o                         
  -4   1  16        475.54        458.86        57.39 o                         
  -3   1  16         81.67         73.11        14.01 o                         
  -2   1  16        282.92        244.23        24.80 o                         
  -1   1  16       1392.46       1359.45        46.57 o                         
   0   1  16          1.56          9.83         5.96 o                         
   1   1  16        805.72        843.13        39.11 o                         
   2   1  16        146.99        167.69        23.53 o                         
   3   1  16        115.80        146.44        22.44 o                         
   4   1  16        317.19        325.13        33.89 o                         
  -4   2  16         16.62         15.49        12.03 o                         
  -3   2  16        874.26        934.01        76.00 o                         
  -2   2  16         55.59         47.86        12.15 o                         
  -1   2  16        449.83        463.32        34.13 o                         
   0   2  16         13.22         22.56         7.70 o                         
   1   2  16         43.51         38.20        13.11 o                         
   2   2  16         75.44         98.08        25.82 o                         
   3   2  16        725.87        721.60        60.72 o                         
   4   2  16         67.23         62.65        14.84 o                         
  -4   3  16        600.43        482.19        57.45 o                         
  -3   3  16         58.38         30.24        15.47 o                         
  -2   3  16        411.37        410.33        38.13 o                         
  -1   3  16        829.92        829.82        60.96 o                         
   0   3  16          0.25          1.65         4.15 o                         
   1   3  16        682.38        707.40        45.04 o                         
   2   3  16        179.44        160.89        22.14 o                         
   3   3  16        105.59        120.44        19.34 o                         
   4   3  16        387.81        363.10        54.45 o                         
  -4   4  16         11.62        -16.89        16.89 o                         
  -3   4  16         88.81         61.21        18.67 o                         
  -2   4  16        496.47        499.79        38.46 o                         
  -1   4  16          7.23         -7.65         9.33 o                         
   0   4  16       1488.36       1453.93        72.91 o                         
   1   4  16         33.91         39.12        16.45 o                         
   2   4  16       1228.08       1289.49        93.59 o                         
   3   4  16          1.65          7.91        12.02 o                         
  -3   5  16         47.73         36.85        12.66 o                         
  -2   5  16         73.38         60.21        16.91 o                         
  -1   5  16        488.04        477.95        39.91 o                         
   0   5  16         21.76         24.70        10.85 o                         
   1   5  16        753.88        788.86        73.75 o                         
   2   5  16          5.84          4.35        12.43 o                         
  -2   6  16          8.87          2.17         7.89 o                         
  -1   6  16        261.65        264.56        41.78 o                         
   0   6  16         51.09         21.32        12.59 o                         
   1   6  16         39.92         39.37        16.91 o                         
  -3   0  17        364.58        334.11        43.44 o                         
  -1   0  17         77.08         58.85        16.44 o                         
   1   0  17        343.38        342.25        44.46 o                         
   3   0  17       1576.83       1672.22       107.92 o                         
  -4   1  17        248.74        198.94        25.21 o                         
  -3   1  17        223.90        195.85        23.65 o                         
  -2   1  17        120.65         93.48        16.55 o                         
  -1   1  17        896.88        879.35        46.84 o                         
   0   1  17         10.51         15.81         5.73 o                         
   1   1  17        302.10        306.57        24.40 o                         
   2   1  17        445.35        454.03        38.35 o                         
   3   1  17         35.31         31.06        10.90 o                         
  -4   2  17        179.14        134.24        29.48 o                         
  -3   2  17          0.99          4.65         7.98 o                         
  -2   2  17       1613.98       1546.34        97.97 o                         
  -1   2  17         40.11         29.71         9.39 o                         
   0   2  17       1090.50       1118.32        44.51 o                         
   1   2  17         18.35         29.52        12.14 o                         
   2   2  17        339.59        352.07        27.53 o                         
   3   2  17          1.15          9.08        24.12 o                         
  -3   3  17         94.27         68.28        21.97 o                         
  -2   3  17         87.02         75.32        35.85 o                         
  -1   3  17        408.07        380.88        33.25 o                         
   0   3  17         15.31         12.54         7.33 o                         
   1   3  17        781.41        827.68        50.29 o                         
   2   3  17        399.01        441.67        38.01 o                         
   3   3  17          0.62         24.08         9.27 o                         
  -2   4  17          6.44          9.16         6.93 o                         
  -1   4  17          6.28         -4.74         6.36 o                         
   0   4  17         65.71         61.84        13.93 o                         
   1   4  17        309.17        400.37        50.62 o                         
   2   4  17         42.07         50.78        19.40 o                         
  -1   5  17        280.74        251.25        29.13 o                         
   0   5  17        101.09         76.49        16.36 o                         
  -2   0  18        991.98        856.90        72.03 o                         
   0   0  18        441.93        442.41        51.96 o                         
   2   0  18         38.28         31.73        13.75 o                         
  -2   1  18         53.68         61.76        20.39 o                         
  -1   1  18        237.59        200.07        33.26 o                         
   0   1  18        154.93        156.56        17.72 o                         
   1   1  18        181.16        169.97        23.19 o                         
   2   1  18        655.14        592.91        45.89 o                         
  -2   2  18          0.67        -16.39        16.39 o                         
  -1   2  18         29.30         23.55         9.38 o                         
   0   2  18         75.52         58.12        19.38 o                         
   1   2  18        917.93        901.85        52.70 o                         
  -1   3  18         63.39         61.51        13.95 o                         
   0   3  18        223.03        213.51        35.78 o                         
   1   3  18         31.96         23.35        11.28 o                         
                                                                                
