# Supplementary material for: The crystal structures of methyl prop-2-ynoate, dimethyl fumarate and their protonated species
Source: Acta Crystallogr C Struct Chem. 2025 Jan 1;81(Pt 1):31–7. doi: 10.1107/S2053229624011653 (PMC11700370; doi:10.1107/S2053229624011653)
Supplement: Supplementary file 4 [file c-81-00031-IVsup4.hkl]

data_IV
#data_xl020                                                                   
_shelx_title ' shelxt_a.res in P-1'                                             
_shelx_refln_list_code          4                                               
_shelx_F_calc_maximum       22.51                                               
_exptl_crystal_F_000        76.00                                               
_reflns_d_resolution_high  0.7501                                               
                                                                                
loop_                                                                           
 _space_group_symop_operation_xyz                                               
 'x, y, z'                                                                      
 '-x, -y, -z'                                                                   
                                                                                
_cell_length_a     3.8726                                                       
_cell_length_b     5.6546                                                       
_cell_length_c     8.3778                                                       
_cell_angle_alpha 100.642                                                       
_cell_angle_beta  100.415                                                       
_cell_angle_gamma 105.729                                                       
                                                                                
_shelx_F_squared_multiplier     1.000                                           
                                                                                
loop_                                                                           
 _refln_index_h                                                                 
 _refln_index_k                                                                 
 _refln_index_l                                                                 
 _refln_F_squared_calc                                                          
 _refln_F_squared_meas                                                          
 _refln_F_squared_sigma                                                         
 _refln_observed_status                                                         
   1   0   0        314.54        366.18         1.34 o                         
   2   0   0          1.62          1.61         0.17 o                         
   3   0   0         17.98         17.96         0.39 o                         
   4   0   0          3.22          3.57         0.32 o                         
  -4   1   0          6.52          7.82         0.45 o                         
  -3   1   0          1.33          1.08         0.11 o                         
  -2   1   0        220.05        215.26         0.78 o                         
  -1   1   0          1.93          2.48         0.17 o                         
   1   1   0        172.67        215.43         1.72 o                         
   2   1   0          2.99          3.29         0.25 o                         
   3   1   0         31.25         33.85         0.80 o                         
   4   1   0          0.26          0.40         0.18 o                         
  -5   2   0          0.55          0.54         0.22 o                         
  -4   2   0          9.96         10.50         0.39 o                         
  -3   2   0          0.78          0.53         0.08 o                         
  -2   2   0         88.78         86.76         1.27 o                         
  -1   2   0         32.82         31.11         0.25 o                         
   0   2   0        208.43        234.97         1.93 o                         
   1   2   0        295.06        358.07         2.81 o                         
   2   2   0         17.00         20.34         0.76 o                         
   3   2   0          1.04          1.07         0.16 o                         
   4   2   0          0.27          0.43         0.26 o                         
  -5   3   0          0.10          0.10         0.14 o                         
  -4   3   0          0.23         -0.02         0.09 o                         
  -3   3   0          3.17          3.05         0.24 o                         
  -2   3   0         26.32         21.27         0.43 o                         
  -1   3   0          0.13          0.16         0.05 o                         
   0   3   0         41.49         53.99         1.17 o                         
   1   3   0          8.23          7.65         0.51 o                         
   2   3   0          2.48          2.35         0.31 o                         
   3   3   0          6.06          5.61         0.45 o                         
  -4   4   0          8.14          8.10         0.57 o                         
  -3   4   0         32.87         30.75         1.17 o                         
  -2   4   0          1.81          1.87         0.14 o                         
  -1   4   0         20.38         18.70         0.50 o                         
   0   4   0         59.36         72.35         1.62 o                         
   1   4   0          5.31          3.96         0.32 o                         
   2   4   0         20.90         18.95         0.75 o                         
   3   4   0          0.14          0.26         0.12 o                         
  -4   5   0          0.78          0.95         0.29 o                         
  -3   5   0          0.86          0.86         0.26 o                         
  -2   5   0          4.31          4.04         0.23 o                         
  -1   5   0         28.66         25.73         0.83 o                         
   0   5   0         36.62         43.93         1.46 o                         
   1   5   0         18.83         21.03         0.81 o                         
   2   5   0          4.16          4.62         0.42 o                         
  -4   6   0          0.03          0.22         0.22 o                         
  -3   6   0         25.97         26.57         1.35 o                         
  -2   6   0         54.97         57.80         1.95 o                         
  -1   6   0          0.00          0.02         0.09 o                         
   0   6   0          0.70          0.75         0.18 o                         
   1   6   0          5.17          5.38         0.54 o                         
  -3   7   0          0.46          0.69         0.30 o                         
  -2   7   0          0.01         -0.14         0.22 o                         
  -1   7   0          2.93          2.79         0.46 o                         
   0   7   0          4.14          5.94         0.47 o                         
   0  -7   1          2.19          1.85         0.27 o                         
   1  -7   1          2.24          1.69         0.30 o                         
   2  -7   1          0.14         -0.08         0.23 o                         
   3  -7   1         13.34         16.02         1.19 o                         
  -1  -6   1          1.24          1.36         0.24 o                         
   0  -6   1         18.31         19.93         1.04 o                         
   1  -6   1         15.53         13.79         0.54 o                         
   2  -6   1         25.85         25.71         1.01 o                         
   3  -6   1          0.46          1.46         0.41 o                         
   4  -6   1          0.00         -0.20         0.24 o                         
  -2  -5   1          1.09          1.15         0.22 o                         
  -1  -5   1         16.31         15.54         1.01 o                         
   0  -5   1         13.26         10.83         0.67 o                         
   1  -5   1         22.81         20.24         0.73 o                         
   2  -5   1          9.11          8.11         0.35 o                         
   3  -5   1          0.09         -0.01         0.19 o                         
   4  -5   1          7.81          7.12         0.68 o                         
  -3  -4   1          4.13          3.52         0.36 o                         
  -2  -4   1         18.79         19.85         0.97 o                         
  -1  -4   1          5.95          5.76         0.54 o                         
   0  -4   1          3.64          2.49         0.29 o                         
   1  -4   1         18.84         16.69         0.56 o                         
   2  -4   1          0.04          0.03         0.06 o                         
   3  -4   1          5.27          3.79         0.45 o                         
   4  -4   1          0.36          0.37         0.22 o                         
  -3  -3   1          0.60          0.54         0.12 o                         
  -2  -3   1          1.95          2.28         0.22 o                         
  -1  -3   1         11.08         14.73         0.75 o                         
   0  -3   1        258.11        314.49         2.70 o                         
   1  -3   1         73.86         75.97         1.06 o                         
   2  -3   1          5.87          4.89         0.42 o                         
   3  -3   1          8.90          9.56         0.43 o                         
   4  -3   1          0.39          0.32         0.11 o                         
  -4  -2   1          1.74          1.80         0.29 o                         
  -3  -2   1          2.29          1.96         0.21 o                         
  -2  -2   1         45.89         54.76         1.50 o                         
  -1  -2   1          0.13          0.36         0.09 o                         
   0  -2   1        209.50        245.54         1.92 o                         
   1  -2   1         11.52         13.66         0.43 o                         
   3  -2   1         52.46         52.00         0.66 o                         
   4  -2   1          2.55          2.30         0.24 o                         
  -4  -1   1         51.29         63.47         1.91 o                         
  -3  -1   1         18.32         19.91         0.57 o                         
  -2  -1   1         79.62         83.28         2.31 o                         
  -1  -1   1          0.18          0.09         0.03 o                         
   0  -1   1        152.89        193.27         1.03 o                         
   2  -1   1        146.86        153.45         1.09 o                         
   3  -1   1          2.85          2.70         0.15 o                         
   4  -1   1          1.78          1.76         0.23 o                         
  -4   0   1          1.14          1.20         0.20 o                         
  -3   0   1         22.67         24.05         0.41 o                         
  -2   0   1         55.34         50.69         0.95 o                         
   1   0   1         71.88         72.36         0.63 o                         
   2   0   1         29.53         27.46         0.59 o                         
   3   0   1          1.23          1.47         0.21 o                         
   4   0   1         17.70         20.14         0.74 o                         
  -5   1   1          0.00         -0.20         0.20 o                         
  -4   1   1          0.16          0.14         0.11 o                         
  -3   1   1         36.90         38.33         1.90 o                         
  -2   1   1          0.13          0.39         0.20 o                         
  -1   1   1        310.14        320.88         0.82 o                         
   0   1   1         42.25         44.90         0.36 o                         
   1   1   1         96.66        100.00         1.22 o                         
   2   1   1        111.24        118.40         1.58 o                         
   3   1   1          9.98         10.70         1.02 o                         
   4   1   1          0.44          0.42         0.14 o                         
  -5   2   1          0.40          0.28         0.17 o                         
  -4   2   1          2.22          1.99         0.20 o                         
  -3   2   1          0.66          0.61         0.11 o                         
  -2   2   1         14.96         12.30         0.50 o                         
  -1   2   1         35.03         32.35         0.48 o                         
   0   2   1          0.51          1.05         0.15 o                         
   1   2   1         54.27         64.18         1.24 o                         
   2   2   1          6.17          4.99         0.38 o                         
   3   2   1          0.48          0.60         0.18 o                         
   4   2   1          0.80          0.63         0.28 o                         
  -5   3   1          0.00          0.05         0.13 o                         
  -4   3   1          0.13          0.08         0.10 o                         
  -3   3   1         21.82         19.93         1.08 o                         
  -2   3   1        137.91        131.23         1.83 o                         
  -1   3   1         14.78         12.90         0.26 o                         
   0   3   1         14.89         15.31         0.66 o                         
   1   3   1         58.66         62.31         1.41 o                         
   2   3   1          1.36          1.22         0.24 o                         
   3   3   1         15.02         14.23         0.82 o                         
  -4   4   1         16.94         17.33         1.32 o                         
  -3   4   1          2.42          2.67         0.36 o                         
  -2   4   1          9.46         10.31         0.49 o                         
  -1   4   1         19.78         19.45         0.37 o                         
   0   4   1         11.66         12.97         0.50 o                         
   1   4   1         47.77         45.89         1.39 o                         
   2   4   1          7.50          7.73         0.63 o                         
   3   4   1          4.44          4.79         0.52 o                         
  -4   5   1          1.46          1.84         0.36 o                         
  -3   5   1          0.28          0.35         0.20 o                         
  -2   5   1         50.43         49.14         0.87 o                         
  -1   5   1        157.72        152.95         1.14 o                         
   0   5   1          1.09          1.33         0.16 o                         
   1   5   1          0.17          0.20         0.11 o                         
   2   5   1          4.52          4.35         0.41 o                         
  -4   6   1          3.05          2.61         0.47 o                         
  -3   6   1         14.83         17.63         1.41 o                         
  -2   6   1          0.43          0.74         0.19 o                         
  -1   6   1          0.32          0.34         0.09 o                         
   0   6   1          8.89          9.11         0.55 o                         
   1   6   1          2.03          2.78         0.33 o                         
  -2   7   1          0.60          0.44         0.14 o                         
  -1   7   1          6.36          7.55         1.20 o                         
   0  -7   2          0.03         -0.15         0.16 o                         
   1  -7   2          7.80          7.58         0.90 o                         
   2  -7   2          4.94          4.77         0.63 o                         
   3  -7   2         13.82         15.62         1.21 o                         
  -1  -6   2          1.83          2.12         0.41 o                         
   0  -6   2          6.59          5.26         0.52 o                         
   1  -6   2         16.07         13.90         0.69 o                         
   2  -6   2          3.72          3.40         0.27 o                         
   3  -6   2          2.39          2.55         0.50 o                         
  -2  -5   2          5.42          5.07         0.44 o                         
  -1  -5   2         26.53         26.71         1.25 o                         
   0  -5   2          3.64          3.49         0.38 o                         
   1  -5   2          0.05          0.05         0.08 o                         
   2  -5   2          3.02          2.92         0.24 o                         
   3  -5   2          0.17          0.24         0.22 o                         
   4  -5   2          1.25          0.86         0.31 o                         
  -3  -4   2          6.01          6.69         0.48 o                         
  -2  -4   2          0.48          0.28         0.18 o                         
  -1  -4   2          1.16          1.14         0.11 o                         
   0  -4   2          5.32          4.45         1.27 o                         
   1  -4   2         84.28         91.53         1.44 o                         
   2  -4   2         18.65         20.29         0.97 o                         
   3  -4   2          0.42          0.26         0.16 o                         
   4  -4   2          0.37          0.69         0.24 o                         
  -3  -3   2          3.56          3.59         0.25 o                         
  -2  -3   2         17.01         17.05         0.54 o                         
  -1  -3   2         49.11         59.83         0.68 o                         
   0  -3   2          9.33         10.38         0.49 o                         
   1  -3   2         42.84         43.48         0.81 o                         
   2  -3   2          0.65          0.50         0.08 o                         
   3  -3   2          1.45          1.22         0.12 o                         
   4  -3   2         11.73         12.39         0.46 o                         
  -4  -2   2          1.82          1.90         0.31 o                         
  -3  -2   2         97.70        112.04         1.26 o                         
  -2  -2   2         55.07         55.09         0.90 o                         
  -1  -2   2        163.29        195.26         1.51 o                         
   0  -2   2         17.66         22.96         0.61 o                         
   1  -2   2         21.73         30.73         0.85 o                         
   2  -2   2        371.36        401.97         1.49 o                         
   3  -2   2         56.50         59.78         0.66 o                         
   4  -2   2          0.89          0.77         0.23 o                         
  -4  -1   2         19.86         22.35         0.86 o                         
  -3  -1   2          2.50          2.33         0.17 o                         
  -2  -1   2         46.62         45.47         0.78 o                         
  -1  -1   2        165.87        213.86         0.86 o                         
   1  -1   2        218.62        210.26         0.90 o                         
   2  -1   2         13.67         12.71         0.39 o                         
   3  -1   2          2.95          2.78         0.17 o                         
   4  -1   2          0.25          0.22         0.10 o                         
  -4   0   2          0.50          0.44         0.14 o                         
  -3   0   2          1.69          0.77         0.25 o                         
  -2   0   2         72.96         73.41         0.41 o                         
   1   0   2         71.65         66.03         1.03 o                         
   2   0   2         15.22         13.67         0.39 o                         
   3   0   2         33.99         36.09         0.72 o                         
   4   0   2          4.80          4.48         0.35 o                         
  -5   1   2          0.03         -0.12         0.17 o                         
  -4   1   2          4.46          5.29         0.33 o                         
  -3   1   2         22.86         24.29         0.78 o                         
  -2   1   2          5.88          6.78         0.19 o                         
  -1   1   2         39.27         40.02         0.25 o                         
   0   1   2         14.27         14.43         0.18 o                         
   1   1   2          2.11          2.84         0.24 o                         
   2   1   2         30.07         27.80         1.30 o                         
   3   1   2          2.55          2.63         0.32 o                         
   4   1   2          0.07         -0.03         0.10 o                         
  -5   2   2          0.78          0.47         0.19 o                         
  -4   2   2          0.01         -0.11         0.11 o                         
  -3   2   2          0.11          0.11         0.05 o                         
  -2   2   2         55.95         50.49         0.48 o                         
  -1   2   2        484.95        501.25         3.05 o                         
   0   2   2         55.38         54.49         0.67 o                         
   1   2   2          7.61          6.04         0.40 o                         
   2   2   2         25.83         24.10         0.87 o                         
   3   2   2          0.04         -0.07         0.12 o                         
  -5   3   2          0.47          0.49         0.22 o                         
  -4   3   2          1.04          0.74         0.24 o                         
  -3   3   2         40.67         37.32         1.73 o                         
  -2   3   2          4.70          4.80         0.33 o                         
  -1   3   2         51.44         55.63         0.62 o                         
   0   3   2         32.71         36.98         0.69 o                         
   1   3   2          0.82          1.10         0.23 o                         
   2   3   2         36.22         30.68         1.09 o                         
   3   3   2          0.40          0.57         0.21 o                         
  -4   4   2          0.17          0.26         0.13 o                         
  -3   4   2         13.85         15.90         0.95 o                         
  -2   4   2          0.10          0.11         0.07 o                         
  -1   4   2         72.27         77.77         1.02 o                         
   0   4   2        267.83        263.79         2.15 o                         
   1   4   2          7.54          7.28         0.58 o                         
   2   4   2          1.60          1.47         0.28 o                         
  -4   5   2          2.37          2.25         0.39 o                         
  -3   5   2          1.68          1.56         0.32 o                         
  -2   5   2         43.10         44.10         1.55 o                         
  -1   5   2          0.02         -0.03         0.05 o                         
   0   5   2          2.23          2.53         0.35 o                         
   1   5   2         10.18          9.20         0.74 o                         
  -3   6   2          0.56          0.62         0.28 o                         
  -2   6   2          6.61          7.89         0.82 o                         
  -1   6   2          1.62          1.97         0.26 o                         
   0   6   2          8.83         12.17         0.63 o                         
  -2   7   2          0.30          0.24         0.12 o                         
   0  -7   3          1.28          1.07         0.26 o                         
   1  -7   3          1.40          0.96         0.22 o                         
   2  -7   3         10.01          8.34         0.84 o                         
  -1  -6   3          3.57          3.17         0.48 o                         
   0  -6   3         20.99         18.25         0.92 o                         
   1  -6   3          1.33          1.46         0.25 o                         
   2  -6   3          0.09          0.00         0.15 o                         
   3  -6   3          0.30          0.51         0.31 o                         
  -2  -5   3          6.72          7.76         0.76 o                         
  -1  -5   3          0.21         -0.01         0.15 o                         
   0  -5   3          0.08          0.11         0.11 o                         
   1  -5   3          2.22          1.87         0.25 o                         
   2  -5   3         16.66         16.63         0.63 o                         
   3  -5   3          5.58          6.37         0.69 o                         
   4  -5   3          0.09         -0.19         0.22 o                         
  -3  -4   3          0.09          0.00         0.15 o                         
  -2  -4   3          4.46          3.90         0.50 o                         
  -1  -4   3         28.71         27.06         1.05 o                         
   0  -4   3         18.10         19.75         0.76 o                         
   1  -4   3         16.63         15.36         0.61 o                         
   2  -4   3          5.36          6.03         0.57 o                         
   3  -4   3          0.20          0.01         0.14 o                         
   4  -4   3          0.31          0.40         0.24 o                         
  -4  -3   3          4.09          5.77         0.78 o                         
  -3  -3   3          1.02          1.10         0.19 o                         
  -2  -3   3        119.23        131.42         2.57 o                         
  -1  -3   3         96.20         95.46         1.74 o                         
   0  -3   3         90.40         89.30         1.44 o                         
   1  -3   3         31.79         31.57         0.61 o                         
   2  -3   3          1.46          1.62         0.14 o                         
   3  -3   3         63.55         70.80         1.01 o                         
   4  -3   3         20.78         21.17         0.60 o                         
  -4  -2   3         31.26         35.96         1.69 o                         
  -3  -2   3         73.82         80.42         1.24 o                         
  -2  -2   3          0.64          0.64         0.18 o                         
  -1  -2   3         39.34         39.76         0.85 o                         
   0  -2   3        173.38        189.79         1.95 o                         
   1  -2   3        131.92        159.68         1.20 o                         
   2  -2   3         99.29        105.42         1.35 o                         
   3  -2   3          2.42          2.26         0.19 o                         
   4  -2   3          0.01         -0.27         0.28 o                         
  -4  -1   3         12.11         13.44         0.91 o                         
  -3  -1   3          6.51          7.23         0.35 o                         
  -2  -1   3          8.40          8.18         0.50 o                         
  -1  -1   3         66.00         80.79         0.66 o                         
   0  -1   3         27.99         34.34         0.74 o                         
   1  -1   3        168.65        158.61         0.89 o                         
   2  -1   3         29.89         30.28         0.42 o                         
   3  -1   3          2.05          1.50         0.16 o                         
   4  -1   3         10.18         10.00         0.51 o                         
  -4   0   3          0.00         -0.05         0.13 o                         
  -3   0   3         20.52         24.14         1.09 o                         
  -2   0   3        107.73        125.65         0.68 o                         
  -1   0   3         33.37         38.81         0.35 o                         
   0   0   3         27.25         28.35         0.57 o                         
   1   0   3         14.26         13.26         0.26 o                         
   2   0   3          0.98          1.44         0.12 o                         
   3   0   3          6.10          5.94         0.31 o                         
   4   0   3          0.50          0.43         0.13 o                         
  -5   1   3          6.44          6.85         0.66 o                         
  -4   1   3          2.91          3.94         0.41 o                         
  -3   1   3          0.00          0.13         0.07 o                         
  -2   1   3          0.36          0.36         0.06 o                         
  -1   1   3         61.86         58.98         0.56 o                         
   0   1   3        506.89        573.35         2.19 o                         
   1   1   3         40.50         39.39         0.89 o                         
   2   1   3          1.06          0.85         0.17 o                         
   3   1   3          4.69          4.37         0.29 o                         
   4   1   3          0.03          0.06         0.09 o                         
  -5   2   3          0.29          0.00         0.15 o                         
  -4   2   3          2.89          2.60         0.33 o                         
  -3   2   3          2.30          2.19         0.21 o                         
  -2   2   3         85.41         77.43         0.57 o                         
  -1   2   3          1.27          1.17         0.10 o                         
   0   2   3         88.16         88.55         1.29 o                         
   1   2   3         13.26         13.26         0.61 o                         
   2   2   3          0.12          0.17         0.12 o                         
   3   2   3         19.16         18.33         0.91 o                         
  -5   3   3          3.11          2.85         0.45 o                         
  -4   3   3         46.84         45.41         1.41 o                         
  -3   3   3          3.58          3.44         0.21 o                         
  -2   3   3         62.19         63.54         0.71 o                         
  -1   3   3          0.17          0.03         0.06 o                         
   0   3   3         51.31         50.77         0.78 o                         
   1   3   3        216.59        196.88         1.39 o                         
   2   3   3         13.31         12.00         0.71 o                         
   3   3   3          1.94          2.09         0.34 o                         
  -4   4   3          1.23          1.27         0.20 o                         
  -3   4   3          9.81          8.93         0.42 o                         
  -2   4   3          0.20          0.24         0.07 o                         
  -1   4   3         83.45         81.07         1.20 o                         
   0   4   3          3.93          3.91         0.26 o                         
   1   4   3          4.02          3.40         0.39 o                         
   2   4   3          4.74          4.00         0.47 o                         
  -4   5   3          0.30          0.33         0.19 o                         
  -3   5   3          7.57          7.10         0.39 o                         
  -2   5   3          0.69          0.64         0.10 o                         
  -1   5   3         18.86         19.39         0.52 o                         
   0   5   3          2.97          3.81         0.45 o                         
   1   5   3          6.52          7.01         0.62 o                         
  -3   6   3          0.25          0.21         0.19 o                         
  -2   6   3          0.20          0.19         0.12 o                         
  -1   6   3          0.10          0.13         0.14 o                         
   0   6   3          0.11          0.15         0.11 o                         
   0  -7   4          1.06          0.84         0.23 o                         
   1  -7   4          9.79          9.72         0.70 o                         
   2  -7   4          0.54          0.41         0.13 o                         
  -1  -6   4          4.61          5.23         0.60 o                         
   0  -6   4          0.19          0.23         0.13 o                         
   1  -6   4          0.00         -0.08         0.12 o                         
   2  -6   4          0.39          0.28         0.11 o                         
   3  -6   4          2.28          2.26         0.49 o                         
  -2  -5   4          0.75          0.89         0.27 o                         
  -1  -5   4          1.79          1.54         0.29 o                         
   0  -5   4         14.46         13.18         0.69 o                         
   1  -5   4          4.57          4.68         0.41 o                         
   2  -5   4         13.62         13.36         0.71 o                         
   3  -5   4          0.17          0.49         0.27 o                         
   4  -5   4          0.26          0.36         0.27 o                         
  -3  -4   4         12.15         12.83         0.62 o                         
  -2  -4   4          0.52          0.21         0.14 o                         
  -1  -4   4         75.47         77.58         1.82 o                         
   0  -4   4         95.54         88.02         1.64 o                         
   1  -4   4         13.87         12.83         0.61 o                         
   2  -4   4         12.53         13.89         0.63 o                         
   3  -4   4          0.03         -0.05         0.11 o                         
   4  -4   4         10.65         11.61         0.63 o                         
  -3  -3   4         41.66         41.40         1.59 o                         
  -2  -3   4        145.85        138.47         2.43 o                         
  -1  -3   4          0.22          0.04         0.11 o                         
   0  -3   4          1.23          1.24         0.19 o                         
   1  -3   4         48.80         48.77         0.83 o                         
   2  -3   4         26.95         30.81         0.61 o                         
   3  -3   4         36.47         40.41         0.78 o                         
   4  -3   4          0.07          0.48         0.30 o                         
  -4  -2   4          3.59          2.85         0.45 o                         
  -3  -2   4         22.79         21.66         1.02 o                         
  -2  -2   4         25.09         25.48         0.95 o                         
  -1  -2   4         11.56         12.25         0.25 o                         
   0  -2   4         17.30         18.85         0.48 o                         
   1  -2   4         49.56         51.30         1.14 o                         
   2  -2   4         21.99         25.26         1.14 o                         
   3  -2   4          5.66          5.71         0.30 o                         
   4  -2   4          0.28          0.10         0.18 o                         
  -4  -1   4          1.75          2.09         0.26 o                         
  -3  -1   4          0.32          0.38         0.15 o                         
  -2  -1   4         32.60         44.68         0.83 o                         
  -1  -1   4        169.47        199.16         1.13 o                         
   0  -1   4         14.54         19.07         0.75 o                         
   1  -1   4          0.22          0.05         0.06 o                         
   2  -1   4          1.87          1.77         0.14 o                         
   3  -1   4          1.03          0.95         0.14 o                         
   4  -1   4          1.28          1.27         0.20 o                         
  -4   0   4         16.31         16.19         0.60 o                         
  -3   0   4          6.54          5.72         0.29 o                         
  -2   0   4          1.09          0.79         0.05 o                         
  -1   0   4          0.11          0.09         0.04 o                         
   0   0   4         39.89         42.68         0.82 o                         
   1   0   4        159.03        154.96         0.94 o                         
   2   0   4         16.59         16.04         0.61 o                         
   3   0   4          0.00         -0.07         0.07 o                         
   4   0   4          0.36          0.09         0.09 o                         
  -5   1   4          3.94          4.10         0.52 o                         
  -4   1   4          0.48          0.33         0.12 o                         
  -3   1   4         10.12          9.31         0.44 o                         
  -2   1   4         28.92         26.49         0.44 o                         
  -1   1   4        123.61        126.72         0.70 o                         
   0   1   4          8.65          9.56         0.33 o                         
   1   1   4         36.16         35.18         0.90 o                         
   2   1   4          1.68          1.10         0.19 o                         
   3   1   4          0.47          0.60         0.13 o                         
  -5   2   4          0.89          0.40         0.19 o                         
  -4   2   4          2.79          2.72         0.37 o                         
  -3   2   4        103.81         98.94         2.06 o                         
  -2   2   4         18.69         16.77         0.32 o                         
  -1   2   4        138.75        137.17         1.10 o                         
   0   2   4          6.74          4.30         0.32 o                         
   1   2   4         16.20         14.22         0.66 o                         
   2   2   4         99.92         98.25         1.93 o                         
   3   2   4         11.98         10.53         0.71 o                         
  -4   3   4         10.83          9.48         0.70 o                         
  -3   3   4          3.95          3.46         0.22 o                         
  -2   3   4         20.50         19.98         0.41 o                         
  -1   3   4          6.07          5.38         0.25 o                         
   0   3   4         94.31         80.62         2.10 o                         
   1   3   4         15.97         13.96         0.73 o                         
   2   3   4          2.91          2.89         0.38 o                         
  -4   4   4          0.00         -0.21         0.24 o                         
  -3   4   4          0.09          0.24         0.12 o                         
  -2   4   4         12.46         10.24         0.34 o                         
  -1   4   4          0.23          0.26         0.08 o                         
   0   4   4         27.83         24.58         0.97 o                         
   1   4   4          3.87          4.06         0.45 o                         
   2   4   4          2.82          2.75         0.40 o                         
  -4   5   4          1.07          1.49         0.34 o                         
  -3   5   4          2.33          2.30         0.24 o                         
  -2   5   4          0.73          0.96         0.13 o                         
  -1   5   4          0.21          0.08         0.12 o                         
   0   5   4          0.00         -0.07         0.15 o                         
   1   5   4          0.45          0.47         0.20 o                         
  -3   6   4          0.01          0.01         0.16 o                         
  -2   6   4          5.06          6.28         0.42 o                         
  -1   6   4         21.13         24.53         1.13 o                         
   0  -7   5          1.82          1.89         0.35 o                         
   1  -7   5          0.07          0.13         0.13 o                         
   2  -7   5          0.00         -0.05         0.27 o                         
  -1  -6   5          1.78          2.19         0.38 o                         
   0  -6   5          0.09         -0.14         0.19 o                         
   1  -6   5          2.83          2.49         0.34 o                         
   2  -6   5          1.40          1.05         0.26 o                         
   3  -6   5          6.02          6.29         0.79 o                         
  -2  -5   5         18.38         19.88         1.16 o                         
  -1  -5   5          0.27          0.23         0.13 o                         
   0  -5   5         22.46         22.20         0.96 o                         
   1  -5   5         50.91         47.45         1.34 o                         
   2  -5   5          0.51          0.37         0.22 o                         
   3  -5   5          3.95          4.11         0.38 o                         
  -3  -4   5          0.45          0.29         0.21 o                         
  -2  -4   5         33.07         34.75         1.39 o                         
  -1  -4   5        158.01        153.61         2.46 o                         
   0  -4   5          2.41          2.29         0.53 o                         
   1  -4   5          2.69          1.82         0.14 o                         
   2  -4   5          5.65          6.49         0.32 o                         
   3  -4   5          7.35          7.28         0.38 o                         
   4  -4   5         11.98         13.71         1.08 o                         
  -3  -3   5          9.14          9.51         0.74 o                         
  -2  -3   5         17.68         19.53         0.95 o                         
  -1  -3   5         35.41         35.29         0.62 o                         
   0  -3   5         10.68          9.55         0.42 o                         
   1  -3   5          1.83          2.21         0.21 o                         
   2  -3   5         21.94         21.96         0.67 o                         
   3  -3   5          1.63          1.86         0.19 o                         
   4  -3   5          1.42          1.34         0.40 o                         
  -4  -2   5          1.03          1.13         0.29 o                         
  -3  -2   5          9.02          8.37         0.64 o                         
  -2  -2   5          3.00          3.14         0.23 o                         
  -1  -2   5         25.93         34.77         0.56 o                         
   0  -2   5        114.75        129.57         1.33 o                         
   1  -2   5          3.45          4.44         0.36 o                         
   2  -2   5          0.28          0.19         0.08 o                         
   3  -2   5          0.03         -0.17         0.17 o                         
   4  -2   5          0.52          0.40         0.24 o                         
  -4  -1   5          7.81          8.15         0.46 o                         
  -3  -1   5         32.86         30.45         1.12 o                         
  -2  -1   5          8.21          6.16         0.30 o                         
  -1  -1   5          4.46          4.55         0.23 o                         
   0  -1   5          0.90          1.08         0.16 o                         
   1  -1   5         15.40         16.00         0.63 o                         
   2  -1   5         30.52         28.27         0.74 o                         
   3  -1   5          6.21          6.74         0.55 o                         
  -4   0   5         14.36         13.77         0.77 o                         
  -3   0   5          0.09          0.04         0.05 o                         
  -2   0   5         23.62         22.47         0.51 o                         
  -1   0   5         62.75         60.78         0.69 o                         
   0   0   5         49.51         50.41         1.03 o                         
   1   0   5         21.06         20.65         0.72 o                         
   2   0   5          8.02          7.51         0.29 o                         
   3   0   5          0.01         -0.17         0.17 o                         
  -4   1   5          5.67          5.51         0.48 o                         
  -3   1   5          1.28          1.22         0.16 o                         
  -2   1   5        147.54        136.33         0.97 o                         
  -1   1   5         51.26         52.47         1.03 o                         
   0   1   5        111.72        105.73         0.88 o                         
   1   1   5         16.46         14.68         0.63 o                         
   2   1   5          2.77          2.21         0.17 o                         
   3   1   5         32.70         35.38         1.34 o                         
  -4   2   5         42.10         42.26         1.42 o                         
  -3   2   5         53.80         53.40         1.00 o                         
  -2   2   5          3.84          3.83         0.20 o                         
  -1   2   5         17.50         17.90         0.60 o                         
   0   2   5         14.13         13.31         0.59 o                         
   1   2   5         56.08         51.02         1.31 o                         
   2   2   5         18.94         17.57         0.85 o                         
  -4   3   5          8.23          9.10         0.50 o                         
  -3   3   5          0.47          0.43         0.17 o                         
  -2   3   5          2.66          2.71         0.20 o                         
  -1   3   5         11.61          8.39         0.48 o                         
   0   3   5          0.55          0.20         0.12 o                         
   1   3   5         20.22         17.87         0.87 o                         
   2   3   5          3.00          3.62         0.46 o                         
  -4   4   5          0.13          0.23         0.14 o                         
  -3   4   5          5.14          5.24         0.36 o                         
  -2   4   5          8.85          8.83         0.33 o                         
  -1   4   5          1.49          2.15         0.19 o                         
   0   4   5          0.07          0.11         0.11 o                         
   1   4   5          0.04         -0.12         0.12 o                         
  -3   5   5          1.02          1.33         0.20 o                         
  -2   5   5          0.16          0.23         0.08 o                         
  -1   5   5          5.11          6.27         0.54 o                         
   0   5   5         22.27         25.25         1.14 o                         
  -1  -6   6         15.64         15.95         0.97 o                         
   0  -6   6          0.38          0.25         0.13 o                         
   1  -6   6          4.80          4.33         0.46 o                         
   2  -6   6         19.03         21.70         1.36 o                         
  -2  -5   6          0.03          0.02         0.15 o                         
  -1  -5   6         14.79         14.77         0.86 o                         
   0  -5   6         97.09         97.93         2.11 o                         
   1  -5   6          4.07          4.87         0.46 o                         
   2  -5   6          2.83          2.52         0.46 o                         
   3  -5   6          0.21          0.46         0.16 o                         
  -3  -4   6          0.69          0.65         0.22 o                         
  -2  -4   6         13.94         13.42         0.84 o                         
  -1  -4   6          5.05          4.98         0.48 o                         
   0  -4   6         26.61         26.02         1.01 o                         
   1  -4   6          2.10          1.77         0.20 o                         
   2  -4   6          0.83          1.03         0.15 o                         
   3  -4   6          8.86          9.81         0.47 o                         
  -3  -3   6          0.65          0.43         0.17 o                         
  -2  -3   6         19.14         18.76         0.92 o                         
  -1  -3   6          3.98          4.16         0.25 o                         
   0  -3   6         10.47         11.36         0.61 o                         
   1  -3   6         36.83         41.66         1.34 o                         
   2  -3   6          1.14          1.15         0.25 o                         
   3  -3   6          0.22          0.09         0.10 o                         
  -4  -2   6          2.04          1.82         0.34 o                         
  -3  -2   6         12.64         13.01         0.79 o                         
  -2  -2   6         42.76         37.80         0.98 o                         
  -1  -2   6          7.99          5.60         0.26 o                         
   0  -2   6          1.15          1.14         0.14 o                         
   1  -2   6          0.68          0.46         0.13 o                         
   2  -2   6          1.97          1.94         0.19 o                         
   3  -2   6          4.15          4.81         0.51 o                         
  -4  -1   6         14.24         12.40         0.55 o                         
  -3  -1   6         32.47         30.79         0.78 o                         
  -2  -1   6          0.20          0.22         0.07 o                         
  -1  -1   6         14.12         12.79         0.41 o                         
   0  -1   6         34.35         32.24         0.93 o                         
   1  -1   6         11.38         10.05         0.55 o                         
   2  -1   6         16.55         15.18         0.75 o                         
   3  -1   6          0.84          0.85         0.23 o                         
  -4   0   6         13.25         14.43         0.79 o                         
  -3   0   6         20.66         21.93         0.48 o                         
  -2   0   6          0.60          0.45         0.07 o                         
  -1   0   6        105.81         96.43         0.96 o                         
   0   0   6         75.24         74.15         1.40 o                         
   1   0   6         31.03         30.27         0.98 o                         
   2   0   6         10.61         11.34         0.67 o                         
   3   0   6          0.34         -0.30         0.30 o                         
  -4   1   6          0.01         -0.07         0.13 o                         
  -3   1   6         70.12         68.54         0.90 o                         
  -2   1   6        133.47        126.38         1.03 o                         
  -1   1   6          1.32          1.45         0.19 o                         
   0   1   6          1.01          0.91         0.17 o                         
   1   1   6          8.15          7.75         0.50 o                         
   2   1   6         23.54         22.10         0.96 o                         
   3   1   6         12.41         14.74         0.92 o                         
  -4   2   6          2.54          1.96         0.24 o                         
  -3   2   6         18.21         18.39         0.63 o                         
  -2   2   6          4.69          4.32         0.21 o                         
  -1   2   6          6.84          6.06         0.37 o                         
   0   2   6          7.68          5.17         0.39 o                         
   1   2   6          4.09          2.84         0.33 o                         
   2   2   6          7.22          7.19         0.58 o                         
  -4   3   6          0.95          0.97         0.19 o                         
  -3   3   6          0.66          0.34         0.14 o                         
  -2   3   6         10.28          8.45         0.51 o                         
  -1   3   6         15.57         12.13         0.61 o                         
   0   3   6          0.90          1.23         0.24 o                         
   1   3   6          0.02          0.00         0.13 o                         
  -4   4   6          5.26          5.83         0.59 o                         
  -3   4   6          1.21          1.04         0.27 o                         
  -2   4   6          2.29          3.14         0.26 o                         
  -1   4   6          0.70          0.75         0.19 o                         
   0   4   6          3.37          4.24         0.45 o                         
   1   4   6         13.25         14.57         0.89 o                         
  -3   5   6          1.26          1.26         0.30 o                         
  -2   5   6          0.59          0.55         0.14 o                         
  -1   5   6         14.51         18.18         0.93 o                         
  -1  -6   7          0.24          0.19         0.15 o                         
   0  -6   7          3.81          3.72         0.46 o                         
   1  -6   7         36.48         40.12         1.45 o                         
   2  -6   7          3.13          2.69         0.53 o                         
  -2  -5   7          2.55          2.14         0.38 o                         
  -1  -5   7         13.94         13.04         0.85 o                         
   0  -5   7          0.01         -0.07         0.12 o                         
   1  -5   7         11.07         10.73         0.71 o                         
   2  -5   7          0.02         -0.30         0.30 o                         
  -3  -4   7          6.70          6.77         0.66 o                         
  -2  -4   7          0.02         -0.06         0.12 o                         
  -1  -4   7         17.58         18.58         0.95 o                         
   0  -4   7          1.80          1.96         0.24 o                         
   1  -4   7          1.85          2.17         0.25 o                         
   2  -4   7          8.12          9.64         0.51 o                         
   3  -4   7          0.35          0.32         0.15 o                         
  -3  -3   7          2.71          2.60         0.38 o                         
  -2  -3   7         11.24         11.12         0.96 o                         
  -1  -3   7         24.27         22.81         0.56 o                         
   0  -3   7          3.68          2.55         0.25 o                         
   1  -3   7          0.23          0.18         0.14 o                         
   2  -3   7          0.29          0.17         0.09 o                         
   3  -3   7          0.23          0.19         0.19 o                         
  -4  -2   7          0.01          0.01         0.14 o                         
  -3  -2   7         16.10         14.78         0.85 o                         
  -2  -2   7         44.64         45.24         0.97 o                         
  -1  -2   7          1.56          1.51         0.18 o                         
   0  -2   7          0.91          0.92         0.19 o                         
   1  -2   7          6.29          6.53         0.52 o                         
   2  -2   7          3.53          2.41         0.34 o                         
   3  -2   7          7.57          7.98         0.71 o                         
  -4  -1   7          8.24          8.47         0.62 o                         
  -3  -1   7         17.04         18.78         0.49 o                         
  -2  -1   7         36.92         37.66         0.72 o                         
  -1  -1   7          0.05          0.11         0.04 o                         
   0  -1   7         32.34         31.36         1.04 o                         
   1  -1   7         48.25         45.79         1.29 o                         
   2  -1   7          3.88          4.27         0.44 o                         
   3  -1   7          4.41          5.66         0.60 o                         
  -4   0   7          5.22          5.65         0.50 o                         
  -3   0   7          0.02          0.01         0.05 o                         
  -2   0   7         68.97         67.92         0.66 o                         
  -1   0   7        169.78        162.84         1.50 o                         
   0   0   7          0.00          0.17         0.13 o                         
   1   0   7          1.95          1.92         0.28 o                         
   2   0   7          1.39          1.19         0.24 o                         
  -4   1   7          0.85          0.68         0.12 o                         
  -3   1   7          8.57          7.82         0.42 o                         
  -2   1   7         17.36         17.16         0.53 o                         
  -1   1   7         11.20         11.14         0.56 o                         
   0   1   7          7.43          6.97         0.48 o                         
   1   1   7          3.53          2.39         0.31 o                         
   2   1   7          5.13          5.69         0.53 o                         
  -4   2   7          1.57          1.53         0.22 o                         
  -3   2   7          5.85          5.87         0.38 o                         
  -2   2   7          1.87          1.54         0.17 o                         
  -1   2   7         11.36          9.03         0.51 o                         
   0   2   7         14.58         12.02         0.63 o                         
   1   2   7          0.21          0.18         0.14 o                         
   2   2   7          0.13          0.01         0.12 o                         
  -4   3   7          3.00          3.21         0.34 o                         
  -3   3   7          8.69         10.57         0.77 o                         
  -2   3   7          1.82          2.36         0.21 o                         
  -1   3   7          2.92          3.36         0.33 o                         
   0   3   7          1.52          1.27         0.24 o                         
   1   3   7          1.45          1.58         0.29 o                         
  -3   4   7          0.57          0.44         0.21 o                         
  -2   4   7          1.55          1.51         0.19 o                         
  -1   4   7          2.58          2.47         0.33 o                         
   0   4   7         10.08         11.10         0.74 o                         
   0  -6   8          8.66          8.24         0.70 o                         
   1  -6   8          1.08          1.01         0.28 o                         
  -1  -5   8          0.22          0.20         0.16 o                         
   0  -5   8          9.24          9.30         0.70 o                         
   1  -5   8          0.98          0.93         0.25 o                         
   2  -5   8          0.23          0.04         0.15 o                         
  -2  -4   8          2.04          2.23         0.39 o                         
  -1  -4   8          5.45          5.45         0.55 o                         
   0  -4   8          7.68          8.26         0.48 o                         
   1  -4   8          1.04          0.59         0.24 o                         
   2  -4   8          0.04         -0.09         0.18 o                         
  -3  -3   8          0.01         -0.14         0.18 o                         
  -2  -3   8         12.27         10.80         0.86 o                         
  -1  -3   8         37.71         35.73         0.98 o                         
   0  -3   8          2.90          3.01         0.28 o                         
   1  -3   8          0.07          0.27         0.16 o                         
   2  -3   8          0.45          0.82         0.25 o                         
  -3  -2   8         11.36         11.53         1.00 o                         
  -2  -2   8          9.90         10.11         0.41 o                         
  -1  -2   8         37.06         36.36         0.87 o                         
   0  -2   8          0.10         -0.12         0.22 o                         
   1  -2   8          7.58          8.38         0.65 o                         
   2  -2   8         20.38         22.94         1.13 o                         
  -4  -1   8          0.05         -0.06         0.10 o                         
  -3  -1   8         14.16         14.03         0.44 o                         
  -2  -1   8          0.46          0.39         0.07 o                         
  -1  -1   8         38.35         35.71         0.63 o                         
   0  -1   8        115.91        120.23         2.23 o                         
   1  -1   8          0.80          1.20         0.26 o                         
   2  -1   8          3.09          3.10         0.41 o                         
  -4   0   8          4.92          5.13         0.37 o                         
  -3   0   8          0.04         -0.05         0.19 o                         
  -2   0   8         15.69         14.35         0.41 o                         
  -1   0   8          7.30          7.49         0.52 o                         
   0   0   8         12.85         13.76         0.73 o                         
   1   0   8          2.26          2.23         0.33 o                         
   2   0   8          1.48          0.91         0.23 o                         
  -4   1   8          2.65          2.64         0.29 o                         
  -3   1   8          2.11          2.07         0.23 o                         
  -2   1   8         14.75         14.12         0.42 o                         
  -1   1   8          2.24          2.16         0.28 o                         
   0   1   8          7.11          6.34         0.49 o                         
   1   1   8          8.25          8.38         0.62 o                         
   2   1   8          0.06          0.02         0.13 o                         
  -4   2   8          1.97          1.75         0.25 o                         
  -3   2   8          5.17          5.61         0.82 o                         
  -2   2   8          9.92         11.34         0.59 o                         
  -1   2   8          1.92          2.52         0.30 o                         
   0   2   8          1.48          1.73         0.27 o                         
   1   2   8          1.23          1.08         0.24 o                         
  -3   3   8         12.48         15.41         1.02 o                         
  -2   3   8          0.09          0.14         0.10 o                         
  -1   3   8          0.52          0.27         0.13 o                         
   0   3   8          2.66          2.43         0.33 o                         
  -2   4   8          0.00          0.02         0.13 o                         
  -1   4   8         15.94         19.75         0.94 o                         
  -1  -5   9          0.85          0.76         0.27 o                         
   0  -5   9          1.41          1.64         0.35 o                         
   1  -5   9          2.01          2.20         0.47 o                         
  -2  -4   9          0.07         -0.02         0.16 o                         
  -1  -4   9          5.84          5.31         0.57 o                         
   0  -4   9         18.07         17.90         0.74 o                         
   1  -4   9          1.91          1.99         0.40 o                         
   2  -4   9          0.19         -0.17         0.20 o                         
  -2  -3   9         11.34         11.40         0.56 o                         
  -1  -3   9          1.48          1.47         0.21 o                         
   0  -3   9         20.19         20.59         1.10 o                         
   1  -3   9          0.56          0.73         0.26 o                         
   2  -3   9          1.89          2.08         0.40 o                         
  -3  -2   9          0.52          0.70         0.16 o                         
  -2  -2   9         20.13         19.82         0.59 o                         
  -1  -2   9          1.35          1.15         0.18 o                         
   0  -2   9         12.00         12.95         0.84 o                         
   1  -2   9         46.52         54.96         1.79 o                         
   2  -2   9          1.32          1.64         0.35 o                         
  -3  -1   9          5.93          6.32         0.43 o                         
  -2  -1   9          1.31          0.94         0.13 o                         
  -1  -1   9         17.62         16.48         0.86 o                         
   0  -1   9          0.59          0.81         0.24 o                         
   1  -1   9          7.89          8.60         0.69 o                         
   2  -1   9          0.10          0.06         0.13 o                         
  -3   0   9          4.82          4.77         0.35 o                         
  -2   0   9          1.11          0.94         0.12 o                         
  -1   0   9         15.59         16.99         0.85 o                         
   0   0   9          1.24          1.35         0.26 o                         
   1   0   9          2.17          2.04         0.33 o                         
  -3   1   9          2.85          2.79         0.28 o                         
  -2   1   9          5.34          6.11         0.38 o                         
  -1   1   9          6.10          6.92         0.53 o                         
   0   1   9          1.12          1.61         0.30 o                         
   1   1   9          0.38          0.19         0.13 o                         
  -3   2   9         10.37         11.99         0.90 o                         
  -2   2   9         19.36         22.62         0.90 o                         
  -1   2   9          0.10          0.17         0.13 o                         
   0   2   9          0.02         -0.13         0.16 o                         
  -2   3   9          8.07         10.68         0.65 o                         
  -1   3   9          0.10         -0.17         0.17 o                         
  -1  -4  10          8.25          8.35         0.75 o                         
   0  -4  10          0.13          0.14         0.18 o                         
  -2  -3  10          2.53          3.39         0.48 o                         
  -1  -3  10         15.98         15.65         0.73 o                         
   0  -3  10          2.30          2.48         0.44 o                         
   1  -3  10          2.85          3.10         0.51 o                         
  -2  -2  10          2.73          2.75         0.24 o                         
  -1  -2  10          1.50          1.33         0.33 o                         
   0  -2  10         12.24         12.28         0.89 o                         
   1  -2  10          0.31          0.22         0.20 o                         
  -3  -1  10          0.04          0.07         0.15 o                         
  -2  -1  10          4.69          5.28         0.41 o                         
  -1  -1  10          0.16          0.04         0.15 o                         
   0  -1  10          9.28         11.24         0.82 o                         
   1  -1  10          0.71          1.03         0.29 o                         
  -3   0  10          3.60          3.32         0.49 o                         
  -2   0  10          2.43          2.33         0.26 o                         
  -1   0  10          3.06          3.75         0.45 o                         
   0   0  10          2.26          2.94         0.40 o                         
  -2   1  10          8.56          9.91         0.53 o                         
  -1   1  10         18.31         21.38         0.99 o                         
   0   1  10          0.55          0.50         0.19 o                         
  -1  -2  11          2.79          3.33         0.52 o                         
  -1  -1  11          1.21          1.00         0.26 o                         
                                                                                
