# Supplementary material for: The crystal structures of methyl prop-2-ynoate, dimethyl fumarate and their protonated species
Source: Acta Crystallogr C Struct Chem. 2025 Jan 1;81(Pt 1):31–7. doi: 10.1107/S2053229624011653 (PMC11700370; doi:10.1107/S2053229624011653)
Supplement: Supplementary file 5 [file c-81-00031-VIsup5.hkl]

data_VI
#data_xj012                                                               
_shelx_title ' shelxt_a.res in Pbca'                                            
_shelx_refln_list_code          4                                               
_shelx_F_calc_maximum      297.49                                               
_exptl_crystal_F_000      1104.00                                               
_reflns_d_resolution_high  0.8802                                               
                                                                                
loop_                                                                           
 _space_group_symop_operation_xyz                                               
 'x, y, z'                                                                      
 '-x+1/2, -y, z+1/2'                                                            
 '-x, y+1/2, -z+1/2'                                                            
 'x+1/2, -y+1/2, -z'                                                            
 '-x, -y, -z'                                                                   
 'x-1/2, y, -z-1/2'                                                             
 'x, -y-1/2, z-1/2'                                                             
 '-x-1/2, y-1/2, z'                                                             
                                                                                
_cell_length_a    12.8759                                                       
_cell_length_b    11.8899                                                       
_cell_length_c    14.6252                                                       
_cell_angle_alpha  90.000                                                       
_cell_angle_beta   90.000                                                       
_cell_angle_gamma  90.000                                                       
                                                                                
_shelx_F_squared_multiplier     1.000                                           
                                                                                
loop_                                                                           
 _refln_index_h                                                                 
 _refln_index_k                                                                 
 _refln_index_l                                                                 
 _refln_F_squared_calc                                                          
 _refln_F_squared_meas                                                          
 _refln_F_squared_sigma                                                         
 _refln_observed_status                                                         
   2   0   0       1666.94       1686.14        56.81 o                         
   4   0   0      15347.56      15446.26       115.68 o                         
   6   0   0      24477.98      25255.45       182.38 o                         
   8   0   0        378.46        388.32        27.51 o                         
  10   0   0          0.06         29.66        13.41 o                         
  12   0   0          6.27         27.93        15.08 o                         
  14   0   0        136.88        112.99        23.42 o                         
   2   1   0         40.21         62.39         3.30 o                         
   4   1   0       2962.69       2825.98        35.68 o                         
   6   1   0       2189.54       2028.24        37.12 o                         
   8   1   0        115.79        128.28        11.95 o                         
  10   1   0         36.03         36.23         8.95 o                         
  12   1   0        230.31        267.27        20.48 o                         
  14   1   0        342.97        411.28        44.22 o                         
   0   2   0        152.82        205.59        10.26 o                         
   2   2   0        925.63        989.15        14.74 o                         
   4   2   0      22641.23      22610.88        84.05 o                         
   6   2   0       5508.13       4616.70        56.37 o                         
   8   2   0       1001.51        816.45        27.88 o                         
  10   2   0       1706.68       1677.22        44.88 o                         
  12   2   0        602.69        636.32        31.17 o                         
  14   2   0        101.56        102.79        14.95 o                         
   2   3   0      88501.19      91153.79       538.82 o                         
   4   3   0      21660.07      22515.21       148.05 o                         
   6   3   0       1232.90       1223.55        30.02 o                         
   8   3   0        295.80        294.20        17.79 o                         
  10   3   0       1877.58       2080.51        50.43 o                         
  12   3   0        563.63        491.36        65.66 o                         
  14   3   0        140.30        130.47        16.19 o                         
   0   4   0          8.65          7.49         4.94 o                         
   2   4   0       6805.53       7038.74        55.50 o                         
   4   4   0       3250.53       3432.32        69.90 o                         
   6   4   0        233.97        170.58        10.07 o                         
   8   4   0         59.53         84.45        10.27 o                         
  10   4   0          6.96          3.58         9.04 o                         
  12   4   0          9.67         15.82         8.11 o                         
   2   5   0          3.96         -2.59         4.72 o                         
   4   5   0        521.68        459.84        29.01 o                         
   6   5   0       4590.68       4354.85       263.34 o                         
   8   5   0        200.32        182.36        14.67 o                         
  10   5   0        440.70        440.25        24.44 o                         
  12   5   0        227.03        246.70        22.18 o                         
   0   6   0      17681.95      17478.41       386.72 o                         
   2   6   0       6420.88       7417.73        90.73 o                         
   4   6   0       4108.97       4048.10        88.39 o                         
   6   6   0        174.13        147.74        14.56 o                         
   8   6   0        113.97        147.81        15.45 o                         
  10   6   0        706.61        603.51        28.89 o                         
  12   6   0        565.96        611.49        50.49 o                         
   2   7   0       2641.66       2612.02        44.21 o                         
   4   7   0       1331.08       1209.59        53.50 o                         
   6   7   0          6.94         11.54         9.14 o                         
   8   7   0         58.34         35.45        10.79 o                         
  10   7   0        100.69         88.78        21.01 o                         
  12   7   0        157.05        131.36        26.92 o                         
   0   8   0        500.29        545.62        22.25 o                         
   2   8   0        875.91        865.50        27.59 o                         
   4   8   0         96.50        103.59        18.75 o                         
   6   8   0        141.74        161.87        17.15 o                         
   8   8   0         64.29         71.36        13.38 o                         
  10   8   0          0.88        -17.67        17.67 o                         
   2   9   0      11202.12      11155.90        83.66 o                         
   4   9   0        373.61        309.19        32.47 o                         
   6   9   0       1607.43       1495.80        69.02 o                         
   8   9   0        300.82        301.80        24.28 o                         
  10   9   0        564.28        583.12        51.17 o                         
   0  10   0         31.03         30.42         8.12 o                         
   2  10   0        382.83        405.41        15.53 o                         
   4  10   0        239.63        316.68        34.90 o                         
   6  10   0          1.49         13.94        13.15 o                         
   8  10   0        482.95        478.80        31.39 o                         
   2  11   0       1790.87       1887.17        36.09 o                         
   4  11   0        298.70        371.30        27.35 o                         
   6  11   0         52.64         51.69        15.31 o                         
   8  11   0        271.31        270.88        25.03 o                         
   0  12   0         31.88          6.48        12.47 o                         
   2  12   0       1079.72       1048.88        42.01 o                         
   4  12   0         90.38         68.37        10.43 o                         
   6  12   0         76.72         73.30        15.30 o                         
   2  13   0          0.73         13.66         9.83 o                         
   1   1   1        318.61        394.14         6.44 o                         
   2   1   1       2150.26       2558.20        19.63 o                         
   3   1   1      14592.78      14736.49        91.50 o                         
   4   1   1       7055.69       7002.64        36.25 o                         
   5   1   1          4.60         15.97         2.66 o                         
   6   1   1       3901.55       3712.35        26.61 o                         
   7   1   1       2109.47       1805.93        24.97 o                         
   8   1   1        464.66        406.12        14.04 o                         
   9   1   1        514.18        442.78        15.53 o                         
  10   1   1         94.11         70.75         7.09 o                         
  11   1   1         41.21         21.99         5.16 o                         
  12   1   1         33.13         47.66         7.57 o                         
  13   1   1         14.47         14.80         5.61 o                         
  14   1   1         34.97         38.04         6.98 o                         
   0   2   1        566.91        723.36        11.29 o                         
   1   2   1          1.72         12.76         2.51 o                         
   2   2   1        919.68       1022.39        10.67 o                         
   3   2   1      10103.50      10775.45        36.30 o                         
   4   2   1      11129.89      11050.18        44.43 o                         
   5   2   1       2023.12       2130.69        15.68 o                         
   6   2   1       1229.92       1246.86        18.81 o                         
   7   2   1         62.61         79.82         6.63 o                         
   8   2   1       2190.58       2113.29        31.53 o                         
   9   2   1        804.78        830.30        21.28 o                         
  10   2   1       1497.80       1556.14        30.53 o                         
  11   2   1        342.74        304.95        14.68 o                         
  12   2   1        523.04        577.86        21.01 o                         
  13   2   1        156.77        146.63        11.77 o                         
  14   2   1         82.12         91.52        10.34 o                         
   1   3   1        358.79        392.42         9.29 o                         
   2   3   1         49.20         70.11         3.98 o                         
   3   3   1        127.62        127.49         4.47 o                         
   4   3   1         22.82         13.33         3.44 o                         
   5   3   1         98.60        142.45         6.13 o                         
   6   3   1        857.86        899.63        14.99 o                         
   7   3   1        325.07        244.80        10.80 o                         
   8   3   1        134.24         99.62         7.50 o                         
   9   3   1        283.46        265.21        12.50 o                         
  10   3   1       1152.48       1106.49        26.10 o                         
  11   3   1         10.69          9.63         5.41 o                         
  12   3   1          0.58         10.44         4.92 o                         
  13   3   1         53.95         67.69         8.48 o                         
  14   3   1          0.37         -1.66         7.46 o                         
   0   4   1       2021.01       2117.57        41.05 o                         
   1   4   1       1393.07       1562.02        15.72 o                         
   2   4   1         92.48         89.86         4.95 o                         
   3   4   1          0.90         -4.84         4.84 o                         
   4   4   1        526.98        515.71         9.97 o                         
   5   4   1       1446.11       1508.33        18.73 o                         
   6   4   1       3009.63       2854.82        27.51 o                         
   7   4   1       1855.86       1818.14        25.25 o                         
   8   4   1        660.20        669.81        18.55 o                         
   9   4   1          0.01          1.97         4.58 o                         
  10   4   1        345.02        333.11        14.78 o                         
  11   4   1         11.29         11.82         5.67 o                         
  12   4   1        210.76        209.89        13.12 o                         
  13   4   1        162.70        183.15        13.02 o                         
   1   5   1         46.26         41.43         3.49 o                         
   2   5   1        178.98        173.81         7.09 o                         
   3   5   1        109.45         79.89         6.21 o                         
   4   5   1       1313.51       1350.12        24.52 o                         
   5   5   1        364.40        438.99        15.12 o                         
   6   5   1        202.24        182.67         9.85 o                         
   7   5   1       1944.36       1837.49        26.27 o                         
   8   5   1       1521.44       1543.62        25.48 o                         
   9   5   1        243.75        236.73        12.36 o                         
  10   5   1        533.16        597.62        19.86 o                         
  11   5   1        597.90        673.90        22.13 o                         
  12   5   1         32.24         38.90         7.05 o                         
  13   5   1          3.06          2.95        12.82 o                         
   0   6   1       2409.82       2547.06        33.18 o                         
   1   6   1         62.06         85.28         5.67 o                         
   2   6   1        187.11        181.59         8.35 o                         
   3   6   1         21.28         16.51         8.52 o                         
   4   6   1        566.12        530.28        19.49 o                         
   5   6   1        543.83        517.64        19.55 o                         
   6   6   1        294.34        263.14        19.53 o                         
   7   6   1         35.08         42.86         6.64 o                         
   8   6   1          2.13          1.44         5.86 o                         
   9   6   1         24.04         21.99         8.12 o                         
  10   6   1          0.07          3.56         5.29 o                         
  11   6   1          5.81          0.77         5.91 o                         
  12   6   1         59.77         85.41        11.48 o                         
  13   6   1          1.84          1.03         6.65 o                         
   1   7   1        201.96        192.48         6.97 o                         
   2   7   1        765.62        843.05        16.43 o                         
   3   7   1       7191.05       7401.74        59.34 o                         
   4   7   1        500.02        486.40        24.43 o                         
   5   7   1       1265.33       1320.19        35.35 o                         
   6   7   1        161.13        161.87        12.59 o                         
   7   7   1        119.36        121.81        12.03 o                         
   8   7   1        671.87        631.40        25.45 o                         
   9   7   1         60.38         38.52         8.57 o                         
  10   7   1       1081.16       1116.69        45.75 o                         
  11   7   1        750.21        781.05        39.94 o                         
  12   7   1        176.66        155.39        20.06 o                         
   0   8   1       1294.78       1232.23        23.54 o                         
   1   8   1        148.45        185.06         7.06 o                         
   2   8   1        207.10        214.75         9.29 o                         
   3   8   1         91.67         76.36         6.63 o                         
   4   8   1         21.49         21.58         8.98 o                         
   5   8   1          0.51         -0.12         7.25 o                         
   6   8   1        108.84        113.87        11.87 o                         
   7   8   1        538.14        551.70        21.06 o                         
   8   8   1        581.24        642.95        23.36 o                         
   9   8   1        921.25        891.59        32.53 o                         
  10   8   1         39.39         29.89        15.66 o                         
  11   8   1        137.51        123.32        21.75 o                         
   1   9   1        823.58        797.68        14.96 o                         
   2   9   1         22.90         30.51         4.36 o                         
   3   9   1        606.57        582.20        15.80 o                         
   4   9   1         21.43         41.35        10.90 o                         
   5   9   1        501.52        468.15        22.54 o                         
   6   9   1        147.96        144.21        13.91 o                         
   7   9   1        354.53        337.71        20.52 o                         
   8   9   1          4.13          4.76         6.40 o                         
   9   9   1        176.24        151.78        15.55 o                         
  10   9   1         26.81         34.51         9.44 o                         
   0  10   1        685.44        675.53        19.75 o                         
   1  10   1        235.79        211.47         8.18 o                         
   2  10   1        641.00        653.36        14.45 o                         
   3  10   1         67.82         66.19         6.22 o                         
   4  10   1         23.62         24.98         9.29 o                         
   5  10   1       1862.64       1888.31        46.20 o                         
   6  10   1          2.08         -4.31         8.40 o                         
   7  10   1        118.34        117.43        13.73 o                         
   8  10   1        237.93        269.72        17.07 o                         
   9  10   1          1.18          4.01         7.57 o                         
   1  11   1       1973.36       1919.25        27.00 o                         
   2  11   1         41.73         62.02         7.04 o                         
   3  11   1        290.63        270.52        11.61 o                         
   4  11   1         25.03          8.55         7.69 o                         
   5  11   1        159.48        160.87        12.92 o                         
   6  11   1        636.24        668.00        25.54 o                         
   7  11   1        520.97        518.51        23.77 o                         
   8  11   1         37.61         16.72         7.20 o                         
   0  12   1         42.29         12.47         6.42 o                         
   1  12   1         85.22         98.65         8.24 o                         
   2  12   1        146.43        181.99        12.00 o                         
   3  12   1         34.01         35.83         7.98 o                         
   4  12   1        265.24        241.20        13.21 o                         
   5  12   1        115.79        127.52        12.69 o                         
   6  12   1        129.84        156.21        13.58 o                         
   1  13   1         64.50         59.52        10.95 o                         
   2  13   1         41.76         29.38         7.90 o                         
   3  13   1        162.38        171.16        12.43 o                         
   0   0   2       8702.15       8594.25       284.02 o                         
   1   0   2          8.05         10.13         3.79 o                         
   2   0   2        517.70        574.93        27.97 o                         
   3   0   2      15380.41      15913.38        74.84 o                         
   4   0   2      14248.12      13873.89        96.40 o                         
   5   0   2       5688.09       5455.85        43.39 o                         
   6   0   2       4883.15       4633.93        43.41 o                         
   7   0   2       7898.99       7921.68        60.80 o                         
   8   0   2       2259.44       2316.74        35.22 o                         
   9   0   2       1167.66       1049.52        33.48 o                         
  10   0   2         69.34         77.41        11.21 o                         
  11   0   2        303.09        287.32        20.48 o                         
  12   0   2         79.72         78.20        12.44 o                         
  13   0   2        760.34        781.69        35.93 o                         
  14   0   2         80.19         96.97        14.58 o                         
   1   1   2      10088.15      11358.42        44.00 o                         
   2   1   2       5370.84       5651.06        35.79 o                         
   3   1   2       9519.89       9784.96        30.74 o                         
   4   1   2       6726.44       6794.60        54.92 o                         
   5   1   2       5714.86       5394.64        30.18 o                         
   6   1   2        294.47        305.11         8.22 o                         
   7   1   2         23.27         16.11         3.33 o                         
   8   1   2       1097.86       1128.61        17.43 o                         
   9   1   2       1054.42       1023.76        20.44 o                         
  10   1   2        275.36        247.05        12.52 o                         
  11   1   2        924.73        899.33        24.59 o                         
  12   1   2        464.64        442.60        18.48 o                         
  13   1   2        252.00        252.42        14.94 o                         
  14   1   2         32.54         26.07         7.71 o                         
   0   2   2       2379.55       2496.86        17.95 o                         
   1   2   2      10457.72      11131.03        33.88 o                         
   2   2   2       7297.75       7829.64        48.71 o                         
   3   2   2          0.34          7.97         2.11 o                         
   4   2   2      15605.74      16458.21        62.59 o                         
   5   2   2        540.45        527.84        15.45 o                         
   6   2   2       1565.12       1535.75        17.03 o                         
   7   2   2       1662.64       1621.95        18.78 o                         
   8   2   2        798.67        771.23        14.00 o                         
   9   2   2       1280.87       1157.43        22.20 o                         
  10   2   2        413.38        430.76        16.44 o                         
  11   2   2        185.84        164.84        11.69 o                         
  12   2   2        559.65        616.16        21.65 o                         
  13   2   2        113.81        116.35        10.88 o                         
  14   2   2        300.00        338.10        17.86 o                         
   1   3   2       3434.52       3569.08        23.74 o                         
   2   3   2       8142.64       8362.27        48.34 o                         
   3   3   2        559.22        555.20         9.43 o                         
   4   3   2       5109.62       4972.91        25.33 o                         
   5   3   2        120.49        123.16         3.92 o                         
   6   3   2       2118.24       2025.37        19.10 o                         
   7   3   2        302.28        321.08         7.73 o                         
   8   3   2         40.46         37.69         4.84 o                         
   9   3   2          8.65          4.73         3.95 o                         
  10   3   2         22.91         13.32         4.77 o                         
  11   3   2       1376.44       1376.69        30.72 o                         
  12   3   2         78.94         99.05         9.60 o                         
  13   3   2         89.61        110.24        10.74 o                         
  14   3   2        390.65        388.95        23.03 o                         
   0   4   2        250.24        264.79        10.25 o                         
   1   4   2        739.49        667.59         9.05 o                         
   2   4   2       5709.94       5685.91        31.31 o                         
   3   4   2       5676.14       5787.31        62.65 o                         
   4   4   2        367.51        270.92         9.81 o                         
   5   4   2        306.05        275.38         6.82 o                         
   6   4   2        201.03        227.71         6.68 o                         
   7   4   2       3744.60       3587.69        32.36 o                         
   8   4   2       2249.12       2153.39        29.60 o                         
   9   4   2       3542.87       3493.11        43.94 o                         
  10   4   2         10.01         16.88         6.72 o                         
  11   4   2          2.18          2.49         8.36 o                         
  12   4   2          1.36          4.80         5.32 o                         
  13   4   2       2289.56       2470.65        54.94 o                         
   1   5   2       7122.98       7301.72        50.08 o                         
   2   5   2       1089.64       1022.62        16.37 o                         
   3   5   2        637.34        621.40        12.27 o                         
   4   5   2       1206.20       1111.49        20.04 o                         
   5   5   2         24.01         17.22         3.41 o                         
   6   5   2         22.63         16.06         7.10 o                         
   7   5   2       3610.59       3633.75        33.86 o                         
   8   5   2        233.83        237.09         9.58 o                         
   9   5   2          1.53          3.22         4.55 o                         
  10   5   2        466.91        417.82        16.82 o                         
  11   5   2        498.15        483.80        28.32 o                         
  12   5   2        338.36        345.71        20.88 o                         
  13   5   2         14.70         11.29         7.15 o                         
   0   6   2        785.52        645.66        13.92 o                         
   1   6   2         17.07         28.50         3.38 o                         
   2   6   2        761.00        711.65        11.66 o                         
   3   6   2         50.81         56.77         6.12 o                         
   4   6   2       2490.91       2516.00        28.58 o                         
   5   6   2       1255.76       1286.38        22.64 o                         
   6   6   2       1234.98       1219.70        26.90 o                         
   7   6   2        958.55        933.51        28.24 o                         
   8   6   2         25.59         10.99         6.66 o                         
   9   6   2       1373.01       1418.01        31.49 o                         
  10   6   2          0.61          4.73         6.08 o                         
  11   6   2          3.83         -2.06         8.03 o                         
  12   6   2        348.66        345.72        21.32 o                         
   1   7   2         27.47         28.40         3.37 o                         
   2   7   2       2372.93       2457.15        23.00 o                         
   3   7   2       2790.64       2809.03        29.16 o                         
   4   7   2        106.65        133.47         7.22 o                         
   5   7   2        113.30        119.65         9.39 o                         
   6   7   2        202.50        201.85        12.17 o                         
   7   7   2        393.57        365.80        18.95 o                         
   8   7   2          0.50         -0.07         8.31 o                         
   9   7   2       1120.58       1118.92        35.07 o                         
  10   7   2        184.74        166.76        19.13 o                         
  11   7   2        408.35        341.77        26.84 o                         
  12   7   2         40.28         34.39        19.16 o                         
   0   8   2        796.44        786.72        18.06 o                         
   1   8   2         22.92         28.54         3.18 o                         
   2   8   2         33.19         37.03         3.60 o                         
   3   8   2         58.32         47.69         5.15 o                         
   4   8   2        154.48        174.94         9.15 o                         
   5   8   2         97.53         93.98         9.57 o                         
   6   8   2        225.58        255.96        16.62 o                         
   7   8   2        389.73        403.55        20.89 o                         
   8   8   2          4.03          8.19         7.37 o                         
   9   8   2         67.80         67.40        13.53 o                         
  10   8   2         12.78         11.64         8.08 o                         
  11   8   2         67.72         46.70        13.54 o                         
   1   9   2        157.01        142.30         6.32 o                         
   2   9   2         72.56         83.52         5.65 o                         
   3   9   2        757.93        785.59        20.33 o                         
   4   9   2        171.52        176.04        10.26 o                         
   5   9   2          0.49          0.08         5.77 o                         
   6   9   2          0.32          5.44         6.99 o                         
   7   9   2       1253.19       1199.02        36.80 o                         
   8   9   2        323.50        311.78        17.41 o                         
   9   9   2          1.91          2.32         6.97 o                         
  10   9   2          3.46          8.62        12.67 o                         
   0  10   2         15.02         30.53         5.46 o                         
   1  10   2         45.39         53.01         5.59 o                         
   2  10   2         36.58         27.96         4.79 o                         
   3  10   2          6.34          2.25         4.64 o                         
   4  10   2          9.82          9.37         5.16 o                         
   5  10   2         38.81         34.78         7.37 o                         
   6  10   2        200.55        205.75        13.72 o                         
   7  10   2        103.22        117.78        16.45 o                         
   8  10   2         89.83         77.95        10.45 o                         
   9  10   2         89.48         71.32        10.88 o                         
   1  11   2        436.89        450.91        15.57 o                         
   2  11   2         75.41         59.88         7.62 o                         
   3  11   2       1047.68       1117.65        26.00 o                         
   4  11   2          2.99          7.16         4.81 o                         
   5  11   2         21.30         12.31         6.89 o                         
   6  11   2        264.66        290.74        16.75 o                         
   7  11   2         52.64         41.36        10.83 o                         
   8  11   2         81.83         85.83        11.56 o                         
   0  12   2        411.89        382.50        21.08 o                         
   1  12   2        275.75        253.20        12.51 o                         
   2  12   2          2.14          4.68         5.03 o                         
   3  12   2         48.33         42.46         7.05 o                         
   4  12   2          8.39          5.90         5.43 o                         
   5  12   2        208.12        193.92        12.76 o                         
   6  12   2         95.13         83.05        10.43 o                         
   1  13   2        170.67        190.43        13.20 o                         
   2  13   2        270.87        196.77        13.39 o                         
   3  13   2        529.51        501.19        18.44 o                         
   1   1   3      11954.07      13141.94        86.78 o                         
   2   1   3        199.33        259.52         8.92 o                         
   3   1   3       1202.15       1052.32        10.98 o                         
   4   1   3         52.01         43.06         2.92 o                         
   5   1   3        461.85        560.72         9.69 o                         
   6   1   3       5790.07       5644.24        34.75 o                         
   7   1   3          0.38          2.84         2.83 o                         
   8   1   3         83.87        100.67         5.82 o                         
   9   1   3        127.28        122.90         6.80 o                         
  10   1   3        226.84        223.53         9.18 o                         
  11   1   3        171.05        177.25        15.63 o                         
  12   1   3         44.41         36.46         7.03 o                         
  13   1   3          0.10         -3.77         5.50 o                         
  14   1   3         15.49         26.26         9.43 o                         
   0   2   3       2011.97       2163.78        24.36 o                         
   1   2   3       6557.31       6688.61        36.07 o                         
   2   2   3         11.40         20.24         2.62 o                         
   3   2   3        259.43        286.25         8.43 o                         
   4   2   3      19047.65      19738.12        56.31 o                         
   5   2   3         45.03         54.27         3.70 o                         
   6   2   3        164.87        154.51         5.85 o                         
   7   2   3        472.80        434.90        10.45 o                         
   8   2   3        242.46        197.89         7.67 o                         
   9   2   3          0.19          1.72         3.00 o                         
  10   2   3        648.80        661.85        18.00 o                         
  11   2   3          2.86          2.95         4.73 o                         
  12   2   3         10.25         12.72         5.43 o                         
  13   2   3        125.08        132.98        11.53 o                         
  14   2   3          3.99         -1.14         6.58 o                         
   1   3   3        127.19        203.23         8.82 o                         
   2   3   3        932.50        881.19        12.63 o                         
   3   3   3       5418.20       5342.25        50.02 o                         
   4   3   3        386.26        387.92         6.65 o                         
   5   3   3       3900.77       3573.72        23.93 o                         
   6   3   3         60.99         44.83         3.53 o                         
   7   3   3        132.30        132.39         5.59 o                         
   8   3   3         26.05         29.13         3.55 o                         
   9   3   3         60.77         43.53         5.55 o                         
  10   3   3        345.35        344.08        13.46 o                         
  11   3   3        687.15        705.31        22.29 o                         
  12   3   3        153.20        189.85        12.63 o                         
  13   3   3          6.68         18.19         7.83 o                         
  14   3   3         12.76         15.30         8.10 o                         
   0   4   3      10495.41      10052.79        49.41 o                         
   1   4   3        266.48        267.77         6.93 o                         
   2   4   3       9194.06       9116.56        41.04 o                         
   3   4   3        396.36        463.87         9.31 o                         
   4   4   3        315.07        370.16         9.93 o                         
   5   4   3        344.31        344.83         7.93 o                         
   6   4   3        355.62        368.20         7.24 o                         
   7   4   3        366.80        348.58         6.99 o                         
   8   4   3       1326.50       1266.25        15.08 o                         
   9   4   3       2417.52       2416.18        32.95 o                         
  10   4   3        290.18        265.20        11.94 o                         
  11   4   3        422.30        478.56        18.88 o                         
  12   4   3         10.38          9.15         6.98 o                         
  13   4   3        319.88        349.72        21.77 o                         
   1   5   3       2106.42       2438.36        17.29 o                         
   2   5   3       3478.09       3616.85        28.43 o                         
   3   5   3       1561.57       1569.21        17.93 o                         
   4   5   3        901.09        853.95        14.26 o                         
   5   5   3          1.46          9.42         5.54 o                         
   6   5   3        137.81        108.04         5.02 o                         
   7   5   3       1915.08       1965.52        26.32 o                         
   8   5   3       2328.97       2291.44        27.94 o                         
   9   5   3        260.61        259.10        10.36 o                         
  10   5   3        440.57        425.33        18.62 o                         
  11   5   3        261.94        261.89        28.49 o                         
  12   5   3        246.55        193.36        20.81 o                         
  13   5   3         55.18         54.41         9.93 o                         
   0   6   3        140.39         80.54         9.25 o                         
   1   6   3       1631.04       1735.90        16.70 o                         
   2   6   3          4.71          0.57         3.24 o                         
   3   6   3        689.26        688.36        12.99 o                         
   4   6   3         86.11        100.92         5.50 o                         
   5   6   3       1105.09       1154.95        22.05 o                         
   6   6   3        251.90        229.00         9.66 o                         
   7   6   3        199.48        197.89        15.49 o                         
   8   6   3       1665.68       1750.86        39.51 o                         
   9   6   3        477.70        516.90        17.80 o                         
  10   6   3         22.11         21.94        13.69 o                         
  11   6   3        163.11        148.26        14.07 o                         
  12   6   3          6.75         10.58         8.04 o                         
   1   7   3       1633.14       1543.69        17.49 o                         
   2   7   3        884.44        803.32        14.77 o                         
   3   7   3        599.24        664.09        13.62 o                         
   4   7   3       2449.33       2445.33        25.93 o                         
   5   7   3        117.61         99.92         6.30 o                         
   6   7   3        184.03        150.52         9.86 o                         
   7   7   3        297.98        264.13        16.64 o                         
   8   7   3         24.03         20.07         9.55 o                         
   9   7   3         82.30         79.12        10.72 o                         
  10   7   3       1792.81       1610.02        42.73 o                         
  11   7   3        481.98        468.21        31.80 o                         
  12   7   3        912.56        975.45        46.52 o                         
   0   8   3         50.88         44.94         5.07 o                         
   1   8   3       1030.32        993.69        15.32 o                         
   2   8   3          0.01         -0.07         3.43 o                         
   3   8   3         96.47         90.10         6.05 o                         
   4   8   3        785.74        799.49        16.07 o                         
   5   8   3         49.89         33.70         4.90 o                         
   6   8   3        589.63        627.53        18.60 o                         
   7   8   3         19.23         27.47        11.11 o                         
   8   8   3          3.01          8.46         7.49 o                         
   9   8   3          9.55         16.85         7.56 o                         
  10   8   3         16.36          6.90         6.86 o                         
  11   8   3         20.40         -3.91        19.36 o                         
   1   9   3          0.70          1.21         2.43 o                         
   2   9   3        314.87        366.82        11.71 o                         
   3   9   3        143.75        157.03         7.54 o                         
   4   9   3        104.73        100.55         6.90 o                         
   5   9   3          8.12          3.84         6.22 o                         
   6   9   3         67.70         86.18         8.31 o                         
   7   9   3         13.02         14.63         5.90 o                         
   8   9   3         28.14         32.00        16.56 o                         
   9   9   3        266.12        262.08        19.22 o                         
  10   9   3        188.99        180.16        16.37 o                         
   0  10   3        221.29        205.74        14.34 o                         
   1  10   3        161.92        152.97         8.41 o                         
   2  10   3        141.39        131.81         7.09 o                         
   3  10   3        576.76        567.83        15.40 o                         
   4  10   3         40.86         41.99         6.24 o                         
   5  10   3          5.59          1.56         5.71 o                         
   6  10   3        688.57        665.09        23.70 o                         
   7  10   3        146.60        167.57        12.74 o                         
   8  10   3       1202.54       1121.40        46.13 o                         
   9  10   3          5.17         11.55         7.76 o                         
   1  11   3         67.57         76.52         8.20 o                         
   2  11   3         16.96          6.76         4.71 o                         
   3  11   3        281.11        259.65        12.38 o                         
   4  11   3         46.71         51.31         7.75 o                         
   5  11   3         24.34         23.87         7.23 o                         
   6  11   3        337.84        335.82        17.95 o                         
   7  11   3         22.50         13.27         6.46 o                         
   8  11   3          0.20         -0.57        13.43 o                         
   0  12   3         17.58         44.33         8.82 o                         
   1  12   3        446.56        471.90        16.82 o                         
   2  12   3        256.81        269.51        12.67 o                         
   3  12   3         70.60         74.95         7.65 o                         
   4  12   3        255.36        259.93        12.73 o                         
   5  12   3        204.93        173.97        12.40 o                         
   6  12   3         71.16         61.36         9.55 o                         
   1  13   3         20.26         14.47         5.12 o                         
   2  13   3          1.14          0.64         4.64 o                         
   0   0   4      18042.52      18090.13       107.59 o                         
   1   0   4        741.74        681.03        26.70 o                         
   2   0   4        337.99        335.60        28.20 o                         
   3   0   4        326.73        307.50        16.63 o                         
   4   0   4        305.25        246.48        12.57 o                         
   5   0   4       1673.79       1889.27        50.31 o                         
   6   0   4       2362.51       2424.53        33.71 o                         
   7   0   4      13850.24      13481.97       130.40 o                         
   8   0   4        849.60        848.00        22.59 o                         
   9   0   4       1344.55       1315.16        29.63 o                         
  10   0   4        637.87        662.87        22.16 o                         
  11   0   4         94.39         87.13         9.36 o                         
  12   0   4        285.76        318.09        22.70 o                         
  13   0   4        660.30        713.35        34.81 o                         
  14   0   4         62.92         82.98        14.49 o                         
   1   1   4       1359.30       1471.79        28.63 o                         
   2   1   4       2066.45       2069.39        22.74 o                         
   3   1   4        325.62        299.63         9.59 o                         
   4   1   4        443.31        407.27         8.99 o                         
   5   1   4        464.44        441.68         8.79 o                         
   6   1   4        940.33        895.61        15.85 o                         
   7   1   4        102.38         95.02         5.57 o                         
   8   1   4        226.84        206.25         8.19 o                         
   9   1   4         36.22         27.68         4.35 o                         
  10   1   4        149.98        153.03         8.13 o                         
  11   1   4        219.81        207.87        11.01 o                         
  12   1   4        229.66        220.52        13.43 o                         
  13   1   4         22.68         33.29         7.43 o                         
  14   1   4          4.55         -3.66         6.78 o                         
   0   2   4       2191.19       2235.95        23.23 o                         
   1   2   4          1.81          8.60         1.78 o                         
   2   2   4       1132.67       1074.77        17.11 o                         
   3   2   4         16.44         20.66         7.64 o                         
   4   2   4       2185.83       2096.06        17.30 o                         
   5   2   4       1232.97       1127.89        14.02 o                         
   6   2   4         38.77         29.04         3.20 o                         
   7   2   4        426.52        452.92         9.80 o                         
   8   2   4          0.07          5.34         3.04 o                         
   9   2   4        581.60        523.64        13.19 o                         
  10   2   4         26.66         23.62         6.69 o                         
  11   2   4          0.13          0.94         6.55 o                         
  12   2   4          0.05          0.88         4.99 o                         
  13   2   4         84.02         98.85        12.36 o                         
  14   2   4         57.33         52.46        10.05 o                         
   1   3   4        618.36        583.93         7.90 o                         
   2   3   4       1888.01       1814.24        23.27 o                         
   3   3   4        137.17        189.57         8.13 o                         
   4   3   4       5212.78       5055.58        79.84 o                         
   5   3   4       8825.08       8592.91        31.36 o                         
   6   3   4        226.18        220.76         5.47 o                         
   7   3   4        403.73        408.89         9.74 o                         
   8   3   4        117.61        110.63         6.19 o                         
   9   3   4       1704.76       1664.05        27.06 o                         
  10   3   4          4.69         11.05         4.92 o                         
  11   3   4       3555.94       3619.31        44.14 o                         
  12   3   4         46.81         51.68        11.94 o                         
  13   3   4        106.83         90.65        11.73 o                         
   0   4   4      26947.59      27124.13       100.70 o                         
   1   4   4         50.01         48.96         3.02 o                         
   2   4   4        529.15        536.14        11.51 o                         
   3   4   4         40.01         31.72         5.19 o                         
   4   4   4       2118.80       2204.18        22.61 o                         
   5   4   4        607.38        551.57        10.77 o                         
   6   4   4       4350.17       4207.02        22.87 o                         
   7   4   4          1.83          6.44         2.19 o                         
   8   4   4       2543.79       2509.70        23.79 o                         
   9   4   4         30.10         33.79         5.44 o                         
  10   4   4        124.80        125.96        10.76 o                         
  11   4   4          0.71         -6.57         6.57 o                         
  12   4   4         44.19         54.36        10.26 o                         
  13   4   4         83.50        112.20        14.13 o                         
   1   5   4       3318.47       3269.36        22.19 o                         
   2   5   4       1240.36       1355.74        14.32 o                         
   3   5   4        130.67        128.21         6.18 o                         
   4   5   4        410.30        358.54         9.72 o                         
   5   5   4        239.65        245.36         9.80 o                         
   6   5   4       7522.48       7837.13        45.91 o                         
   7   5   4        237.85        217.55         6.50 o                         
   8   5   4        142.36        146.73        10.18 o                         
   9   5   4        271.92        282.55        13.01 o                         
  10   5   4       1437.33       1400.13        33.46 o                         
  11   5   4        542.46        508.66        21.61 o                         
  12   5   4        615.68        647.10        29.10 o                         
  13   5   4         19.45         24.45         9.46 o                         
   0   6   4        450.49        458.97         9.70 o                         
   1   6   4        993.11        961.96        13.37 o                         
   2   6   4       6332.32       6243.23        38.43 o                         
   3   6   4       2104.94       2011.03        23.83 o                         
   4   6   4       3741.81       3708.80        30.28 o                         
   5   6   4        139.95        125.18         6.97 o                         
   6   6   4         11.21         15.29         3.60 o                         
   7   6   4        868.10        885.42        21.11 o                         
   8   6   4         20.40         16.70         6.40 o                         
   9   6   4        647.92        678.05        20.30 o                         
  10   6   4          1.41          5.61         4.77 o                         
  11   6   4         52.54         32.17         7.58 o                         
  12   6   4          1.74         -1.52         6.70 o                         
   1   7   4        160.34        113.26         4.27 o                         
   2   7   4        114.37        116.38         6.27 o                         
   3   7   4        477.70        532.18        12.59 o                         
   4   7   4        243.85        207.76         8.13 o                         
   5   7   4        124.46        121.79         9.16 o                         
   6   7   4        410.74        375.26        12.30 o                         
   7   7   4          0.71         -3.24         4.59 o                         
   8   7   4         84.96         79.38        10.46 o                         
   9   7   4        289.70        293.40        18.28 o                         
  10   7   4        556.38        576.13        22.68 o                         
  11   7   4          3.30          0.53         9.24 o                         
  12   7   4          1.34          3.11        15.84 o                         
   0   8   4        727.85        729.39        22.54 o                         
   1   8   4         78.58         78.91         4.25 o                         
   2   8   4        642.54        637.85        14.29 o                         
   3   8   4        623.11        632.07        13.60 o                         
   4   8   4        156.71        127.51         7.15 o                         
   5   8   4        125.11        137.86         7.93 o                         
   6   8   4        311.20        330.62        15.08 o                         
   7   8   4        135.45        123.93         9.91 o                         
   8   8   4        894.56        920.52        31.97 o                         
   9   8   4          7.36          8.59         6.99 o                         
  10   8   4         16.44         11.72         9.49 o                         
  11   8   4         23.23         22.58         8.91 o                         
   1   9   4         80.77         78.13         5.11 o                         
   2   9   4        696.18        749.54        16.34 o                         
   3   9   4        253.28        225.18         8.95 o                         
   4   9   4          0.41          7.99         4.22 o                         
   5   9   4        119.96        111.87         9.23 o                         
   6   9   4         22.11         21.91         5.42 o                         
   7   9   4        130.37        131.27        10.70 o                         
   8   9   4         90.47         80.47        10.95 o                         
   9   9   4          2.01          7.69         8.46 o                         
  10   9   4          0.37         18.75         9.59 o                         
   0  10   4        177.61        265.09        13.50 o                         
   1  10   4         19.49         25.15         4.86 o                         
   2  10   4         64.29         65.80         5.95 o                         
   3  10   4         77.88         75.88         5.93 o                         
   4  10   4         82.46         98.27         6.77 o                         
   5  10   4         68.52         74.61         8.28 o                         
   6  10   4          5.87          8.70         5.08 o                         
   7  10   4         46.09         28.35         8.56 o                         
   8  10   4        130.60        159.73        21.30 o                         
   9  10   4         42.20         51.77        12.84 o                         
   1  11   4         77.02         55.65         5.60 o                         
   2  11   4        106.16        111.38         7.42 o                         
   3  11   4         22.34         15.79         4.37 o                         
   4  11   4       1086.80       1161.85        23.58 o                         
   5  11   4         93.03        112.38         9.28 o                         
   6  11   4         12.28         25.94         7.29 o                         
   7  11   4          2.02          4.43         8.27 o                         
   0  12   4        470.88        516.84        25.50 o                         
   1  12   4        110.34        105.88         8.38 o                         
   2  12   4        162.14        157.55        10.15 o                         
   3  12   4        323.53        354.72        14.71 o                         
   4  12   4         21.77         24.27         5.70 o                         
   5  12   4        805.99        815.32        24.80 o                         
   1  13   4         19.52         46.84         6.80 o                         
   1   1   5      14144.15      13938.80        49.77 o                         
   2   1   5         48.06         43.93         7.30 o                         
   3   1   5        643.05        720.28        17.83 o                         
   4   1   5       1644.64       1668.30        23.87 o                         
   5   1   5         27.27         10.09         2.66 o                         
   6   1   5         90.96        139.39         5.60 o                         
   7   1   5       1678.49       1623.51        21.37 o                         
   8   1   5        525.88        573.46        13.60 o                         
   9   1   5         79.02         87.32         6.17 o                         
  10   1   5        159.52        179.05         8.78 o                         
  11   1   5        339.98        367.12        14.58 o                         
  12   1   5        186.82        206.31        11.72 o                         
  13   1   5        144.70        129.76        13.68 o                         
   0   2   5       7980.72       8913.66        78.70 o                         
   1   2   5       3900.28       3741.52        35.96 o                         
   2   2   5        148.87        163.23         6.37 o                         
   3   2   5        988.27       1057.97        22.33 o                         
   4   2   5       1109.68       1048.41        24.53 o                         
   5   2   5       2992.69       2968.20        37.55 o                         
   6   2   5        371.06        397.58         9.39 o                         
   7   2   5        921.29        914.83        14.68 o                         
   8   2   5       2086.35       2069.78        25.04 o                         
   9   2   5        408.09        408.98        12.00 o                         
  10   2   5        180.39        159.38         9.83 o                         
  11   2   5        192.74        196.81        11.11 o                         
  12   2   5        300.61        286.15        15.70 o                         
  13   2   5         21.98         20.83         7.73 o                         
   1   3   5       1822.57       1743.21        15.99 o                         
   2   3   5       2789.26       2769.17        29.55 o                         
   3   3   5      11995.89      13463.17        98.76 o                         
   4   3   5        157.92        207.64        12.04 o                         
   5   3   5        383.85        390.52         8.53 o                         
   6   3   5         10.43          5.36         3.19 o                         
   7   3   5         11.89         10.20         3.43 o                         
   8   3   5        271.82        258.00         8.50 o                         
   9   3   5        904.13        905.59        17.22 o                         
  10   3   5          5.86          4.79         5.52 o                         
  11   3   5        220.62        259.21        15.12 o                         
  12   3   5         19.03         19.84         8.27 o                         
  13   3   5         83.83         94.12        12.77 o                         
   0   4   5         24.09         20.41         6.58 o                         
   1   4   5         26.84         22.41         2.74 o                         
   2   4   5       1722.22       1896.69        20.58 o                         
   3   4   5       1074.16       1085.81        16.84 o                         
   4   4   5       1344.18       1267.99        19.45 o                         
   5   4   5       1921.88       1757.83        28.44 o                         
   6   4   5        704.60        717.48         9.01 o                         
   7   4   5        170.24        168.25         4.70 o                         
   8   4   5        235.83        219.27         6.87 o                         
   9   4   5         84.37         99.45         8.82 o                         
  10   4   5        179.64        185.73        12.76 o                         
  11   4   5        179.22        183.42        13.36 o                         
  12   4   5        580.23        555.13        22.72 o                         
  13   4   5          0.02          0.79         9.32 o                         
   1   5   5       1254.52       1173.36        13.54 o                         
   2   5   5        561.94        549.68         8.45 o                         
   3   5   5       6181.17       5873.67        41.65 o                         
   4   5   5         13.79         13.35         3.55 o                         
   5   5   5         18.14         35.19         6.90 o                         
   6   5   5         94.05        117.96         6.18 o                         
   7   5   5          8.53          8.04         2.41 o                         
   8   5   5         60.85         48.46         7.00 o                         
   9   5   5        299.29        283.43        17.39 o                         
  10   5   5        427.46        419.67        19.28 o                         
  11   5   5        533.23        526.53        21.97 o                         
  12   5   5         89.18        100.45        11.48 o                         
   0   6   5       2380.14       2312.15        29.60 o                         
   1   6   5        392.62        394.35         8.77 o                         
   2   6   5         51.32         49.05         3.44 o                         
   3   6   5       1709.18       1629.74        23.70 o                         
   4   6   5        518.42        487.41        12.46 o                         
   5   6   5        448.38        498.34        13.37 o                         
   6   6   5        463.73        490.15        13.15 o                         
   7   6   5       1416.66       1420.21        34.93 o                         
   8   6   5        140.40        126.75        12.44 o                         
   9   6   5        705.97        676.47        25.84 o                         
  10   6   5        184.21        192.15        11.95 o                         
  11   6   5         68.03         54.83         9.74 o                         
  12   6   5        293.84        295.75        17.79 o                         
   1   7   5         29.74         37.12         3.60 o                         
   2   7   5        723.61        663.69        11.74 o                         
   3   7   5       1584.82       1428.17        15.96 o                         
   4   7   5        770.14        829.59        16.97 o                         
   5   7   5         16.26         25.52         4.73 o                         
   6   7   5       1987.05       1851.59        26.78 o                         
   7   7   5        607.78        610.74        24.69 o                         
   8   7   5        364.83        400.69        20.81 o                         
   9   7   5         31.51         37.44         9.28 o                         
  10   7   5        499.05        472.48        20.76 o                         
  11   7   5         12.28         12.77         6.16 o                         
   0   8   5       1454.90       1360.14        26.21 o                         
   1   8   5       2813.39       2810.41        26.19 o                         
   2   8   5          0.06          3.53         2.84 o                         
   3   8   5        448.80        473.82        12.70 o                         
   4   8   5       1096.97       1102.89        19.39 o                         
   5   8   5       1386.56       1399.58        25.19 o                         
   6   8   5        218.50        222.71        12.52 o                         
   7   8   5        252.37        261.81        17.57 o                         
   8   8   5         79.94         52.47         9.29 o                         
   9   8   5         23.41         33.39         8.56 o                         
  10   8   5         32.15         27.51         7.12 o                         
   1   9   5        249.35        261.67         8.93 o                         
   2   9   5        395.11        467.00        13.27 o                         
   3   9   5       1193.20       1179.25        19.82 o                         
   4   9   5        329.63        285.82        10.21 o                         
   5   9   5        411.91        412.37        17.53 o                         
   6   9   5          0.00          2.18         4.90 o                         
   7   9   5        109.79        136.06        14.10 o                         
   8   9   5          0.14         -4.99         9.17 o                         
   9   9   5        186.52        141.13        14.49 o                         
   0  10   5       2455.69       2623.42        40.67 o                         
   1  10   5       1288.70       1297.22        22.58 o                         
   2  10   5         51.59         60.55         6.01 o                         
   3  10   5        306.36        307.23        11.03 o                         
   4  10   5        578.96        567.15        14.67 o                         
   5  10   5          5.71          3.03         5.04 o                         
   6  10   5         79.44         74.71         8.96 o                         
   7  10   5        135.46        132.39        14.56 o                         
   8  10   5         27.88         24.79         8.33 o                         
   1  11   5        435.25        440.40        14.04 o                         
   2  11   5        447.26        417.65        13.12 o                         
   3  11   5        746.82        755.38        17.55 o                         
   4  11   5        452.29        514.34        16.13 o                         
   5  11   5         51.39         43.16         6.24 o                         
   6  11   5         89.23         72.81        11.22 o                         
   7  11   5          5.68          0.14         8.62 o                         
   0  12   5        681.23        764.65        30.26 o                         
   1  12   5        600.90        568.07        17.32 o                         
   2  12   5          1.96         -0.16         5.13 o                         
   3  12   5        184.95        174.80        10.08 o                         
   4  12   5          2.97         15.34         5.78 o                         
   5  12   5        286.51        265.76        13.70 o                         
   0   0   6       3713.61       3357.84        57.08 o                         
   1   0   6         19.57         28.31         4.55 o                         
   2   0   6        241.73        311.49        13.69 o                         
   3   0   6       6931.68       7657.28        72.74 o                         
   4   0   6       3307.52       3329.22        88.32 o                         
   5   0   6      12028.93      12562.06       101.58 o                         
   6   0   6        651.38        749.31        26.59 o                         
   7   0   6       5112.98       4828.15        55.65 o                         
   8   0   6       2781.48       2634.45        43.04 o                         
   9   0   6       1287.98       1352.40        33.76 o                         
  10   0   6         31.27         40.61         7.25 o                         
  11   0   6         63.56         63.07        10.68 o                         
  12   0   6         58.71         61.96        11.12 o                         
  13   0   6       1002.54        995.51        63.79 o                         
   1   1   6       9114.66       9198.44        40.12 o                         
   2   1   6       2868.51       2979.76        48.50 o                         
   3   1   6       1758.50       1812.29        29.66 o                         
   4   1   6        777.85        788.28        17.71 o                         
   5   1   6       1052.67        978.52        15.57 o                         
   6   1   6         23.75         14.55         3.99 o                         
   7   1   6       2089.70       1975.82        27.42 o                         
   8   1   6        231.55        233.05         9.28 o                         
   9   1   6        723.36        673.92        15.83 o                         
  10   1   6         22.34         24.60         4.92 o                         
  11   1   6         91.25         96.03         8.35 o                         
  12   1   6         36.04         48.76         7.89 o                         
  13   1   6         31.65         33.43         8.63 o                         
   1   2   6        916.49        946.33        14.11 o                         
   2   2   6       2109.56       1823.20        24.68 o                         
   3   2   6        454.88        551.82        15.11 o                         
   4   2   6       1003.25        848.50        22.22 o                         
   5   2   6          9.13          5.00         2.41 o                         
   6   2   6          3.02          5.92         2.57 o                         
   7   2   6          8.59         16.55         2.80 o                         
   8   2   6        758.19        728.82        16.67 o                         
   9   2   6        148.97        160.55         8.25 o                         
  10   2   6          7.67         12.26         4.22 o                         
  11   2   6         15.58         12.32         7.06 o                         
  12   2   6         64.30         78.36         9.44 o                         
  13   2   6         26.53         48.15         8.74 o                         
   1   3   6       3137.32       3358.76        24.24 o                         
   2   3   6       2198.75       2159.26        34.47 o                         
   3   3   6       2236.22       1991.61        66.76 o                         
   4   3   6        612.30        590.47        19.57 o                         
   5   3   6        697.14        684.03        21.65 o                         
   6   3   6         27.44         25.25         2.89 o                         
   7   3   6       2202.44       2250.40        36.02 o                         
   8   3   6         71.00         73.05         4.98 o                         
   9   3   6         34.15         29.78         5.32 o                         
  10   3   6         70.96         79.74         9.40 o                         
  11   3   6         13.40         16.47         6.70 o                         
  12   3   6        104.98        106.77        10.91 o                         
  13   3   6          0.00         10.43         6.45 o                         
   0   4   6       5475.16       5915.44        47.97 o                         
   1   4   6          4.55          2.80         2.32 o                         
   2   4   6       1164.95       1033.73        29.89 o                         
   3   4   6        234.77        269.33        11.16 o                         
   4   4   6         96.95         80.80         7.30 o                         
   5   4   6         16.98         28.18         5.34 o                         
   6   4   6       1986.18       2041.08        24.06 o                         
   7   4   6        125.11        134.01         6.72 o                         
   8   4   6          9.60         20.77         4.46 o                         
   9   4   6        516.11        477.26        17.44 o                         
  10   4   6        182.75        238.26        14.96 o                         
  11   4   6        143.05        149.44        12.67 o                         
  12   4   6         69.31         83.70        10.78 o                         
   1   5   6       1180.30       1148.67        16.23 o                         
   2   5   6        226.68        243.62         8.69 o                         
   3   5   6        388.39        371.77        11.21 o                         
   4   5   6        314.51        313.54        10.50 o                         
   5   5   6         92.59        100.46         6.21 o                         
   6   5   6        691.01        687.50        14.27 o                         
   7   5   6          2.38         -0.61         3.32 o                         
   8   5   6         62.45         58.54         9.92 o                         
   9   5   6         86.15        100.00        10.40 o                         
  10   5   6          3.99         10.26         6.93 o                         
  11   5   6        476.02        439.57        20.76 o                         
  12   5   6          7.62         17.13         6.43 o                         
   0   6   6          3.05          8.64         3.68 o                         
   1   6   6         83.30         88.09         4.75 o                         
   2   6   6        769.74        661.82        10.45 o                         
   3   6   6       1522.30       1471.47        21.56 o                         
   4   6   6        543.65        477.12        13.49 o                         
   5   6   6         16.65         18.22         3.84 o                         
   6   6   6        108.83         93.64         7.92 o                         
   7   6   6        205.70        206.53        12.41 o                         
   8   6   6         48.50         63.07        26.00 o                         
   9   6   6        787.57        754.77        27.64 o                         
  10   6   6          7.04          7.20         5.16 o                         
  11   6   6         55.89         31.75         7.53 o                         
   1   7   6        266.62        279.83         8.10 o                         
   2   7   6        212.46        178.54         6.49 o                         
   3   7   6        754.67        757.07        16.52 o                         
   4   7   6        682.84        700.15        17.76 o                         
   5   7   6        119.87        118.79         7.74 o                         
   6   7   6        800.17        868.44        19.16 o                         
   7   7   6        158.44        187.20        21.12 o                         
   8   7   6         10.74         22.28         8.09 o                         
   9   7   6         23.59         31.37        11.29 o                         
  10   7   6        360.18        396.44        21.96 o                         
  11   7   6        123.65        118.25        14.56 o                         
   0   8   6        800.63        759.46        19.87 o                         
   1   8   6         13.17          8.73         3.06 o                         
   2   8   6        427.04        465.86        12.90 o                         
   3   8   6        439.33        432.33        13.39 o                         
   4   8   6          9.47          1.96         3.82 o                         
   5   8   6        146.36        157.82         9.41 o                         
   6   8   6        116.96        116.71        14.20 o                         
   7   8   6          8.17         21.65         7.60 o                         
   8   8   6        199.08        178.86        15.04 o                         
   9   8   6        130.61        162.63        15.24 o                         
  10   8   6          0.03         10.39         6.86 o                         
   1   9   6        435.27        394.02        12.36 o                         
   2   9   6        696.47        694.97        16.48 o                         
   3   9   6       1940.51       1968.77        27.50 o                         
   4   9   6        504.03        490.27        14.05 o                         
   5   9   6         56.30         50.95         8.03 o                         
   6   9   6        268.36        291.58        18.85 o                         
   7   9   6       1017.73       1042.85        36.65 o                         
   8   9   6          5.63         18.28         7.36 o                         
   9   9   6        114.19        114.35        15.46 o                         
   0  10   6        525.09        493.17        22.93 o                         
   1  10   6       1101.55       1175.03        21.82 o                         
   2  10   6        281.23        361.51        12.68 o                         
   3  10   6          8.12         12.16         4.93 o                         
   4  10   6         61.14         62.41         6.35 o                         
   5  10   6         99.72         99.76         8.39 o                         
   6  10   6         68.95         57.08         9.86 o                         
   7  10   6         49.91         65.75        12.90 o                         
   8  10   6         18.33         11.96        10.38 o                         
   1  11   6        109.34         85.68         7.89 o                         
   2  11   6        461.71        447.55        13.79 o                         
   3  11   6        141.76        136.86         8.26 o                         
   4  11   6        624.74        708.42        19.01 o                         
   5  11   6          0.12          0.91         5.37 o                         
   6  11   6        137.15        126.09        13.92 o                         
   0  12   6         75.73         90.99        11.99 o                         
   1  12   6        237.26        236.28        12.42 o                         
   2  12   6        346.53        320.54        13.55 o                         
   3  12   6        176.23        177.39        11.37 o                         
   4  12   6         20.03         13.53         4.72 o                         
   1   1   7       2011.18       2135.13        27.02 o                         
   2   1   7       4396.52       4463.14        44.07 o                         
   3   1   7        877.21        944.22        16.67 o                         
   4   1   7       1031.65       1015.31        21.11 o                         
   5   1   7       1135.59       1116.20        22.99 o                         
   6   1   7        809.31        741.59        32.61 o                         
   7   1   7        769.55        806.75        13.22 o                         
   8   1   7         27.30         14.92         3.83 o                         
   9   1   7         11.48         14.57         4.19 o                         
  10   1   7          0.13          2.48         4.58 o                         
  11   1   7        185.27        214.86        13.71 o                         
  12   1   7        100.17         95.98         9.69 o                         
  13   1   7         63.97         81.11        11.51 o                         
   0   2   7         96.03         77.49         5.71 o                         
   1   2   7       9083.22       9572.36        48.02 o                         
   2   2   7        472.60        560.14        12.33 o                         
   3   2   7         30.60         40.70         3.97 o                         
   4   2   7        409.21        377.22        16.82 o                         
   5   2   7        851.99        777.79        19.51 o                         
   6   2   7         51.63         53.39         5.64 o                         
   7   2   7         70.77         64.73         4.60 o                         
   8   2   7        481.01        456.50        13.69 o                         
   9   2   7        159.51        138.75         9.46 o                         
  10   2   7        336.66        372.10        14.79 o                         
  11   2   7         11.09         15.07         6.17 o                         
  12   2   7          8.46          8.50         6.70 o                         
  13   2   7         15.47         16.46         7.65 o                         
   1   3   7        384.36        325.58         7.47 o                         
   2   3   7        392.70        311.32         8.40 o                         
   3   3   7        175.65        149.08         6.28 o                         
   4   3   7         30.49          8.06         6.44 o                         
   5   3   7         28.95         27.79         2.74 o                         
   6   3   7          0.14         -0.26         1.94 o                         
   7   3   7         50.59         40.63         5.00 o                         
   8   3   7          3.33         10.25         3.92 o                         
   9   3   7          0.84         -3.73         5.46 o                         
  10   3   7        168.79        219.38        14.05 o                         
  11   3   7         38.64         36.23         7.04 o                         
  12   3   7         52.70         58.07         8.96 o                         
   0   4   7        707.19        720.98        18.25 o                         
   1   4   7       2253.42       2535.34        23.09 o                         
   2   4   7        527.08        495.53        13.63 o                         
   3   4   7         66.31         74.13         8.05 o                         
   4   4   7          2.30         -1.24         3.59 o                         
   5   4   7         14.77         12.45         4.87 o                         
   6   4   7          2.69          1.05         3.31 o                         
   7   4   7        805.76        833.40        16.58 o                         
   8   4   7        111.89        102.02        12.21 o                         
   9   4   7         20.51         19.97         8.13 o                         
  10   4   7        404.72        444.89        19.82 o                         
  11   4   7         14.20         13.95         7.80 o                         
  12   4   7        272.65        280.14        17.15 o                         
   1   5   7       1223.71       1260.62        16.84 o                         
   2   5   7        151.82        183.66         8.83 o                         
   3   5   7       3226.15       3230.17        54.12 o                         
   4   5   7        120.22        106.57         8.16 o                         
   5   5   7       1001.82        984.56        25.94 o                         
   6   5   7         86.29         72.61         7.48 o                         
   7   5   7        182.88        174.46         8.73 o                         
   8   5   7        316.37        297.97        14.78 o                         
   9   5   7          0.25          2.49         5.27 o                         
  10   5   7        209.80        167.23        15.39 o                         
  11   5   7         49.74         60.35         9.53 o                         
  12   5   7        125.75        174.82        14.21 o                         
   0   6   7        276.34        240.08        11.72 o                         
   1   6   7          0.06          4.74         3.41 o                         
   2   6   7        629.40        608.44         9.79 o                         
   3   6   7         22.38         35.64         5.32 o                         
   4   6   7       1064.73       1031.26        21.90 o                         
   5   6   7          1.85         12.24         5.36 o                         
   6   6   7         53.29         45.15         6.49 o                         
   7   6   7          9.78         12.14         5.29 o                         
   8   6   7        115.02         97.99        10.59 o                         
   9   6   7          0.63         -1.66         6.21 o                         
  10   6   7         45.85         50.14        12.96 o                         
  11   6   7          5.56         -1.76         8.08 o                         
   1   7   7        175.76        185.46         7.60 o                         
   2   7   7         63.04         35.43         4.74 o                         
   3   7   7        978.41        987.51        19.37 o                         
   4   7   7        482.37        441.12        13.27 o                         
   5   7   7       2560.81       2606.34        33.47 o                         
   6   7   7         76.37        102.26         9.24 o                         
   7   7   7        224.43        208.26        17.83 o                         
   8   7   7        292.01        276.22        23.54 o                         
   9   7   7        111.72        145.38        13.77 o                         
  10   7   7        396.18        379.46        28.10 o                         
   0   8   7        118.08        128.24         8.94 o                         
   1   8   7        674.90        680.92        16.45 o                         
   2   8   7        273.78        277.88        11.17 o                         
   3   8   7        735.28        687.08        17.09 o                         
   4   8   7        929.61        857.10        22.45 o                         
   5   8   7         86.22         99.87         6.88 o                         
   6   8   7        298.17        331.06        19.32 o                         
   7   8   7        244.01        227.20        16.68 o                         
   8   8   7        495.27        592.22        26.53 o                         
   9   8   7        603.03        614.17        27.65 o                         
  10   8   7         38.41         43.56         9.91 o                         
   1   9   7         48.67         37.36         5.07 o                         
   2   9   7         67.52         62.49         6.40 o                         
   3   9   7         15.44         12.27         4.37 o                         
   4   9   7         31.73         52.29         5.91 o                         
   5   9   7         63.88         70.18         7.77 o                         
   6   9   7          3.06          7.71         7.08 o                         
   7   9   7          9.67         19.90         9.39 o                         
   8   9   7         63.45         88.01        12.06 o                         
   9   9   7          1.15         -1.52        11.14 o                         
   0  10   7       4156.22       4237.94        66.46 o                         
   1  10   7       3901.93       3965.16        65.17 o                         
   2  10   7        180.59        207.46         9.81 o                         
   3  10   7        111.49         92.54         7.58 o                         
   4  10   7        119.87        137.52         8.58 o                         
   5  10   7        725.40        705.88        22.53 o                         
   6  10   7        207.57        179.60        13.63 o                         
   7  10   7         80.83        111.97        14.30 o                         
   1  11   7        648.34        692.64        20.22 o                         
   2  11   7          3.64          4.69         4.80 o                         
   3  11   7        504.35        499.97        17.54 o                         
   4  11   7          7.59         15.28         5.50 o                         
   5  11   7          3.10         -2.15         5.39 o                         
   0  12   7         13.21         18.30         8.21 o                         
   1  12   7          4.95          7.25         5.20 o                         
   2  12   7          5.90         14.98         5.48 o                         
   0   0   8      17025.46      15857.34       144.15 o                         
   1   0   8        343.12        354.12        16.03 o                         
   2   0   8       2842.37       2580.64        36.11 o                         
   3   0   8        489.31        535.78        17.59 o                         
   4   0   8       3636.37       3718.02        79.43 o                         
   5   0   8        956.42        913.94        45.31 o                         
   6   0   8       1811.20       1826.16        63.58 o                         
   7   0   8        900.72        810.96        31.18 o                         
   8   0   8         44.52         72.16         8.54 o                         
   9   0   8          1.61         12.04         5.76 o                         
  10   0   8          0.01          5.13         6.00 o                         
  11   0   8          3.72         -2.11         8.53 o                         
  12   0   8          4.06          7.99        12.78 o                         
   1   1   8       1324.33       1379.20        18.20 o                         
   2   1   8        291.54        276.42         9.58 o                         
   3   1   8        662.52        527.17        13.45 o                         
   4   1   8        236.31        222.30         9.39 o                         
   5   1   8       5047.51       5267.92        51.95 o                         
   6   1   8        409.53        376.40        10.80 o                         
   7   1   8         61.44         67.36         6.20 o                         
   8   1   8          0.25          4.31         5.12 o                         
   9   1   8         33.31         27.72         5.09 o                         
  10   1   8          3.32          4.23         6.12 o                         
  11   1   8       1173.17       1260.77        31.79 o                         
  12   1   8         58.81         72.92        12.67 o                         
   0   2   8       5079.20       4934.75        40.53 o                         
   1   2   8        152.91        116.71         6.41 o                         
   2   2   8        379.72        484.18        12.26 o                         
   3   2   8        142.54        165.66         7.83 o                         
   4   2   8       1094.53       1166.38        22.25 o                         
   5   2   8       1010.53        954.74        22.53 o                         
   6   2   8        220.82        249.99         9.19 o                         
   7   2   8        844.03        803.82        14.68 o                         
   8   2   8        101.10         83.47         8.56 o                         
   9   2   8        622.65        627.76        21.22 o                         
  10   2   8         67.16         63.92         7.34 o                         
  11   2   8         97.89        102.35        10.55 o                         
  12   2   8          7.83         16.18         6.28 o                         
   1   3   8        700.97        647.09        14.30 o                         
   2   3   8        353.55        299.21         8.86 o                         
   3   3   8        573.11        561.10        12.26 o                         
   4   3   8          1.58         12.46         3.93 o                         
   5   3   8        122.44        102.33         8.03 o                         
   6   3   8        140.80        144.92         8.30 o                         
   7   3   8        520.42        482.84        14.44 o                         
   8   3   8         23.11         20.77         6.01 o                         
   9   3   8        143.79        125.78        10.65 o                         
  10   3   8       2095.33       2213.00        42.93 o                         
  11   3   8          6.69          7.71         6.17 o                         
  12   3   8        579.33        585.70        23.72 o                         
   0   4   8        681.74        695.62        18.82 o                         
   1   4   8        606.27        699.99        13.07 o                         
   2   4   8         26.63         43.99         5.42 o                         
   3   4   8        435.76        444.10        13.96 o                         
   4   4   8        216.49        178.10         7.52 o                         
   5   4   8       1101.32       1029.02        32.32 o                         
   6   4   8         22.60         27.10         4.36 o                         
   7   4   8        622.77        681.49        15.80 o                         
   8   4   8        159.50        165.15         9.45 o                         
   9   4   8         82.26         80.09        12.95 o                         
  10   4   8          2.24          8.19         7.23 o                         
  11   4   8          0.94          4.19         6.69 o                         
  12   4   8          0.01          8.70         6.01 o                         
   1   5   8        249.61        257.97         8.20 o                         
   2   5   8        902.53        848.80        18.94 o                         
   3   5   8        489.70        531.89        15.62 o                         
   4   5   8        311.29        281.42        12.01 o                         
   5   5   8          1.62         14.43         6.48 o                         
   6   5   8         84.62         85.97         8.16 o                         
   7   5   8          1.00         -3.99         3.99 o                         
   8   5   8        283.10        321.60        14.08 o                         
   9   5   8        177.47        206.19        16.74 o                         
  10   5   8         22.69         12.28         7.31 o                         
  11   5   8          0.03         -0.39         7.33 o                         
   0   6   8         11.17         10.34         4.35 o                         
   1   6   8         30.23         27.14         5.61 o                         
   2   6   8        509.15        477.80        15.04 o                         
   3   6   8        278.46        283.56        13.27 o                         
   4   6   8        391.35        323.67        13.14 o                         
   5   6   8         56.69         48.26         7.51 o                         
   6   6   8          1.70          1.62         6.40 o                         
   7   6   8         44.09         43.34         8.35 o                         
   8   6   8       1128.82       1143.43        33.52 o                         
   9   6   8        161.89        152.71        18.67 o                         
  10   6   8         82.22        114.59        17.12 o                         
  11   6   8          0.44         -1.91         7.15 o                         
   1   7   8         10.96         13.77         4.72 o                         
   2   7   8        202.97        199.76        10.68 o                         
   3   7   8         11.37          8.63         4.48 o                         
   4   7   8          2.10          9.85         5.02 o                         
   5   7   8        597.20        606.46        30.56 o                         
   6   7   8        621.20        595.94        20.24 o                         
   7   7   8         72.95         96.76        11.88 o                         
   8   7   8         16.59         23.50        12.33 o                         
   9   7   8        235.85        270.22        18.25 o                         
  10   7   8          4.95         14.41         8.75 o                         
   0   8   8        692.83        754.13        33.74 o                         
   1   8   8       1594.78       1682.99        28.78 o                         
   2   8   8          0.79          5.12         4.38 o                         
   3   8   8        125.99        110.28         8.91 o                         
   4   8   8        150.79        182.55        10.90 o                         
   5   8   8        936.67       1012.10        22.51 o                         
   6   8   8         26.28         23.10         8.01 o                         
   7   8   8        166.30        126.96        15.99 o                         
   8   8   8         68.21         56.35        10.07 o                         
   9   8   8          0.01         11.87         7.33 o                         
   1   9   8          0.03         -0.50         6.47 o                         
   2   9   8       2485.10       2479.43        33.78 o                         
   3   9   8         29.94         34.17         5.38 o                         
   4   9   8        128.33        117.38         8.49 o                         
   5   9   8         18.49         23.83         5.47 o                         
   6   9   8         23.86         17.54         6.48 o                         
   7   9   8         64.64         68.39        10.46 o                         
   8   9   8         50.73         48.10        24.73 o                         
   0  10   8        184.50        230.71        28.29 o                         
   1  10   8         46.92         59.60         7.76 o                         
   2  10   8         29.45         26.90         7.62 o                         
   3  10   8         69.67         87.56         7.76 o                         
   4  10   8         12.09         19.97         5.78 o                         
   5  10   8         34.92         30.07         6.65 o                         
   6  10   8         14.62         18.44         7.59 o                         
   1  11   8        177.12        179.78        12.28 o                         
   2  11   8        656.57        670.76        22.33 o                         
   3  11   8       1289.80       1359.80        30.99 o                         
   4  11   8          0.55          3.58         6.55 o                         
   1   1   9       3217.32       3054.31        28.44 o                         
   2   1   9        974.62        939.95        18.04 o                         
   3   1   9         19.79          4.98         5.66 o                         
   4   1   9          1.36          9.06         3.49 o                         
   6   1   9         23.44         19.66         5.64 o                         
   7   1   9        126.30        155.29        10.94 o                         
   8   1   9         12.77         32.06         6.99 o                         
   9   1   9          0.46          3.16         4.80 o                         
  10   1   9        155.09        174.82        11.15 o                         
  11   1   9         24.15         58.74        10.83 o                         
  12   1   9         47.28         69.21        11.30 o                         
   0   2   9        538.92        531.43        20.20 o                         
   1   2   9       3062.14       2935.93        49.68 o                         
   2   2   9        851.13        820.99        16.73 o                         
   3   2   9        525.53        509.55        13.84 o                         
   4   2   9         24.60         16.40         3.79 o                         
   5   2   9          0.49         -2.00         4.16 o                         
   6   2   9         17.12         20.78         5.64 o                         
   7   2   9        191.26        222.37        12.86 o                         
   8   2   9        200.52        207.06        12.95 o                         
   9   2   9        714.04        733.80        23.94 o                         
  10   2   9        165.47        189.38        11.56 o                         
  11   2   9        227.70        253.83        15.76 o                         
  12   2   9        174.42        206.34        14.86 o                         
   1   3   9        358.97        448.56        11.52 o                         
   2   3   9       2613.02       2852.56        28.52 o                         
   3   3   9         95.32         87.48         5.82 o                         
   4   3   9        389.17        365.10        13.07 o                         
   5   3   9        666.37        738.48        20.75 o                         
   6   3   9          1.51         -5.25         5.25 o                         
   7   3   9        363.52        412.92        21.09 o                         
   8   3   9        555.01        569.87        20.43 o                         
   9   3   9         56.41         89.82         9.60 o                         
  10   3   9          9.55         21.93         7.30 o                         
  11   3   9         44.74         59.18         8.79 o                         
   0   4   9        732.40        748.58        20.56 o                         
   1   4   9       1628.62       1544.95        24.96 o                         
   2   4   9        226.15        249.29        10.98 o                         
   3   4   9        711.07        782.93        14.67 o                         
   4   4   9       1010.97        964.47        16.87 o                         
   5   4   9       2472.43       2454.47        30.02 o                         
   6   4   9        485.05        464.28        22.90 o                         
   7   4   9        201.11        201.70         9.34 o                         
   8   4   9        184.51        210.68        13.37 o                         
   9   4   9         26.02         34.60         9.56 o                         
  10   4   9          0.24         -2.67         7.02 o                         
  11   4   9          5.05          5.46         6.19 o                         
   1   5   9          1.89          1.61         3.02 o                         
   2   5   9        589.43        565.60        16.43 o                         
   3   5   9       1368.31       1249.88        24.57 o                         
   4   5   9        385.13        408.84        14.68 o                         
   5   5   9        240.33        207.61        12.23 o                         
   6   5   9        365.83        317.17        14.61 o                         
   7   5   9          0.08          2.04         5.20 o                         
   8   5   9         12.06         22.51        13.48 o                         
   9   5   9        575.86        611.32        33.99 o                         
  10   5   9          2.16          6.04         8.12 o                         
  11   5   9        410.20        441.23        22.12 o                         
   0   6   9        176.14        142.31         9.82 o                         
   1   6   9         66.12         79.48         7.14 o                         
   2   6   9       1531.15       1556.72        27.38 o                         
   3   6   9        205.83        198.46        10.69 o                         
   4   6   9         17.73         23.72         5.67 o                         
   5   6   9         18.91         25.81         6.62 o                         
   6   6   9        264.60        287.88        14.53 o                         
   7   6   9        582.06        593.35        20.66 o                         
   8   6   9       1723.62       1740.88        42.14 o                         
   9   6   9        208.59        231.12        43.77 o                         
  10   6   9         13.75         14.71        10.53 o                         
   1   7   9        485.16        557.38        16.78 o                         
   2   7   9         24.53         21.34         7.71 o                         
   3   7   9       1422.85       1327.95        26.93 o                         
   4   7   9        237.08        274.34        13.32 o                         
   5   7   9        458.75        384.14        22.33 o                         
   6   7   9        347.60        354.30        17.82 o                         
   7   7   9        501.29        536.74        24.37 o                         
   8   7   9        281.16        311.65        23.06 o                         
   9   7   9         14.44          7.18        13.51 o                         
   0   8   9          5.43          1.10         9.10 o                         
   1   8   9         63.95         71.40         9.66 o                         
   2   8   9        576.66        588.42        18.31 o                         
   3   8   9        148.90        145.27        10.09 o                         
   4   8   9          9.01         14.34         5.10 o                         
   5   8   9        143.94        146.48        10.68 o                         
   6   8   9         20.19         14.09         6.81 o                         
   7   8   9         57.35         54.15         9.61 o                         
   8   8   9        274.90        329.19        20.98 o                         
   1   9   9         36.55         53.71         8.57 o                         
   2   9   9        281.34        238.09        15.11 o                         
   3   9   9        362.91        430.63        16.87 o                         
   4   9   9        937.05        950.77        25.00 o                         
   5   9   9        145.63        162.81        10.28 o                         
   6   9   9         24.60         26.11         7.37 o                         
   7   9   9         16.28         12.20         8.66 o                         
   0  10   9         46.12         38.26        12.16 o                         
   1  10   9          8.08          8.57         6.41 o                         
   2  10   9         81.58         84.56        12.05 o                         
   3  10   9        487.49        534.24        22.72 o                         
   4  10   9         34.98         43.31         8.63 o                         
   5  10   9         20.78          6.69         6.70 o                         
   1  11   9        118.96        106.76        11.80 o                         
   2  11   9        155.94        169.31        13.86 o                         
   3  11   9        109.58        126.50        11.91 o                         
   0   0  10       3038.85       3123.34        74.21 o                         
   1   0  10         27.12         37.63         7.47 o                         
   2   0  10         89.51         86.69        10.95 o                         
   3   0  10         19.01         20.44         5.62 o                         
   4   0  10        867.42        961.18        32.91 o                         
   5   0  10       3927.39       3682.16       154.77 o                         
   6   0  10       3437.16       3283.25        65.75 o                         
   7   0  10        148.00        148.81        16.48 o                         
   8   0  10        266.65        299.65        22.87 o                         
   9   0  10         28.84         35.96        11.18 o                         
  10   0  10        100.89        142.11        17.49 o                         
  11   0  10         51.93         69.78        16.11 o                         
   1   1  10         38.56         45.02         5.95 o                         
   2   1  10         11.89          5.72         4.01 o                         
   3   1  10        726.56        795.01        19.85 o                         
   4   1  10        644.38        663.51        15.63 o                         
   5   1  10        100.01        104.42         7.12 o                         
   6   1  10        181.47        178.88        12.18 o                         
   7   1  10        399.35        392.30        17.41 o                         
   8   1  10        329.87        343.85        16.69 o                         
   9   1  10        384.45        374.37        24.43 o                         
  10   1  10         18.33         23.96         7.37 o                         
  11   1  10         57.34         51.05        10.17 o                         
   0   2  10        879.40        829.04        23.35 o                         
   1   2  10        460.52        441.85        11.99 o                         
   2   2  10         87.37         85.16         6.38 o                         
   3   2  10          4.36          7.11         3.73 o                         
   4   2  10         58.89         44.44         6.20 o                         
   5   2  10        212.61        268.42        10.55 o                         
   6   2  10        259.44        239.49        11.32 o                         
   7   2  10        475.27        411.02        17.65 o                         
   8   2  10         11.51          5.67         6.74 o                         
   9   2  10        666.93        729.77        24.48 o                         
  10   2  10        200.76        230.70        13.03 o                         
  11   2  10         43.34         37.24         9.25 o                         
   1   3  10        431.76        447.22        12.28 o                         
   2   3  10        298.99        309.57        10.19 o                         
   3   3  10        884.53        940.23        17.73 o                         
   4   3  10       2069.85       2086.00        31.76 o                         
   5   3  10         25.97         27.46         4.98 o                         
   6   3  10         56.36         52.12         5.94 o                         
   7   3  10        254.70        241.41        14.09 o                         
   8   3  10        939.48        904.91        26.62 o                         
   9   3  10        490.18        460.49        19.81 o                         
  10   3  10        105.64         78.87        11.98 o                         
  11   3  10         19.20         27.48         8.17 o                         
   0   4  10        126.68        121.06        10.44 o                         
   1   4  10         88.83         64.73         6.45 o                         
   2   4  10        152.09        156.84         9.42 o                         
   3   4  10        712.65        675.64        14.63 o                         
   4   4  10        835.24        843.75        21.23 o                         
   5   4  10        662.65        646.54        20.89 o                         
   6   4  10        733.29        780.01        20.61 o                         
   7   4  10        368.36        397.85        16.95 o                         
   8   4  10        239.04        230.58        12.36 o                         
   9   4  10        685.32        635.53        28.62 o                         
  10   4  10         63.43        100.96        13.61 o                         
   1   5  10        706.97        686.48        18.04 o                         
   2   5  10       1258.89       1294.88        25.26 o                         
   3   5  10        167.55        158.77        10.11 o                         
   4   5  10        503.16        515.60        17.28 o                         
   5   5  10         21.69         24.90         6.23 o                         
   6   5  10        239.63        206.21        13.22 o                         
   7   5  10       1019.27       1043.10        23.31 o                         
   8   5  10         26.95         22.17         6.98 o                         
   9   5  10       1225.88       1262.55        49.50 o                         
  10   5  10        148.57         99.66        16.25 o                         
   0   6  10        319.25        308.54        22.07 o                         
   1   6  10          8.46         14.09         5.15 o                         
   2   6  10        856.04        872.75        21.63 o                         
   3   6  10          9.65         -0.66         4.60 o                         
   4   6  10        335.63        283.83        13.48 o                         
   5   6  10         50.15         59.79         8.17 o                         
   6   6  10        339.94        319.28        16.07 o                         
   7   6  10         51.58         30.39         5.26 o                         
   8   6  10          1.09        -10.51        18.24 o                         
   9   6  10        305.47        295.35        25.80 o                         
   1   7  10        195.39        252.77        15.23 o                         
   2   7  10        337.73        352.79        14.45 o                         
   3   7  10        244.03        248.97        12.77 o                         
   4   7  10        260.14        245.05        12.93 o                         
   5   7  10          5.60          6.92         5.99 o                         
   6   7  10          1.40          4.08         4.99 o                         
   7   7  10        116.87        110.71        11.23 o                         
   8   7  10        165.03        151.88        19.00 o                         
   0   8  10         17.28         40.57        12.00 o                         
   1   8  10         51.32         31.05         7.20 o                         
   2   8  10        126.30        105.21        10.84 o                         
   3   8  10        143.40        143.01        10.28 o                         
   4   8  10         90.81        105.94         9.41 o                         
   5   8  10         30.93         21.55         7.20 o                         
   6   8  10        163.43        169.36        13.21 o                         
   7   8  10        321.32        341.73        18.34 o                         
   1   9  10         20.65         26.88         7.66 o                         
   2   9  10         31.17         18.89         8.56 o                         
   3   9  10          6.02         12.17         8.23 o                         
   4   9  10          7.30          1.78         5.31 o                         
   5   9  10         37.37         53.22         7.20 o                         
   6   9  10         22.44         16.00         6.68 o                         
   0  10  10          2.56          6.06         8.58 o                         
   1  10  10          3.32         22.03         8.59 o                         
   2  10  10         11.33          5.40         7.04 o                         
   3  10  10         46.84         71.90        10.03 o                         
   4  10  10         11.24          6.51         7.53 o                         
   1   1  11        631.05        558.46        20.08 o                         
   2   1  11        286.58        285.35        11.65 o                         
   3   1  11        880.55       1004.77        23.47 o                         
   4   1  11         56.31         53.92         5.66 o                         
   5   1  11         95.66         93.71         7.63 o                         
   6   1  11        291.45        240.89        10.70 o                         
   7   1  11          6.33          7.14         5.04 o                         
   8   1  11         79.96         72.88         9.77 o                         
   9   1  11          7.81          6.11         6.95 o                         
  10   1  11          8.49         -3.54         6.72 o                         
   0   2  11          1.87          6.46         5.86 o                         
   1   2  11       1342.01       1397.79        24.78 o                         
   2   2  11        285.33        301.43        11.75 o                         
   3   2  11        826.13        892.72        19.91 o                         
   4   2  11        233.65        253.54        14.66 o                         
   5   2  11        393.97        384.34        14.03 o                         
   6   2  11       1013.19       1054.48        21.67 o                         
   7   2  11         57.50         60.48         7.12 o                         
   8   2  11         47.03         45.55         8.46 o                         
   9   2  11         35.23         27.17         8.42 o                         
  10   2  11        140.70        119.10        13.69 o                         
   1   3  11        193.65        116.79         7.47 o                         
   2   3  11        111.68        124.18         8.83 o                         
   3   3  11         90.27        114.07         7.01 o                         
   4   3  11         17.92         21.86         5.33 o                         
   5   3  11        314.04        279.95        11.74 o                         
   6   3  11         35.13         29.44         7.78 o                         
   7   3  11        434.39        513.00        20.53 o                         
   8   3  11        118.75        151.31        12.29 o                         
   9   3  11        167.56        163.79        12.64 o                         
  10   3  11        106.64        129.05        14.71 o                         
   0   4  11       1467.47       1397.39        44.06 o                         
   1   4  11        285.10        334.41        13.25 o                         
   2   4  11        709.31        704.76        19.26 o                         
   3   4  11        135.81        159.30        10.15 o                         
   4   4  11         92.25         86.65         8.22 o                         
   5   4  11        149.52        154.09        11.40 o                         
   6   4  11        461.75        488.36        17.26 o                         
   7   4  11          2.56         10.80         4.80 o                         
   8   4  11        104.45        119.76        10.49 o                         
   9   4  11        189.49        170.27        16.52 o                         
  10   4  11         13.39         -1.91        10.32 o                         
   1   5  11        265.88        323.98        13.36 o                         
   2   5  11          5.34          3.76         5.08 o                         
   3   5  11         20.67         32.18         6.46 o                         
   4   5  11        573.09        602.10        19.24 o                         
   5   5  11         14.77         16.06         6.93 o                         
   6   5  11         69.58         35.89         7.29 o                         
   7   5  11         33.68         28.27         5.48 o                         
   8   5  11         54.50         66.10         9.88 o                         
   9   5  11        128.65        120.41        17.77 o                         
   0   6  11        314.81        283.20        24.75 o                         
   1   6  11        587.74        504.54        20.68 o                         
   2   6  11         15.60         22.32         5.95 o                         
   3   6  11          9.10         27.09         6.05 o                         
   4   6  11          0.01          1.02         5.07 o                         
   5   6  11        556.21        553.41        21.37 o                         
   6   6  11         64.96         72.42         8.90 o                         
   7   6  11          9.12         23.71         5.54 o                         
   8   6  11        121.14        146.84        15.51 o                         
   1   7  11        361.86        367.13        24.54 o                         
   2   7  11        316.67        310.01        17.47 o                         
   3   7  11        123.77        110.88         9.36 o                         
   4   7  11          2.64          4.79         5.19 o                         
   5   7  11        391.60        428.93        19.56 o                         
   6   7  11          3.98         10.29         8.14 o                         
   7   7  11         39.52         51.95         9.82 o                         
   0   8  11         53.30         35.43        11.15 o                         
   1   8  11          5.52         -6.36         6.81 o                         
   2   8  11          0.53         -7.11         7.11 o                         
   3   8  11        103.07         68.27        14.41 o                         
   4   8  11         27.58         33.43         6.41 o                         
   5   8  11        132.49        148.05        11.33 o                         
   6   8  11        318.25        317.97        17.87 o                         
   1   9  11        152.46        185.51        19.87 o                         
   2   9  11          0.14         -7.33         7.39 o                         
   3   9  11         40.36         39.42         8.60 o                         
   4   9  11         12.70         15.68         7.06 o                         
   5   9  11          5.03          4.09        12.14 o                         
   0  10  11          5.29         22.43        12.46 o                         
   1  10  11         11.25         11.38         6.91 o                         
   0   0  12        998.58        923.16        44.21 o                         
   1   0  12       2920.16       3015.13        86.50 o                         
   2   0  12        115.99         67.61        14.22 o                         
   3   0  12       1183.96       1170.66        38.19 o                         
   4   0  12        237.20        196.72        14.36 o                         
   5   0  12        111.36         91.89        10.68 o                         
   6   0  12        454.75        457.12        21.58 o                         
   7   0  12       1005.79       1087.52        32.93 o                         
   8   0  12         87.43        104.34        12.15 o                         
   9   0  12        177.82        178.33        19.45 o                         
  10   0  12         78.01         84.56        21.92 o                         
   1   1  12        424.98        431.26        16.11 o                         
   2   1  12       1785.54       1722.24        31.95 o                         
   3   1  12         65.50         67.88         6.88 o                         
   4   1  12        986.64       1004.07        22.58 o                         
   5   1  12         33.80         33.13         5.09 o                         
   6   1  12         93.73         90.02         7.78 o                         
   7   1  12         29.62         22.85         5.31 o                         
   8   1  12          3.44          3.03         4.10 o                         
   9   1  12         30.56         23.82         7.14 o                         
  10   1  12         96.67        104.44        12.22 o                         
   0   2  12       4836.73       5419.13        85.13 o                         
   1   2  12        241.10        227.20        11.25 o                         
   2   2  12         14.03         34.04         5.42 o                         
   3   2  12         10.44         19.77         4.85 o                         
   4   2  12        200.44        160.60         9.71 o                         
   5   2  12         84.95         86.26         7.72 o                         
   6   2  12        522.11        475.43        15.21 o                         
   7   2  12         31.05         31.28         7.11 o                         
   8   2  12         88.99         94.26         9.44 o                         
   9   2  12         36.35         28.32         7.69 o                         
   1   3  12         52.19         50.07         7.80 o                         
   2   3  12         26.56         40.20         6.98 o                         
   3   3  12        213.94        201.34        11.46 o                         
   4   3  12        102.06         86.87         8.95 o                         
   5   3  12       3430.70       3464.48        50.99 o                         
   6   3  12          0.25         -2.63         5.74 o                         
   7   3  12          5.48          4.57         5.88 o                         
   8   3  12          6.09          1.23         5.73 o                         
   9   3  12          1.28         11.21         6.35 o                         
   0   4  12        462.69        322.95        23.28 o                         
   1   4  12          0.54          0.02         4.63 o                         
   2   4  12         83.32        109.79         8.90 o                         
   3   4  12        101.88        128.72         9.76 o                         
   4   4  12         70.02         83.54         9.45 o                         
   5   4  12          7.20         12.25         5.86 o                         
   6   4  12        166.44        116.88         9.56 o                         
   7   4  12          8.54         17.71         5.81 o                         
   8   4  12        193.23        179.38        11.59 o                         
   9   4  12          1.53         -7.38         8.82 o                         
   1   5  12       1031.18       1086.46        24.52 o                         
   2   5  12          3.08          1.54         5.26 o                         
   3   5  12         33.54         35.73         6.52 o                         
   4   5  12         15.02         35.85         6.82 o                         
   5   5  12         73.83         65.74         9.31 o                         
   6   5  12         80.46         66.71         9.16 o                         
   7   5  12         81.58         97.07         9.02 o                         
   8   5  12          0.11         -0.23         6.08 o                         
   0   6  12         28.98         48.76        12.22 o                         
   1   6  12          4.65          5.25         7.44 o                         
   2   6  12         54.52         35.25         8.11 o                         
   3   6  12       1138.10       1146.07        27.18 o                         
   4   6  12         18.14         18.11         6.19 o                         
   5   6  12         72.81         66.65         8.50 o                         
   6   6  12          7.53         12.16         6.51 o                         
   7   6  12        173.52        168.13        13.21 o                         
   1   7  12          0.19         -1.20         6.34 o                         
   2   7  12        651.11        645.75        25.03 o                         
   3   7  12         81.81         94.13        10.71 o                         
   4   7  12          2.50         -0.60         6.94 o                         
   5   7  12          0.60         12.28         6.84 o                         
   6   7  12         38.42         36.21         7.96 o                         
   0   8  12         32.92         19.23        10.42 o                         
   1   8  12        388.77        391.28        20.40 o                         
   2   8  12          5.43         -1.65         7.26 o                         
   3   8  12         48.00         58.20         9.87 o                         
   4   8  12        265.03        309.28        18.60 o                         
   5   8  12         15.64         27.18         8.68 o                         
   1   9  12          3.38          7.11         6.62 o                         
   2   9  12         25.51         20.78         7.38 o                         
   1   1  13        241.65        197.27        12.06 o                         
   2   1  13       1188.71       1165.71        37.49 o                         
   3   1  13        773.61        836.53        25.33 o                         
   4   1  13        406.11        480.96        16.71 o                         
   5   1  13        345.18        331.30        14.18 o                         
   6   1  13        350.21        401.46        14.81 o                         
   7   1  13        322.58        276.58        12.85 o                         
   8   1  13         18.99         28.97         5.97 o                         
   9   1  13          8.21         13.05         6.70 o                         
   0   2  13        421.58        385.38        24.94 o                         
   1   2  13        609.80        602.55        18.42 o                         
   2   2  13        539.11        479.56        16.33 o                         
   3   2  13        190.26        200.08        11.99 o                         
   4   2  13         57.66         60.53         6.61 o                         
   5   2  13        153.30        130.95        11.12 o                         
   6   2  13          0.02          8.66         6.34 o                         
   7   2  13        344.44        375.31        16.92 o                         
   8   2  13        221.32        237.32        14.02 o                         
   1   3  13         14.94         33.36         8.02 o                         
   2   3  13         19.13         27.20         5.46 o                         
   3   3  13          6.79         16.12         5.34 o                         
   4   3  13          4.28         14.44         6.16 o                         
   5   3  13        131.64        172.82        12.58 o                         
   6   3  13          2.31         13.08         6.13 o                         
   7   3  13         66.99         73.03         9.26 o                         
   8   3  13         15.13         14.56         5.94 o                         
   0   4  13        177.93        208.87        20.44 o                         
   1   4  13          9.41         18.40         7.19 o                         
   2   4  13        111.89        139.07         9.98 o                         
   3   4  13        253.28        244.07        13.12 o                         
   4   4  13        119.51        145.28        11.64 o                         
   5   4  13        394.87        394.55        18.77 o                         
   6   4  13         71.49         85.65         8.73 o                         
   7   4  13         38.19         26.57         6.07 o                         
   8   4  13         15.33          7.71         5.35 o                         
   1   5  13          0.40         -4.53         6.85 o                         
   2   5  13        462.83        425.39        19.89 o                         
   3   5  13        246.62        222.41        12.79 o                         
   4   5  13        302.36        227.61        13.36 o                         
   5   5  13        422.56        479.94        20.96 o                         
   6   5  13        119.76        130.89        10.78 o                         
   7   5  13         13.98         19.97         6.18 o                         
   0   6  13         70.39         99.33        16.03 o                         
   1   6  13        320.94        321.22        18.16 o                         
   2   6  13         12.90          7.68         6.80 o                         
   3   6  13         12.06          4.39         8.34 o                         
   4   6  13         42.12         28.66         6.57 o                         
   5   6  13         11.90         11.27         6.71 o                         
   6   6  13         19.29         35.02         9.42 o                         
   1   7  13        199.35        187.92        14.74 o                         
   2   7  13          8.65         16.67         7.58 o                         
   3   7  13        224.10        189.88        14.58 o                         
   4   7  13        171.18        187.39        14.96 o                         
   5   7  13         21.69         39.56        10.23 o                         
   0   8  13        393.55        301.27        25.83 o                         
   1   8  13        138.99        137.74        13.17 o                         
   2   8  13        295.66        295.05        18.44 o                         
   0   0  14        575.36        542.98        39.16 o                         
   1   0  14       2844.27       3057.88       149.07 o                         
   2   0  14       1767.80       1916.60        52.43 o                         
   3   0  14         71.54        107.52        15.41 o                         
   4   0  14        520.33        545.19        28.90 o                         
   5   0  14        314.23        317.19        22.56 o                         
   6   0  14         68.97         47.68         8.89 o                         
   7   0  14          3.17         10.57         6.95 o                         
   1   1  14          4.96         15.42         6.10 o                         
   2   1  14       1298.45       1244.90        79.40 o                         
   3   1  14        172.92        190.45        12.72 o                         
   4   1  14        355.57        328.87        16.21 o                         
   5   1  14        117.68        140.41        10.13 o                         
   6   1  14         11.16         26.51         7.07 o                         
   7   1  14          5.56         14.38         6.16 o                         
   0   2  14        395.90        412.60        27.40 o                         
   1   2  14         80.58         82.96         7.96 o                         
   2   2  14        716.20        707.34        20.57 o                         
   3   2  14        654.93        768.72        35.99 o                         
   4   2  14        209.42        249.22        15.13 o                         
   5   2  14         86.92         81.57         9.60 o                         
   6   2  14          8.28          2.74         8.11 o                         
   7   2  14          5.70          0.16         6.68 o                         
   1   3  14        411.02        386.89        18.61 o                         
   2   3  14         41.00         29.94         7.97 o                         
   3   3  14        201.00        230.15        13.24 o                         
   4   3  14         77.38         62.32         8.39 o                         
   5   3  14        193.18        166.89        11.59 o                         
   6   3  14        435.00        388.53        17.09 o                         
   7   3  14         55.22         43.46         8.66 o                         
   0   4  14        234.94        183.23        19.57 o                         
   1   4  14        128.94         93.33        13.33 o                         
   2   4  14        151.02        148.05        12.66 o                         
   3   4  14         28.03         13.90         5.35 o                         
   4   4  14        285.89        315.69        17.06 o                         
   5   4  14        221.60        286.89        14.81 o                         
   6   4  14         78.11         96.57         9.46 o                         
   1   5  14        134.49        118.36        17.64 o                         
   2   5  14        240.65        206.82        14.85 o                         
   3   5  14          0.44          5.04         7.56 o                         
   4   5  14        318.73        308.88        17.34 o                         
   5   5  14        210.08        210.93        14.73 o                         
   0   6  14         37.64          6.33         9.64 o                         
   1   6  14        152.13        123.21        12.42 o                         
   2   6  14          0.10          7.54         7.31 o                         
   3   6  14          1.82          0.82         8.70 o                         
   4   6  14         82.66         82.99        11.20 o                         
   1   7  14        112.80        137.56        12.86 o                         
   2   7  14         48.14         48.32         8.93 o                         
   1   1  15        180.38        204.69        12.37 o                         
   2   1  15        190.66        171.51        12.53 o                         
   3   1  15         72.05         66.34        12.54 o                         
   4   1  15        245.44        285.31        25.72 o                         
   5   1  15          0.99          3.10         7.43 o                         
   6   1  15         77.50         58.40         8.85 o                         
   0   2  15        202.84        189.50        19.66 o                         
   1   2  15          0.37          1.13         7.08 o                         
   2   2  15         47.67         39.96         8.34 o                         
   3   2  15        226.08        239.31        15.61 o                         
   4   2  15        113.40        109.66        13.82 o                         
   5   2  15        349.04        336.57        18.24 o                         
   1   3  15         40.46         66.22        10.37 o                         
   2   3  15         21.27         25.27         7.56 o                         
   3   3  15         21.37         41.64         9.22 o                         
   4   3  15         15.46          5.76         6.24 o                         
   5   3  15          9.10          5.69         6.29 o                         
   0   4  15         31.90         25.32         9.60 o                         
   1   4  15          4.95         10.91         6.83 o                         
   2   4  15        136.77        130.72        12.81 o                         
   3   4  15          0.15         12.03         8.63 o                         
   4   4  15          4.24         11.88         6.39 o                         
   1   5  15         19.23          2.21         6.70 o                         
   2   5  15         10.26         13.46         7.66 o                         
   3   5  15          2.79          7.69        10.49 o                         
   0   0  16          7.72          7.89         7.53 o                         
   1   0  16         15.09         14.33         9.65 o                         
   2   0  16        242.54        272.71        22.18 o                         
   3   0  16          0.03         14.14         9.86 o                         
   1   1  16          2.08          0.63         6.02 o                         
   2   1  16          0.64          2.84         7.39 o                         
   3   1  16        265.71        251.45        18.67 o                         
   0   2  16        114.72        108.76        15.97 o                         
   1   2  16         84.00         98.90        20.38 o                         
   2   2  16         22.67          0.78        10.05 o                         
   3   2  16         27.98         31.28         7.56 o                         
   1   3  16          0.00         11.09         7.41 o                         
   2   3  16        151.26        128.89        12.70 o                         
                                                                                
