# Supplementary material for: The crystal structures of methyl prop-2-ynoate, dimethyl fumarate and their protonated species
Source: Acta Crystallogr C Struct Chem. 2025 Jan 1;81(Pt 1):31–7. doi: 10.1107/S2053229624011653 (PMC11700370; doi:10.1107/S2053229624011653)
Supplement: Supplementary file 6 [file c-81-00031-VIIsup6.hkl]

data_VII
#data_xi082                                                           
_shelx_title ' shelxt_a.res in Pbca'                                            
_shelx_refln_list_code          4                                               
_shelx_F_calc_maximum      711.48                                               
_exptl_crystal_F_000      1920.00                                               
_reflns_d_resolution_high  0.6669                                               
                                                                                
loop_                                                                           
 _space_group_symop_operation_xyz                                               
 'x, y, z'                                                                      
 '-x+1/2, -y, z+1/2'                                                            
 '-x, y+1/2, -z+1/2'                                                            
 'x+1/2, -y+1/2, -z'                                                            
 '-x, -y, -z'                                                                   
 'x-1/2, y, -z-1/2'                                                             
 'x, -y-1/2, z-1/2'                                                             
 '-x-1/2, y-1/2, z'                                                             
                                                                                
_cell_length_a     7.8461                                                       
_cell_length_b    15.1531                                                       
_cell_length_c    19.5536                                                       
_cell_angle_alpha  90.000                                                       
_cell_angle_beta   90.000                                                       
_cell_angle_gamma  90.000                                                       
                                                                                
_shelx_F_squared_multiplier     1.000                                           
                                                                                
loop_                                                                           
 _refln_index_h                                                                 
 _refln_index_k                                                                 
 _refln_index_l                                                                 
 _refln_F_squared_calc                                                          
 _refln_F_squared_meas                                                          
 _refln_F_squared_sigma                                                         
 _refln_observed_status                                                         
   2   0   0     237471.12     278930.69      9716.18 o                         
   4   0   0       1671.91       1570.58       244.20 o                         
   6   0   0         58.01        189.15       204.83 o                         
   8   0   0      10116.94      10842.58       950.99 o                         
  10   0   0        189.02       -182.56       229.99 o                         
   2   1   0      89155.66      91370.37      4510.56 o                         
   4   1   0       1970.79       2330.21       191.96 o                         
   6   1   0     114131.67     114364.32      2330.69 o                         
   8   1   0      21759.82      22012.57       786.04 o                         
  10   1   0       1549.17       1379.05       374.29 o                         
   2   2   0       1943.85       1804.35       146.24 o                         
   4   2   0      27707.63      28534.70       688.02 o                         
   6   2   0        844.00        773.07       137.86 o                         
   8   2   0      15485.95      15346.21       650.25 o                         
  10   2   0       1310.09       1248.13       295.14 o                         
   2   3   0     105441.35     109155.07      1847.97 o                         
   4   3   0      35859.42      37129.66       908.58 o                         
   6   3   0       4695.77       4189.25       261.44 o                         
   8   3   0      10041.95      10525.29       538.45 o                         
  10   3   0      11963.98      13180.75       849.49 o                         
   0   4   0      28577.07      31019.11       603.38 o                         
   2   4   0      14245.57      12229.66       797.77 o                         
   4   4   0      70849.83      86145.10      5593.50 o                         
   6   4   0        367.37        557.68       125.35 o                         
   8   4   0       3459.96       3709.49       345.25 o                         
  10   4   0       3850.16       4334.61       565.14 o                         
   2   5   0      34784.45      35470.16       598.75 o                         
   4   5   0      21661.81      22828.79       577.09 o                         
   6   5   0       6607.95       6551.53       343.98 o                         
   8   5   0       6481.19       6345.83       415.94 o                         
  10   5   0       4516.45       3976.75       513.60 o                         
   0   6   0        726.24       1232.62        89.43 o                         
   2   6   0      40444.37      41088.07       649.76 o                         
   4   6   0        244.38        261.68        60.61 o                         
   6   6   0         83.63        251.64       125.75 o                         
   8   6   0        447.53        481.45       146.32 o                         
  10   6   0          9.78        186.54       348.69 o                         
   2   7   0      15718.76      15007.38       308.20 o                         
   4   7   0      19768.87      19278.38       907.81 o                         
   6   7   0       4150.03       4392.91       299.67 o                         
   8   7   0      12758.53      13123.89      1213.18 o                         
  10   7   0      12294.99      13994.33       924.46 o                         
   0   8   0      50509.52      52610.05       861.10 o                         
   2   8   0      73798.63      73334.73       920.50 o                         
   4   8   0      68933.53      70646.45      1079.24 o                         
   6   8   0        745.26        496.50       101.83 o                         
   8   8   0       8495.91       8410.43       628.10 o                         
  10   8   0       2262.62       2609.62       551.26 o                         
   2   9   0      61693.13      61011.76      1311.33 o                         
   4   9   0       4068.01       4242.23       219.76 o                         
   6   9   0       1269.28       1341.38       195.44 o                         
   8   9   0       2244.01       2368.14       267.84 o                         
  10   9   0       6415.60       7177.08      1522.22 o                         
   0  10   0      57742.85      60176.53      1874.10 o                         
   2  10   0      16638.93      15299.24       348.61 o                         
   4  10   0      23727.06      23920.10       564.10 o                         
   6  10   0        110.54        278.71       206.14 o                         
   8  10   0       4270.90       3594.14       329.13 o                         
  10  10   0        194.01        721.57       282.82 o                         
   2  11   0      10698.87      10525.90       305.06 o                         
   4  11   0       6597.85       6696.54       254.19 o                         
   6  11   0      88517.73      97204.60      1905.67 o                         
   8  11   0      17656.05      18316.07       772.71 o                         
   0  12   0     278949.53     270381.22      4447.75 o                         
   2  12   0      48210.33      46694.87       732.33 o                         
   4  12   0       5984.42       5659.03       276.37 o                         
   6  12   0       1112.40       1551.21       229.04 o                         
   8  12   0       5881.65       6284.85       446.70 o                         
   2  13   0      25572.45      25331.93       586.59 o                         
   4  13   0       1100.29        814.69       133.72 o                         
   6  13   0      20725.99      21971.45       800.00 o                         
   8  13   0       2978.85       2321.35       292.87 o                         
   0  14   0       2562.91       2247.52       424.82 o                         
   2  14   0       7442.01       7099.02       490.17 o                         
   4  14   0      15843.29      16465.08       614.26 o                         
   6  14   0        608.45        474.61       191.75 o                         
   8  14   0       5765.13       5492.24       440.20 o                         
   2  15   0       8725.90       8869.39       566.25 o                         
   4  15   0       9967.84      10107.45       953.68 o                         
   6  15   0       2849.68       2677.96       369.19 o                         
   8  15   0       3649.98       3017.94       660.37 o                         
   0  16   0       2328.85       2461.25       457.35 o                         
   2  16   0      10699.56      10214.85       638.79 o                         
   4  16   0       6015.22       6257.55       787.75 o                         
   6  16   0        889.29        836.70       349.24 o                         
   8  16   0        735.94        805.40       312.09 o                         
   2  17   0       2492.39       2337.27       335.62 o                         
   4  17   0       1672.57        812.94       329.37 o                         
   6  17   0       1463.46       1197.04       333.38 o                         
   0  18   0       2529.12       2375.70       476.46 o                         
   2  18   0      10234.16      10444.89       696.88 o                         
   4  18   0       3802.18       4084.49       684.77 o                         
   6  18   0        168.28        175.49       219.46 o                         
   2  19   0       7769.98       7883.42       633.14 o                         
   4  19   0       8362.47       8310.73       987.98 o                         
   0  20   0        276.36         49.27       237.52 o                         
   2  20   0       9518.34       8525.71       966.51 o                         
   4  20   0      12934.90      14096.70      1334.69 o                         
   2  21   0       5059.10       5361.60       800.46 o                         
   0  22   0      20007.75      19453.20      1538.32 o                         
   1   1   1      62836.43      75750.67      1338.88 o                         
   2   1   1      32667.21      34283.20       548.31 o                         
   3   1   1       1710.65       2093.85       126.88 o                         
   4   1   1       3609.34       3381.40       126.55 o                         
   5   1   1       1354.96       1364.23       102.79 o                         
   6   1   1       2018.52       2209.31       162.11 o                         
   7   1   1        777.03        632.80       106.24 o                         
   8   1   1       2510.72       2527.43       211.78 o                         
   9   1   1         32.99        109.61       203.51 o                         
  10   1   1       1421.53       1736.55       274.70 o                         
  11   1   1       1076.71        824.34       195.73 o                         
   0   2   1        480.11        139.33        84.04 o                         
   1   2   1          6.68         54.12        21.24 o                         
   2   2   1      40357.12      43998.07       806.97 o                         
   3   2   1      13967.56      14243.07       257.90 o                         
   4   2   1      19864.52      19847.35       347.19 o                         
   5   2   1      33019.34      33752.44       570.73 o                         
   6   2   1       6955.48       6778.85       230.49 o                         
   7   2   1      55780.98      56682.10      1103.46 o                         
   8   2   1       4617.32       4468.26       376.05 o                         
   9   2   1       3396.51       3701.42       343.15 o                         
  10   2   1        242.90        211.49       200.16 o                         
  11   2   1        552.28        439.24       255.29 o                         
   1   3   1     152019.06     168687.70      1576.24 o                         
   2   3   1      23560.57      21888.85       552.14 o                         
   3   3   1       2251.09       2239.78       105.66 o                         
   4   3   1         71.49         56.49        47.47 o                         
   5   3   1         46.08         65.39        57.32 o                         
   6   3   1       7611.22       7715.04       244.15 o                         
   7   3   1        655.52        642.33       117.10 o                         
   8   3   1        338.92        349.75        99.70 o                         
   9   3   1         99.49         98.35       101.00 o                         
  10   3   1       5993.33       5887.42       401.23 o                         
  11   3   1       1838.23       1438.66       224.96 o                         
   0   4   1      72974.20      78656.27       817.25 o                         
   1   4   1      19741.55      20645.77       428.28 o                         
   2   4   1        825.36        816.91        64.28 o                         
   3   4   1      11460.90      11411.20       336.92 o                         
   4   4   1      32086.19      32740.87       636.25 o                         
   5   4   1          7.25        -53.67        53.67 o                         
   6   4   1       2264.18       2087.02       137.46 o                         
   7   4   1       3160.82       2797.67       154.41 o                         
   8   4   1       8900.70       8958.53       352.64 o                         
   9   4   1       1801.50       1767.16       195.48 o                         
  10   4   1         51.74        123.37        99.31 o                         
  11   4   1       1097.37       1248.88       273.39 o                         
   1   5   1      16720.34      17187.37       236.06 o                         
   2   5   1      65381.77      64087.33      1042.15 o                         
   3   5   1     124427.70     129861.18      1305.83 o                         
   4   5   1       4229.39       4384.92       154.86 o                         
   5   5   1      38355.61      39554.04       618.30 o                         
   6   5   1      31778.01      33118.31       549.44 o                         
   7   5   1        573.06        634.89       103.48 o                         
   8   5   1       5514.29       5619.90       276.19 o                         
   9   5   1       6972.33       7472.69       340.34 o                         
  10   5   1        645.50        765.51       181.48 o                         
   0   6   1      26808.97      24951.92       344.96 o                         
   1   6   1      37944.77      39141.76       499.58 o                         
   2   6   1      18686.72      18484.79       606.20 o                         
   3   6   1     122773.04     125594.42      1297.80 o                         
   4   6   1      18416.51      17299.70       610.14 o                         
   5   6   1       3537.51       3487.43       157.17 o                         
   6   6   1         19.31        -29.25        58.97 o                         
   7   6   1        389.16        392.81        72.85 o                         
   8   6   1       9775.42      10473.97       380.31 o                         
   9   6   1      10421.62      11192.96       466.26 o                         
  10   6   1          2.57         63.37       225.08 o                         
   1   7   1        244.83        243.93        40.26 o                         
   2   7   1      21293.42      21013.88       405.91 o                         
   3   7   1      42667.62      41853.42       548.73 o                         
   4   7   1       4373.92       4197.68       125.86 o                         
   5   7   1      39124.43      41245.98       613.18 o                         
   6   7   1      24563.88      25864.43       490.01 o                         
   7   7   1        143.04         55.41        68.10 o                         
   8   7   1       3032.36       2984.45       231.38 o                         
   9   7   1       3939.02       3909.20       327.17 o                         
  10   7   1       1292.18       1780.81       280.39 o                         
   0   8   1       2022.70       2022.32        85.63 o                         
   1   8   1       3797.49       3608.45        99.56 o                         
   2   8   1        454.01        411.79        43.25 o                         
   3   8   1       6890.94       6654.37       152.03 o                         
   4   8   1      37273.81      37646.13       591.38 o                         
   5   8   1      13685.35      13789.79       327.19 o                         
   6   8   1        116.72        173.79        68.48 o                         
   7   8   1       4650.02       4748.39       240.97 o                         
   8   8   1       3737.28       4084.99       309.13 o                         
   9   8   1        193.83        166.10       127.39 o                         
  10   8   1        596.19        852.79       233.89 o                         
   1   9   1      61914.88      60286.26       559.00 o                         
   2   9   1      16973.92      16240.43       272.16 o                         
   3   9   1       8692.41       8353.74       180.18 o                         
   4   9   1       2005.58       1977.89       105.41 o                         
   5   9   1          4.14         13.52        66.15 o                         
   6   9   1        669.42        661.97       103.72 o                         
   7   9   1        146.21        115.59        77.21 o                         
   8   9   1        774.88        722.43       124.10 o                         
   9   9   1        111.60        189.66       129.30 o                         
  10   9   1       3610.87       3958.08       410.30 o                         
   0  10   1      15731.04      15578.25       309.32 o                         
   1  10   1       1212.01       1138.46        61.62 o                         
   2  10   1      15405.17      14935.60       243.51 o                         
   3  10   1        964.48       1050.43        69.51 o                         
   4  10   1      12671.62      12817.92       263.14 o                         
   5  10   1      14537.22      15176.71       411.79 o                         
   6  10   1       2383.45       2275.90       168.76 o                         
   7  10   1      20822.00      21489.94       553.02 o                         
   8  10   1        983.95       1234.04       147.72 o                         
   9  10   1       4400.83       4455.17       359.51 o                         
  10  10   1        533.46        695.51       406.68 o                         
   1  11   1       8170.65       8000.62       167.56 o                         
   2  11   1         31.06         71.78        36.98 o                         
   3  11   1        291.82        227.49        42.78 o                         
   4  11   1        146.26        195.65        51.52 o                         
   5  11   1         36.09        130.98        71.93 o                         
   6  11   1         83.56        153.62        88.98 o                         
   7  11   1         43.61         79.33        75.88 o                         
   8  11   1        412.70        378.21       136.31 o                         
   9  11   1          8.10         63.18       101.39 o                         
   0  12   1       1816.49       1694.29       129.92 o                         
   1  12   1        579.54        561.05        55.71 o                         
   2  12   1         56.64        103.13        42.59 o                         
   3  12   1         89.75        102.59        51.21 o                         
   4  12   1       2756.60       2728.85       139.26 o                         
   5  12   1       3979.35       3862.38       215.10 o                         
   6  12   1        306.29        382.05       100.11 o                         
   7  12   1        854.73        792.95       119.07 o                         
   8  12   1        947.15       1251.02       152.44 o                         
   9  12   1        189.93        238.34       134.84 o                         
   1  13   1      33718.07      33299.00       653.57 o                         
   2  13   1      12819.48      12031.63       297.76 o                         
   3  13   1       4051.01       4047.19       164.82 o                         
   4  13   1       2214.82       2111.27       153.93 o                         
   5  13   1       1042.73       1048.36       121.70 o                         
   6  13   1        711.21        730.24       105.43 o                         
   7  13   1       1087.13        861.03       123.45 o                         
   8  13   1       1915.27       1729.38       234.06 o                         
   9  13   1         14.15       -143.68       143.68 o                         
   0  14   1       2753.36       2585.77       322.07 o                         
   1  14   1         60.67        241.35       115.38 o                         
   2  14   1        165.78        336.11       143.83 o                         
   3  14   1       1001.51       1074.88       124.58 o                         
   4  14   1      14269.82      13351.92       566.20 o                         
   5  14   1      23272.29      24128.98       635.19 o                         
   6  14   1       1308.18       1285.06       157.40 o                         
   7  14   1      13175.65      12811.69       449.80 o                         
   8  14   1       1001.82        746.14       231.24 o                         
   9  14   1        897.23       1026.02       400.39 o                         
   1  15   1      10588.21      10226.18       436.07 o                         
   2  15   1      13592.96      14388.01       515.25 o                         
   3  15   1         54.93         32.82        98.15 o                         
   4  15   1        735.67        572.71       195.08 o                         
   5  15   1         35.14        222.92       164.45 o                         
   6  15   1       3528.94       3507.11       284.81 o                         
   7  15   1       2416.27       2032.45       227.38 o                         
   8  15   1          0.97        -85.75       116.57 o                         
   0  16   1      21081.35      21141.87       940.45 o                         
   1  16   1       2874.11       2768.39       240.71 o                         
   2  16   1       1052.69        893.59       158.05 o                         
   3  16   1      10544.34      10244.17       482.89 o                         
   4  16   1       4718.51       4446.98       468.26 o                         
   5  16   1       1172.26        852.05       501.92 o                         
   6  16   1        180.26        225.17       199.08 o                         
   7  16   1         17.36        -28.41       442.09 o                         
   8  16   1       3819.08       3449.65       323.18 o                         
   1  17   1       2803.00       2964.43       264.93 o                         
   2  17   1       8186.71       8594.86       435.35 o                         
   3  17   1      24199.54      25063.11       882.94 o                         
   4  17   1       1098.55        591.49       210.56 o                         
   5  17   1       7703.95       9284.33       706.96 o                         
   6  17   1      10708.03      11305.78       788.74 o                         
   7  17   1        265.60        324.15       184.03 o                         
   0  18   1      22049.79      23344.61      1244.35 o                         
   1  18   1       5020.92       4995.67       348.57 o                         
   2  18   1       3216.63       3228.45       283.41 o                         
   3  18   1       8276.08       8296.78      1117.36 o                         
   4  18   1       1022.36       1254.53       299.19 o                         
   5  18   1        514.94        115.74       207.98 o                         
   6  18   1         43.43         46.34       223.70 o                         
   1  19   1        940.76        992.75       187.81 o                         
   2  19   1       4348.65       4425.64       467.33 o                         
   3  19   1       2241.20       2670.01       584.30 o                         
   4  19   1         49.71        243.32       216.79 o                         
   5  19   1       3286.40       3500.75       449.69 o                         
   0  20   1        163.08         -8.31       204.34 o                         
   1  20   1        628.74       1611.85       229.03 o                         
   2  20   1        882.66       1018.18       188.75 o                         
   3  20   1         56.42          7.99       304.82 o                         
   4  20   1       3845.16       3954.94       999.21 o                         
   1  21   1       8701.20       8768.41       498.91 o                         
   2  21   1       2960.19       3129.11       465.18 o                         
   0  22   1        490.88        551.64       226.36 o                         
   1  22   1         84.75       -119.09       261.93 o                         
   1   0   2     132070.25     145524.92      5764.87 o                         
   2   0   2      17021.10      18284.68      1080.23 o                         
   3   0   2       3231.00       2655.99       253.49 o                         
   4   0   2      11992.81      12250.94       470.55 o                         
   5   0   2        616.42        629.64        79.85 o                         
   6   0   2       5420.20       4931.62       664.10 o                         
   7   0   2       1276.67        790.16       182.05 o                         
   8   0   2        362.09        601.22       256.43 o                         
   9   0   2      23522.36      25474.47      1121.16 o                         
  10   0   2        169.36         18.30       179.69 o                         
  11   0   2      12855.52      13726.62      1560.48 o                         
   1   1   2          7.02        -13.74        28.90 o                         
   2   1   2      12589.18      12968.43       424.23 o                         
   3   1   2      33998.11      32373.36       696.77 o                         
   4   1   2       3084.80       3041.07       129.59 o                         
   5   1   2      35515.05      36122.43       547.23 o                         
   6   1   2        101.75         67.59        71.51 o                         
   7   1   2       8920.17       8997.12       388.64 o                         
   8   1   2       3044.76       2968.51       247.81 o                         
   9   1   2      11085.63      10925.75       462.42 o                         
  10   1   2       1232.48       1166.09       205.14 o                         
  11   1   2        246.87        242.08       130.14 o                         
   0   2   2      16027.16      17406.12       399.61 o                         
   1   2   2      73591.07      80977.84       706.52 o                         
   2   2   2       1405.13       1409.88        70.25 o                         
   3   2   2      47864.77      49005.41       572.31 o                         
   4   2   2       1300.16       1275.98        80.84 o                         
   5   2   2       4039.97       4025.20       163.77 o                         
   6   2   2        211.14         84.21        64.86 o                         
   7   2   2      11161.73      10914.06       427.88 o                         
   8   2   2       1217.72        920.87       158.03 o                         
   9   2   2       2552.00       2342.71       215.01 o                         
  10   2   2          0.07       -128.35       128.35 o                         
  11   2   2       2773.04       2609.51       299.69 o                         
   1   3   2     238891.53     254526.27      2264.76 o                         
   2   3   2        405.07        404.66        36.97 o                         
   3   3   2       2362.40       2174.81        97.92 o                         
   4   3   2        539.44        529.81        58.00 o                         
   5   3   2       1763.01       1751.05       102.60 o                         
   6   3   2       5883.30       5772.30       195.65 o                         
   7   3   2       6665.56       6601.43       337.21 o                         
   8   3   2       1407.08       1483.50       188.01 o                         
   9   3   2       3067.44       3187.01       253.64 o                         
  10   3   2         39.90       -106.41       106.41 o                         
  11   3   2       1821.94       1439.35       215.65 o                         
   0   4   2      30004.28      29279.66      1358.22 o                         
   1   4   2       2217.80       2095.32       114.52 o                         
   2   4   2       8909.12       8742.54       236.34 o                         
   3   4   2        514.42        613.69        47.89 o                         
   4   4   2       1616.76       1496.04        90.85 o                         
   5   4   2      56497.09      60427.94       976.82 o                         
   6   4   2       2461.57       2523.25       146.79 o                         
   7   4   2      29258.70      31920.74       789.49 o                         
   8   4   2         97.20        255.50       109.99 o                         
   9   4   2       7026.68       6872.09       369.41 o                         
  10   4   2        470.01        522.08       130.17 o                         
  11   4   2        248.27         55.92       143.66 o                         
   1   5   2      38809.82      38378.62       474.78 o                         
   2   5   2      10455.49      11173.01       203.88 o                         
   3   5   2      19591.74      20280.86       462.46 o                         
   4   5   2       1986.83       1866.31       110.68 o                         
   5   5   2        641.37        614.39        93.79 o                         
   6   5   2        252.81        312.17        80.72 o                         
   7   5   2        974.03        949.26       108.92 o                         
   8   5   2       1719.51       1729.56       186.24 o                         
   9   5   2        419.93        410.01       111.63 o                         
  10   5   2         85.07        225.34       129.93 o                         
   0   6   2        487.00        613.45        57.77 o                         
   1   6   2       9348.77       9877.68       168.14 o                         
   2   6   2        962.26        857.41        49.48 o                         
   3   6   2       2803.49       2622.45       101.80 o                         
   4   6   2          2.73         69.18        37.19 o                         
   5   6   2       1578.98       1652.84       118.32 o                         
   6   6   2         97.25        158.90        72.37 o                         
   7   6   2       2650.23       2672.51       163.78 o                         
   8   6   2         27.68         74.20       133.82 o                         
   9   6   2        126.55        230.49       119.01 o                         
  10   6   2          1.55         83.77       159.90 o                         
   1   7   2      73436.20      73891.13      1252.14 o                         
   2   7   2       5988.02       5946.53       163.86 o                         
   3   7   2      12666.88      12424.67       247.84 o                         
   4   7   2       6741.77       6757.13       180.75 o                         
   5   7   2       1434.82       1268.15       114.92 o                         
   6   7   2       6027.43       5889.37       222.61 o                         
   7   7   2        692.60        813.70       105.14 o                         
   8   7   2       2006.51       2462.36       250.36 o                         
   9   7   2        296.51         94.16       129.01 o                         
  10   7   2        635.46       1075.58       324.63 o                         
   0   8   2       7315.39       7002.08       183.51 o                         
   1   8   2      11997.99      12180.97       187.19 o                         
   2   8   2       3291.41       3139.54       103.09 o                         
   3   8   2       2478.68       2250.78        89.86 o                         
   4   8   2        336.28        306.70        49.62 o                         
   5   8   2      31343.97      32349.30       533.00 o                         
   6   8   2       2052.07       2211.99       163.70 o                         
   7   8   2      30581.93      34754.48       796.95 o                         
   8   8   2         13.84        163.57        93.92 o                         
   9   8   2       3784.00       4059.41       396.69 o                         
  10   8   2        100.78       -145.54       145.54 o                         
   1   9   2      53476.55      53230.15       509.81 o                         
   2   9   2        573.55        556.57        48.18 o                         
   3   9   2       4180.27       4062.54       136.78 o                         
   4   9   2         14.66         93.75        53.89 o                         
   5   9   2       4773.05       4848.25       223.54 o                         
   6   9   2       3288.00       3251.20       196.00 o                         
   7   9   2       7611.08       7827.87       319.74 o                         
   8   9   2       1396.99       1290.67       157.06 o                         
   9   9   2       4345.10       5279.02       451.83 o                         
  10   9   2        137.53        441.52       212.24 o                         
   0  10   2       8177.44       7892.43       200.58 o                         
   1  10   2      18289.58      17922.00       252.90 o                         
   2  10   2        436.01        396.87        42.43 o                         
   3  10   2      35742.32      35427.50       430.33 o                         
   4  10   2       6776.68       6304.80       183.67 o                         
   5  10   2       4635.11       4351.25       216.67 o                         
   6  10   2          1.92        -12.59        76.96 o                         
   7  10   2       1411.00       1391.93       144.68 o                         
   8  10   2        754.38        731.32       199.47 o                         
   9  10   2       3875.76       4487.00       364.19 o                         
  10  10   2        198.32       -211.22       277.98 o                         
   1  11   2        482.08        632.07        65.76 o                         
   2  11   2       5637.14       5429.52       160.74 o                         
   3  11   2      29047.76      30045.53       431.02 o                         
   4  11   2       2054.30       2019.17       111.99 o                         
   5  11   2      31866.55      33050.94       590.70 o                         
   6  11   2        242.44        232.80        83.98 o                         
   7  11   2       3549.39       3709.15       234.46 o                         
   8  11   2        701.14       1015.69       150.91 o                         
   9  11   2       6425.73       6386.85       436.29 o                         
   0  12   2       5092.02       5052.14       287.49 o                         
   1  12   2      21687.82      21419.97       327.92 o                         
   2  12   2       9676.00       9435.48       222.27 o                         
   3  12   2      25468.91      26487.28       411.89 o                         
   4  12   2       5178.63       5310.17       195.51 o                         
   5  12   2        199.62        174.17        65.85 o                         
   6  12   2       1055.62       1006.38       131.34 o                         
   7  12   2        595.68        585.69       121.34 o                         
   8  12   2        366.37        466.77       117.47 o                         
   9  12   2       8860.15       9370.11       616.45 o                         
   1  13   2       1296.31       1209.78       100.36 o                         
   2  13   2       1365.12       1417.72        98.92 o                         
   3  13   2      13237.84      13171.71       331.83 o                         
   4  13   2         22.15         42.37        67.35 o                         
   5  13   2      11473.52      11677.29       380.77 o                         
   6  13   2        106.13        124.76        89.94 o                         
   7  13   2       2071.48       2061.37       189.20 o                         
   8  13   2        183.31        147.20       100.28 o                         
   9  13   2       3691.41       4078.72       510.22 o                         
   0  14   2       4370.81       3838.22       375.50 o                         
   1  14   2       6255.03       6629.72       339.36 o                         
   2  14   2        982.10       1041.14       126.88 o                         
   3  14   2       2938.19       3136.44       181.89 o                         
   4  14   2         35.05         31.70        79.92 o                         
   5  14   2       6128.30       5973.84       459.37 o                         
   6  14   2         19.43         97.92        96.60 o                         
   7  14   2      10001.08       9824.27       441.59 o                         
   8  14   2        391.59        203.76       110.68 o                         
   9  14   2          0.73       -353.71       353.71 o                         
   1  15   2      51371.92      52740.61      1159.46 o                         
   2  15   2         13.59        238.56       159.90 o                         
   3  15   2       5647.44       5396.66       312.36 o                         
   4  15   2       1827.49       1749.98       236.94 o                         
   5  15   2         37.79        147.43       120.74 o                         
   6  15   2       3143.34       3169.03       247.29 o                         
   7  15   2        468.97        442.18       115.65 o                         
   8  15   2        538.83        363.74       145.02 o                         
   0  16   2       1341.08       1369.43       263.27 o                         
   1  16   2        618.31        825.42       156.78 o                         
   2  16   2       1549.33       1416.38       176.16 o                         
   3  16   2        779.89        619.12       134.92 o                         
   4  16   2        396.47        145.64       258.44 o                         
   5  16   2       6099.84       6259.79       647.80 o                         
   6  16   2        188.46         81.71       131.30 o                         
   7  16   2       7498.67       7264.57       511.63 o                         
   8  16   2          2.05        198.96       163.87 o                         
   1  17   2          8.06          8.54       137.38 o                         
   2  17   2        431.34        297.22       105.20 o                         
   3  17   2        598.44        693.81       216.34 o                         
   4  17   2          3.23         20.81       176.76 o                         
   5  17   2       1409.02       1340.82       314.90 o                         
   6  17   2          1.73       -165.73       177.68 o                         
   7  17   2        145.62         75.03       170.03 o                         
   0  18   2       2515.87       1750.18       770.78 o                         
   1  18   2       1298.01       1647.06       213.22 o                         
   2  18   2        572.75        474.59       129.12 o                         
   3  18   2         43.64         69.88       401.68 o                         
   4  18   2         95.41        621.69       215.22 o                         
   5  18   2       4770.62       4746.21       537.58 o                         
   6  18   2         60.27        274.82       444.95 o                         
   1  19   2      14952.09      15543.47       783.75 o                         
   2  19   2          0.57       -118.40       118.40 o                         
   3  19   2        921.57       1227.65       317.50 o                         
   4  19   2        937.26       1135.37       290.08 o                         
   5  19   2        347.73        101.64       178.66 o                         
   0  20   2       2468.88       2582.87       367.57 o                         
   1  20   2       2588.43       2575.04       345.92 o                         
   2  20   2        740.56        679.55       160.01 o                         
   3  20   2        467.09        456.13       255.83 o                         
   4  20   2         59.86       -125.85       191.26 o                         
   1  21   2       4559.65       4352.10       351.53 o                         
   2  21   2        437.95        347.23       155.53 o                         
   0  22   2        107.09       -238.30       238.30 o                         
   1  22   2       5565.02       5184.11       542.46 o                         
   1   1   3       7270.31       8061.01       262.01 o                         
   2   1   3      34066.37      35422.61       690.70 o                         
   3   1   3        118.98        144.53        44.74 o                         
   4   1   3      15520.88      16239.49       361.77 o                         
   5   1   3         38.72          6.67        48.28 o                         
   6   1   3      26098.87      26570.45       519.97 o                         
   7   1   3        989.68        972.16       143.53 o                         
   8   1   3       9218.49       8883.62       419.38 o                         
   9   1   3        346.64        442.35       134.94 o                         
  10   1   3       3504.63       3671.91       288.68 o                         
  11   1   3         27.57        186.45       163.96 o                         
   0   2   3      78314.67      84011.66      3023.34 o                         
   1   2   3      19003.16      20387.23       556.96 o                         
   2   2   3      64194.04      66745.86       810.02 o                         
   3   2   3       2753.70       2434.30       127.74 o                         
   4   2   3      46327.33      47251.81       627.88 o                         
   5   2   3       9342.69       9413.76       275.34 o                         
   6   2   3      11425.89      11574.86       330.61 o                         
   7   2   3       8031.46       7908.06       368.35 o                         
   8   2   3       1030.16       1206.11       170.78 o                         
   9   2   3        282.99         24.99       224.69 o                         
  10   2   3       1489.19       1657.48       226.23 o                         
  11   2   3        446.46        146.69       141.82 o                         
   1   3   3      59047.80      64791.42      1551.77 o                         
   2   3   3      37917.36      37603.33       554.23 o                         
   3   3   3       5679.93       5265.29       235.05 o                         
   4   3   3       7353.64       7117.46       198.00 o                         
   5   3   3      25055.86      25250.21       416.56 o                         
   6   3   3       1448.34       1427.42       114.67 o                         
   7   3   3       1684.64       1569.24       177.70 o                         
   8   3   3       1894.80       1907.93       236.96 o                         
   9   3   3       2781.98       2540.47       251.56 o                         
  10   3   3       6472.88       6969.40       394.92 o                         
  11   3   3       1151.21       1031.92       193.35 o                         
   0   4   3      21777.01      21230.26       556.38 o                         
   1   4   3      36556.73      36840.85       489.80 o                         
   2   4   3        455.22        569.49        45.37 o                         
   3   4   3      25127.54      25087.95       359.26 o                         
   4   4   3       6845.59       6791.06       185.51 o                         
   5   4   3      19004.08      19046.95       357.25 o                         
   6   4   3        155.99        131.04        52.09 o                         
   7   4   3      13427.29      13923.10       601.11 o                         
   8   4   3       2166.66       2093.29       254.84 o                         
   9   4   3       2670.82       2614.11       262.04 o                         
  10   4   3         15.90         -0.81       112.35 o                         
  11   4   3       2419.58       2729.08       813.70 o                         
   1   5   3       7044.95       6539.41       234.43 o                         
   2   5   3          3.68         74.00        36.90 o                         
   3   5   3      70702.48      72212.38       747.27 o                         
   4   5   3      25824.42      26256.15       447.15 o                         
   5   5   3      11489.55      11406.59       296.81 o                         
   6   5   3      27568.00      29222.74       545.36 o                         
   7   5   3       7925.38       7935.47       318.51 o                         
   8   5   3       7564.75       7972.58       422.56 o                         
   9   5   3       7650.93       7561.18       434.06 o                         
  10   5   3        581.33        709.27       175.60 o                         
   0   6   3      59240.87      51208.46      1835.82 o                         
   1   6   3       3118.59       2778.18       109.26 o                         
   2   6   3      52250.54      52394.64       597.36 o                         
   3   6   3      51896.65      51501.36       633.80 o                         
   4   6   3       9970.94      10092.56       261.75 o                         
   5   6   3       1136.07       1081.83        96.15 o                         
   6   6   3       1675.16       1694.74       131.17 o                         
   7   6   3       8159.95       8441.07       402.25 o                         
   8   6   3       1023.95       1223.54       168.25 o                         
   9   6   3       4600.10       5292.45       594.45 o                         
  10   6   3       1791.43       1910.86       281.31 o                         
   1   7   3      26875.06      26426.40       418.55 o                         
   2   7   3         35.12          8.51        63.44 o                         
   3   7   3      39652.81      40155.34       502.18 o                         
   4   7   3       3980.72       3997.83       134.99 o                         
   5   7   3       9460.10       9313.92       278.16 o                         
   6   7   3      15896.90      17127.07       576.27 o                         
   7   7   3       2912.64       2775.44       173.29 o                         
   8   7   3       2802.72       2680.51       306.37 o                         
   9   7   3       4717.91       4565.86       473.06 o                         
  10   7   3        286.64        489.02       188.51 o                         
   0   8   3         14.49         40.95        33.01 o                         
   1   8   3       8575.93       8446.92       197.05 o                         
   2   8   3       5763.26       5650.62       145.58 o                         
   3   8   3      13974.34      13707.39       262.93 o                         
   4   8   3      15387.54      15327.30       292.44 o                         
   5   8   3      11344.56      11115.26       306.66 o                         
   6   8   3         50.35        142.95        90.32 o                         
   7   8   3      12110.54      12252.76       394.92 o                         
   8   8   3       1036.62       1077.02       151.71 o                         
   9   8   3        478.16        528.21       182.00 o                         
  10   8   3        386.02        343.75       164.44 o                         
   1   9   3      15995.20      14961.54       257.98 o                         
   2   9   3      18909.46      18879.50       297.74 o                         
   3   9   3       6866.25       6352.94       217.47 o                         
   4   9   3      16446.84      16048.55       331.65 o                         
   5   9   3       6548.04       6212.99       252.20 o                         
   6   9   3       5123.63       5274.29       252.29 o                         
   7   9   3       1028.04        916.95       118.24 o                         
   8   9   3       8002.99       8536.27       394.52 o                         
   9   9   3       1438.20       1208.74       460.72 o                         
  10   9   3       5567.08       5428.80       481.81 o                         
   0  10   3      62434.07      60763.34      1044.11 o                         
   1  10   3       2187.77       1937.68        88.48 o                         
   2  10   3      27445.73      27442.48       491.27 o                         
   3  10   3        337.39        340.36        51.07 o                         
   4  10   3      24404.32      23990.33       461.58 o                         
   5  10   3       1481.79       1175.81       138.97 o                         
   6  10   3       4151.44       4233.25       227.93 o                         
   7  10   3       2984.15       3308.04       216.39 o                         
   8  10   3        204.58        178.71        96.40 o                         
   9  10   3          6.33         48.76       120.87 o                         
  10  10   3       1054.15       1436.08       475.96 o                         
   1  11   3          1.64         59.55        54.99 o                         
   2  11   3       1263.48       1191.90       103.95 o                         
   3  11   3       1019.71        957.93        75.96 o                         
   4  11   3       1781.91       1655.53       108.48 o                         
   5  11   3         30.30        102.33        66.18 o                         
   6  11   3       4844.04       4959.66       252.27 o                         
   7  11   3         58.80         38.73        81.19 o                         
   8  11   3       2026.38       1883.43       173.93 o                         
   9  11   3         25.91        128.21       304.14 o                         
   0  12   3       3801.09       3458.05       245.59 o                         
   1  12   3          1.42         11.26        47.61 o                         
   2  12   3       3205.84       3123.52       129.06 o                         
   3  12   3       4731.44       4519.53       160.93 o                         
   4  12   3       4092.53       4038.11       172.08 o                         
   5  12   3         52.02         73.42        70.69 o                         
   6  12   3        169.45        131.87        72.39 o                         
   7  12   3        705.16        858.89       131.81 o                         
   8  12   3       1123.98        769.28       145.88 o                         
   9  12   3        101.61        476.33       190.31 o                         
   1  13   3      14299.43      14538.76       376.34 o                         
   2  13   3      13846.04      13952.79       340.90 o                         
   3  13   3       1134.56        983.09        88.86 o                         
   4  13   3      13268.87      13371.06       428.81 o                         
   5  13   3         91.31        135.43        83.40 o                         
   6  13   3       7716.97       7322.25       318.96 o                         
   7  13   3        561.49        444.50       234.40 o                         
   8  13   3       5888.09       5485.45       347.77 o                         
   9  13   3        339.65        357.05       151.65 o                         
   0  14   3       8196.23       7821.51       393.53 o                         
   1  14   3       2990.05       2603.21       246.60 o                         
   2  14   3       8528.26       9158.78       307.99 o                         
   3  14   3       1717.96       1686.45       136.73 o                         
   4  14   3      16350.52      16870.30       499.81 o                         
   5  14   3       5155.85       4981.48       280.79 o                         
   6  14   3       2027.56       2118.01       253.61 o                         
   7  14   3       3764.06       3823.15       278.20 o                         
   8  14   3        122.16         16.09       100.61 o                         
   9  14   3        563.90       1152.23       405.83 o                         
   1  15   3       8030.25       8909.52       557.30 o                         
   2  15   3       3804.81       4083.16       278.13 o                         
   3  15   3       4036.22       3860.33       263.18 o                         
   4  15   3        401.34        320.05       147.37 o                         
   5  15   3       5919.88       5881.17       351.97 o                         
   6  15   3        578.77        663.85       193.99 o                         
   7  15   3       1292.05       1521.94       190.93 o                         
   8  15   3         22.46        178.41       133.76 o                         
   0  16   3      10098.56      10626.25       660.38 o                         
   1  16   3      11420.43      11288.70      1010.06 o                         
   2  16   3       3986.52       3335.65       335.51 o                         
   3  16   3      10747.48      10972.80       637.40 o                         
   4  16   3        755.50        944.37       261.20 o                         
   5  16   3       1894.13       2248.55       339.82 o                         
   6  16   3          0.36        409.72       227.50 o                         
   7  16   3       3391.75       3468.90       359.57 o                         
   8  16   3        662.39        585.58       290.98 o                         
   1  17   3       5233.16       5137.79       335.49 o                         
   2  17   3         24.70        124.68        97.56 o                         
   3  17   3       7699.61       7800.00       475.45 o                         
   4  17   3       8706.91       8919.83       683.26 o                         
   5  17   3       5532.28       5760.20       563.42 o                         
   6  17   3      12371.53      11407.78       807.37 o                         
   7  17   3       1917.94       1679.22       337.98 o                         
   0  18   3      16756.83      17340.78       903.11 o                         
   1  18   3       4155.83       4383.09       327.59 o                         
   2  18   3       7865.83       8563.46       437.74 o                         
   3  18   3       6346.67       6280.11       440.07 o                         
   4  18   3       1497.05       1482.14       294.88 o                         
   5  18   3        756.64        496.31       201.07 o                         
   6  18   3        441.01        730.74       258.73 o                         
   1  19   3       4379.36       4920.20       347.75 o                         
   2  19   3        562.47        400.22       139.21 o                         
   3  19   3       2133.45       1980.31       366.06 o                         
   4  19   3          4.67       -134.06       158.49 o                         
   5  19   3       2815.27       2278.92       617.08 o                         
   0  20   3       1051.82        860.11       260.39 o                         
   1  20   3       1152.66        938.69       165.83 o                         
   2  20   3       5006.98       5275.80       443.41 o                         
   3  20   3       2318.15       2745.25       433.16 o                         
   4  20   3       3666.01       3754.78       482.13 o                         
   1  21   3       1427.20        784.47       217.45 o                         
   2  21   3       3174.61       3606.26       390.88 o                         
   0  22   3       4159.16       4500.02       512.36 o                         
   1  22   3         13.14        247.10       429.91 o                         
   0   0   4     506206.38     471199.78      9918.88 o                         
   1   0   4       7873.88       7738.75       527.89 o                         
   2   0   4      59946.56      65972.83      1743.45 o                         
   3   0   4        266.79        179.54        88.71 o                         
   4   0   4      14702.56      14517.69      1226.98 o                         
   5   0   4      49304.59      54390.20      3043.17 o                         
   6   0   4        220.70        181.22       132.90 o                         
   7   0   4      36824.80      38898.26      1245.96 o                         
   8   0   4       4436.60       4784.10       443.78 o                         
   9   0   4       2043.89       2019.36       328.89 o                         
  10   0   4         16.48       -154.37       161.82 o                         
  11   0   4         18.54        -41.95       342.54 o                         
   1   1   4     132341.02     144479.62      1967.60 o                         
   2   1   4      48414.21      48874.27       923.30 o                         
   3   1   4       2829.71       2807.05       155.83 o                         
   4   1   4       3436.22       3463.09       202.06 o                         
   5   1   4       5901.21       5968.61       214.96 o                         
   6   1   4      68984.40      71807.35      1527.21 o                         
   7   1   4       2163.37       2149.12       199.81 o                         
   8   1   4       9875.83       9754.17       443.47 o                         
   9   1   4         55.18        122.20       123.30 o                         
  10   1   4       1172.82        647.84       236.99 o                         
  11   1   4       1648.30       1706.08       241.97 o                         
   0   2   4      47971.78      46471.68      1621.06 o                         
   1   2   4      19230.41      21014.70      1437.34 o                         
   2   2   4         67.36         83.02        54.95 o                         
   3   2   4      20178.11      19711.83       420.64 o                         
   4   2   4      35789.82      34588.97       966.69 o                         
   5   2   4        477.77        433.60       104.64 o                         
   6   2   4        232.31        146.14        68.75 o                         
   7   2   4       1452.74       1277.18       162.75 o                         
   8   2   4      15768.00      15795.48       571.02 o                         
   9   2   4         71.75        -16.11        97.23 o                         
  10   2   4       2031.82       1958.86       217.54 o                         
  11   2   4        574.67        469.12       172.24 o                         
   1   3   4      21146.56      21229.58       643.30 o                         
   2   3   4      39845.77      38557.71      1251.69 o                         
   3   3   4      40751.77      39809.76       592.54 o                         
   4   3   4      12440.94      12528.73       283.36 o                         
   5   3   4      23418.15      23682.08       477.90 o                         
   6   3   4        489.47        572.30        86.21 o                         
   7   3   4         60.79        -85.65        85.65 o                         
   8   3   4       2843.02       2537.62       265.00 o                         
   9   3   4       2784.80       2989.85       468.68 o                         
  10   3   4       8541.39       9107.00       456.92 o                         
  11   3   4        423.84        382.86       195.86 o                         
   0   4   4       5160.99       5324.55       392.90 o                         
   1   4   4      25387.99      26540.31       429.75 o                         
   2   4   4      69595.02      71900.24      1011.56 o                         
   3   4   4      66471.23      69889.55      1481.90 o                         
   4   4   4      30312.11      30317.06       445.48 o                         
   5   4   4      18585.51      18843.73       384.12 o                         
   6   4   4         38.86        -35.33        76.24 o                         
   7   4   4       9029.15       9444.48       407.97 o                         
   8   4   4       1534.37       1048.97       195.44 o                         
   9   4   4       7446.73       8308.33       518.17 o                         
  10   4   4        852.20        774.14       150.31 o                         
  11   4   4       2891.06       2724.23       612.68 o                         
   1   5   4        602.55        377.58        61.96 o                         
   2   5   4       1187.11       1248.93        59.28 o                         
   3   5   4      19034.34      18766.87       306.32 o                         
   4   5   4      10271.81      10052.06       238.81 o                         
   5   5   4       8394.26       8394.54       234.23 o                         
   6   5   4        643.89        627.23        91.92 o                         
   7   5   4       1006.07        869.33       265.81 o                         
   8   5   4        760.85        896.71       178.80 o                         
   9   5   4       1070.84       1282.61       214.40 o                         
  10   5   4       1437.75       1361.30       218.78 o                         
   0   6   4         33.38         19.87        84.75 o                         
   1   6   4        457.98        502.02        72.85 o                         
   2   6   4        440.51        336.82        63.54 o                         
   3   6   4        291.52        226.98        57.12 o                         
   4   6   4        584.45        476.76        66.93 o                         
   5   6   4         58.13         43.78        56.39 o                         
   6   6   4          0.82         -6.16        62.29 o                         
   7   6   4        445.98        481.10       100.96 o                         
   8   6   4         92.25         45.67       115.02 o                         
   9   6   4        365.50        247.90       164.03 o                         
  10   6   4          9.99        224.33       163.30 o                         
   1   7   4      11854.60      11430.23       236.98 o                         
   2   7   4       3746.41       3395.59       126.75 o                         
   3   7   4      28101.64      27363.81       376.93 o                         
   4   7   4      14365.69      14142.12       321.24 o                         
   5   7   4      12851.49      12983.05       333.05 o                         
   6   7   4       1230.91       1173.03       116.25 o                         
   7   7   4        300.71        388.42       115.29 o                         
   8   7   4       4236.66       4264.23       384.29 o                         
   9   7   4       1723.09       2351.08       318.64 o                         
  10   7   4       4137.54       4678.85       446.78 o                         
   0   8   4       1375.69       1711.71       235.56 o                         
   1   8   4      15724.67      15411.28       292.45 o                         
   2   8   4      38452.51      38821.72       458.92 o                         
   3   8   4      40236.54      39072.69       537.25 o                         
   4   8   4      29457.02      29797.99       442.23 o                         
   5   8   4       5380.22       5277.76       211.21 o                         
   6   8   4        219.58        252.56        94.32 o                         
   7   8   4       5512.31       5951.32       337.97 o                         
   8   8   4       2600.90       2400.56       298.97 o                         
   9   8   4       6040.66       6267.55       485.52 o                         
  10   8   4        708.77        638.75       206.30 o                         
   1   9   4       5180.09       4931.10       153.23 o                         
   2   9   4      32991.00      31499.87       405.31 o                         
   3   9   4      15327.23      14751.68       308.05 o                         
   4   9   4       8827.68       8151.40       229.87 o                         
   5   9   4       6958.08       6329.45       276.86 o                         
   6   9   4       2655.02       2876.18       202.30 o                         
   7   9   4        354.94        305.73        87.09 o                         
   8   9   4        871.27        771.00       164.31 o                         
   9   9   4       1952.22       2431.11       312.21 o                         
  10   9   4       5685.33       5937.83       511.83 o                         
   0  10   4     102126.97     103381.48      1374.86 o                         
   1  10   4       1759.25       1594.48        88.98 o                         
   2  10   4       2688.83       2817.52       209.39 o                         
   3  10   4        378.67        371.01        63.70 o                         
   4  10   4      14957.50      14329.17       368.04 o                         
   5  10   4      11005.33      10842.89       319.25 o                         
   6  10   4          0.79         22.62        72.61 o                         
   7  10   4       5317.79       5514.87       281.70 o                         
   8  10   4       5957.66       5993.32       383.17 o                         
   9  10   4         13.21        228.56       182.24 o                         
   1  11   4      47841.35      47019.28       628.09 o                         
   2  11   4       9897.72       9818.85       232.64 o                         
   3  11   4       2492.79       2317.30       121.45 o                         
   4  11   4        863.57        800.47       126.70 o                         
   5  11   4         21.11        132.79        70.99 o                         
   6  11   4      48076.57      50688.50       812.60 o                         
   7  11   4        779.83        704.18       119.89 o                         
   8  11   4       9117.17       9815.42       508.29 o                         
   9  11   4        288.98        247.16       167.87 o                         
   0  12   4     113016.41     117672.46      1971.84 o                         
   1  12   4       5093.89       5063.32       216.99 o                         
   2  12   4      14428.95      13775.88       304.66 o                         
   3  12   4         30.93         96.27        50.29 o                         
   4  12   4       6292.67       6042.32       212.84 o                         
   5  12   4      14833.37      14702.31       385.35 o                         
   6  12   4         18.38        -81.91        81.91 o                         
   7  12   4      17365.23      18978.01       500.66 o                         
   8  12   4       2796.43       2617.98       236.61 o                         
   9  12   4       1103.46        903.49       229.80 o                         
   1  13   4      12776.10      13288.93       366.39 o                         
   2  13   4      19068.87      18716.00       407.91 o                         
   3  13   4        134.47        124.59        60.88 o                         
   4  13   4          0.06         59.90        74.24 o                         
   5  13   4       1735.82       1933.94       157.91 o                         
   6  13   4       9358.52       9626.38       455.80 o                         
   7  13   4        859.13        823.44       136.85 o                         
   8  13   4       1130.31       1329.48       189.13 o                         
   9  13   4        556.56        896.26       248.03 o                         
   0  14   4        860.42        626.30       151.97 o                         
   1  14   4       4047.82       3674.34       193.39 o                         
   2  14   4        225.11        193.54        73.36 o                         
   3  14   4       5570.20       5423.36       239.36 o                         
   4  14   4       9730.06       9591.53       336.46 o                         
   5  14   4        741.88        869.31       124.84 o                         
   6  14   4        263.26        429.87       113.50 o                         
   7  14   4          1.84          5.59       104.19 o                         
   8  14   4       5329.37       5475.70       492.72 o                         
   1  15   4       9683.57       9588.93       425.06 o                         
   2  15   4       8779.16       8965.68       472.40 o                         
   3  15   4      13040.42      13361.03       440.55 o                         
   4  15   4       3167.22       2910.70       244.20 o                         
   5  15   4       7304.32       6869.69       384.51 o                         
   6  15   4        201.11        183.42       102.46 o                         
   7  15   4         14.97        122.50       109.62 o                         
   8  15   4       1159.94        903.79       161.28 o                         
   0  16   4       2090.20       2174.15       551.90 o                         
   1  16   4        821.23        605.26       140.28 o                         
   2  16   4       5426.51       5677.82       485.95 o                         
   3  16   4       7498.36       8277.83       477.75 o                         
   4  16   4       4831.64       5277.89       504.26 o                         
   5  16   4       3248.61       2809.03       403.64 o                         
   6  16   4        271.56       -115.76       243.61 o                         
   7  16   4       2103.01       2158.91       291.98 o                         
   8  16   4        106.09        263.02       182.55 o                         
   1  17   4        147.36        222.23        95.40 o                         
   2  17   4         10.34         15.32        97.79 o                         
   3  17   4        380.12        386.14       179.57 o                         
   4  17   4        492.70        158.86       202.56 o                         
   5  17   4        585.00        271.89       165.10 o                         
   6  17   4        524.20        638.90       208.38 o                         
   7  17   4        206.32        578.28       201.35 o                         
   0  18   4        327.94        323.75       230.25 o                         
   1  18   4        733.55        865.52       159.54 o                         
   2  18   4       2267.74       2277.95       231.60 o                         
   3  18   4        601.74        552.76       194.59 o                         
   4  18   4       2410.13       1923.83       412.33 o                         
   5  18   4       1246.71       1851.14       358.55 o                         
   6  18   4          0.06         81.11       195.48 o                         
   1  19   4       4559.03       4251.84       328.35 o                         
   2  19   4       4594.89       4381.77       325.10 o                         
   3  19   4       6408.33       6666.72       612.98 o                         
   4  19   4       2444.71       2445.41       422.07 o                         
   5  19   4       2082.17       1903.73       487.27 o                         
   0  20   4         20.90       -129.12       187.81 o                         
   1  20   4       1812.32       1543.72       284.46 o                         
   2  20   4       2689.86       2507.40       316.05 o                         
   3  20   4       3074.85       2627.64       950.55 o                         
   1  21   4        244.18         91.11       225.76 o                         
   2  21   4       4730.59       5282.88       449.78 o                         
   0  22   4      18720.61      17879.98      1422.26 o                         
   1  22   4          8.13          5.79       331.66 o                         
   1   1   5      40694.98      44268.50       652.61 o                         
   2   1   5       9647.28       9738.71       588.83 o                         
   3   1   5      18148.72      17951.85       404.60 o                         
   4   1   5       4291.03       3860.68       199.78 o                         
   5   1   5      13667.19      14430.12       392.24 o                         
   6   1   5      14050.87      13624.83       470.54 o                         
   7   1   5        400.73        522.83       122.07 o                         
   8   1   5       1642.47       1941.30       200.11 o                         
   9   1   5          2.77        -21.59       109.37 o                         
  10   1   5         36.18        275.19       178.61 o                         
  11   1   5        633.13        846.25       185.16 o                         
   0   2   5      89351.95      87638.21      2452.84 o                         
   1   2   5       8879.98       9114.03       358.19 o                         
   2   2   5      39295.88      40122.76       629.26 o                         
   3   2   5      31573.06      31501.12       571.76 o                         
   4   2   5      11140.92      10869.08       288.65 o                         
   5   2   5      43237.33      43978.98       710.19 o                         
   6   2   5        100.23         86.16        55.59 o                         
   7   2   5      15308.88      15644.21       537.55 o                         
   8   2   5       2944.56       3147.52       255.70 o                         
   9   2   5       6254.26       6538.30       389.88 o                         
  10   2   5         32.23         22.91       177.00 o                         
  11   2   5       1880.77       2007.56       233.03 o                         
   1   3   5      23286.93      24286.61       443.71 o                         
   2   3   5      19054.54      18378.08       371.24 o                         
   3   3   5      22982.54      22851.59       468.72 o                         
   4   3   5       1100.77        942.51        91.52 o                         
   5   3   5       1692.41       1834.02       133.96 o                         
   6   3   5      28409.74      29133.78       593.39 o                         
   7   3   5         23.68        -36.66        86.70 o                         
   8   3   5       2688.04       2619.65       242.74 o                         
   9   3   5         23.91        138.28       185.87 o                         
  10   3   5       1590.82       1629.29       223.11 o                         
  11   3   5       2627.05       2208.52       322.15 o                         
   0   4   5      66881.84      67352.91      1010.74 o                         
   1   4   5       8892.78       9710.01       215.24 o                         
   2   4   5      10584.82      11546.34       463.26 o                         
   3   4   5       8252.41       7830.43       239.45 o                         
   4   4   5      40893.11      41140.15       598.28 o                         
   5   4   5        104.81        134.16        58.52 o                         
   6   4   5        437.15        628.82        92.15 o                         
   7   4   5         11.53        -43.60        92.23 o                         
   8   4   5       8935.07       8691.76       478.03 o                         
   9   4   5         47.30        267.29       157.80 o                         
  10   4   5        486.96        557.30       205.62 o                         
  11   4   5         46.31       -134.28       239.75 o                         
   1   5   5      15881.54      15553.36       598.86 o                         
   2   5   5     180903.00     191337.11      5650.27 o                         
   3   5   5      57590.23      56939.79       867.02 o                         
   4   5   5      10758.27      11005.87       301.42 o                         
   5   5   5      17051.02      16852.29       371.43 o                         
   6   5   5       6726.48       6714.10       270.37 o                         
   7   5   5        498.63        505.15       123.58 o                         
   8   5   5        130.42        130.61       164.18 o                         
   9   5   5       1322.20        854.68       262.21 o                         
  10   5   5       7839.65       8088.99       574.44 o                         
   0   6   5      25092.46      24163.28       697.15 o                         
   1   6   5       4989.80       4637.96       176.86 o                         
   2   6   5       2212.79       2215.22       125.50 o                         
   3   6   5      42477.14      42186.98       621.27 o                         
   4   6   5      87663.37      86976.88      1206.04 o                         
   5   6   5      34290.59      34058.76       571.11 o                         
   6   6   5       6898.52       6472.08       270.61 o                         
   7   6   5       5582.73       5902.86       312.15 o                         
   8   6   5      24280.48      26921.79       908.69 o                         
   9   6   5       8867.46       9121.47       597.82 o                         
  10   6   5       2352.47       2418.39       323.76 o                         
   1   7   5       5424.16       5205.90       198.58 o                         
   2   7   5     108821.04     110869.68      1323.39 o                         
   3   7   5      19528.12      19419.65       375.09 o                         
   4   7   5       1843.84       1779.86       156.84 o                         
   5   7   5       8729.92       8849.62       302.66 o                         
   6   7   5      11355.19      11787.71       375.91 o                         
   7   7   5          4.66       -107.59       107.59 o                         
   8   7   5        120.38        325.50       173.88 o                         
   9   7   5         69.44         23.66       310.18 o                         
  10   7   5       6255.97       6220.31       593.84 o                         
   0   8   5      92828.65      93331.58      1869.92 o                         
   1   8   5        439.69        418.33        71.22 o                         
   2   8   5       5185.56       4908.96       200.21 o                         
   3   8   5         61.83        -12.61        43.73 o                         
   4   8   5       7537.66       7300.04       215.18 o                         
   5   8   5       1968.15       2006.27       217.21 o                         
   6   8   5       1214.96       1150.48       151.07 o                         
   7   8   5       2811.17       2401.43       224.83 o                         
   8   8   5       6387.78       6870.54       500.15 o                         
   9   8   5        508.32        822.88       221.35 o                         
  10   8   5         59.05        -46.59       194.99 o                         
   1   9   5      40370.92      39965.57       713.61 o                         
   2   9   5      10076.66      10323.19       281.31 o                         
   3   9   5      14527.60      13936.33       302.76 o                         
   4   9   5        691.32        544.17        84.19 o                         
   5   9   5       1435.21       1633.37       146.88 o                         
   6   9   5      11759.89      11255.99       449.38 o                         
   7   9   5         10.04        141.90       106.12 o                         
   8   9   5       2852.19       2662.39       322.58 o                         
   9   9   5       1117.93        744.35       234.66 o                         
  10   9   5        277.74        125.72       492.19 o                         
   0  10   5      40936.24      39836.51      1575.46 o                         
   1  10   5       3287.66       3324.68       163.47 o                         
   2  10   5       8985.66       8581.31       266.97 o                         
   3  10   5       5970.97       5654.77       194.06 o                         
   4  10   5        119.41         76.29        64.38 o                         
   5  10   5      13554.59      13742.53       386.84 o                         
   6  10   5        531.14        405.16       115.27 o                         
   7  10   5       8097.91       7966.01       376.15 o                         
   8  10   5        823.33       1109.90       210.74 o                         
   9  10   5       3696.16       3502.41       382.35 o                         
   1  11   5       4545.07       4078.18       175.58 o                         
   2  11   5       1561.84       1514.53       119.87 o                         
   3  11   5       4224.84       4227.53       172.64 o                         
   4  11   5         75.10         22.52        65.85 o                         
   5  11   5       1705.75       1584.54       145.15 o                         
   6  11   5       2016.54       1964.80       165.97 o                         
   7  11   5         96.83        -14.22        97.56 o                         
   8  11   5        844.30        857.64       165.69 o                         
   9  11   5         63.82        208.56       254.28 o                         
   0  12   5         12.07         -9.77        99.18 o                         
   1  12   5       1717.99       1683.59       131.70 o                         
   2  12   5         13.02         -0.91        55.58 o                         
   3  12   5       3620.84       3447.83       166.86 o                         
   4  12   5         34.42         88.13        62.15 o                         
   5  12   5       1557.10       1760.55       143.12 o                         
   6  12   5          3.44         33.95        90.16 o                         
   7  12   5       2355.56       2633.73       204.98 o                         
   8  12   5        627.42        577.71       171.64 o                         
   9  12   5        141.41        133.52       147.26 o                         
   1  13   5      18775.25      21033.96       653.52 o                         
   2  13   5       3243.66       2993.42       161.77 o                         
   3  13   5      10519.75      10411.29       283.44 o                         
   4  13   5       6297.30       6229.67       248.31 o                         
   5  13   5       7352.06       7469.72       310.47 o                         
   6  13   5       9939.60       9902.27       528.63 o                         
   7  13   5       1371.18       1279.59       168.66 o                         
   8  13   5       1481.32       1402.53       194.41 o                         
   9  13   5        284.69        666.96       261.19 o                         
   0  14   5      30867.96      31340.68       934.00 o                         
   1  14   5       1333.36       1367.91       128.16 o                         
   2  14   5       1947.08       1999.06       142.62 o                         
   3  14   5       6962.19       7138.61       259.16 o                         
   4  14   5       4025.04       4148.69       252.06 o                         
   5  14   5      13405.79      13414.08       473.64 o                         
   6  14   5         52.37        227.03       101.44 o                         
   7  14   5       6989.10       7320.79       390.03 o                         
   8  14   5       3458.39       3465.77       297.03 o                         
   1  15   5       1241.37       1386.08       177.92 o                         
   2  15   5      10786.97      11124.24       401.80 o                         
   3  15   5        887.43        868.67       113.81 o                         
   4  15   5        129.35        186.41       138.63 o                         
   5  15   5          2.03        -68.27       130.58 o                         
   6  15   5       8139.71       7302.92       420.79 o                         
   7  15   5         94.31        151.00       118.49 o                         
   8  15   5        465.45        597.51       148.80 o                         
   0  16   5       5882.64       5557.89       664.98 o                         
   1  16   5        845.48       1119.43       163.42 o                         
   2  16   5        482.60        355.09       127.59 o                         
   3  16   5       4975.04       5249.68       445.97 o                         
   4  16   5      13687.04      12665.60       779.35 o                         
   5  16   5       1164.64        904.42       155.02 o                         
   6  16   5        270.38        272.66       176.50 o                         
   7  16   5       1359.63       1288.21       200.60 o                         
   8  16   5       5496.96       5177.39       775.40 o                         
   1  17   5       9067.47       9333.92       448.09 o                         
   2  17   5      21704.17      21741.26       693.23 o                         
   3  17   5      12121.36      11608.85       673.61 o                         
   4  17   5       1516.04       1623.42       317.48 o                         
   5  17   5       3595.20       4255.07       485.67 o                         
   6  17   5       2143.54       2013.21       349.66 o                         
   7  17   5         63.62        121.77       204.37 o                         
   0  18   5       2906.21       2798.36       367.43 o                         
   1  18   5        884.49       1071.24       260.05 o                         
   2  18   5        475.75        312.81       130.31 o                         
   3  18   5       3769.25       3960.63       363.60 o                         
   4  18   5      15474.28      15596.76       920.38 o                         
   5  18   5       2221.18       2480.04       394.44 o                         
   6  18   5        618.53        249.29       321.20 o                         
   1  19   5        119.74       -109.12       109.12 o                         
   2  19   5       7344.95       7093.60       492.82 o                         
   3  19   5        658.95        365.37       545.38 o                         
   4  19   5         19.92         96.36       178.04 o                         
   5  19   5        617.48          7.85       175.51 o                         
   0  20   5       6528.12       7175.89       715.90 o                         
   1  20   5         46.64        314.89       155.91 o                         
   2  20   5        988.64        994.72       236.16 o                         
   3  20   5       1785.86       1526.36       311.37 o                         
   1  21   5       7041.07       7276.55       444.77 o                         
   2  21   5        565.49        423.16       167.18 o                         
   0  22   5       1832.86       1745.29       458.79 o                         
   1  22   5        103.35        180.91       138.68 o                         
   0   0   6      11730.48      11026.75       585.66 o                         
   1   0   6      30764.79      30487.00      1554.08 o                         
   2   0   6      83658.06      87725.16      3454.09 o                         
   3   0   6      41016.13      39792.50      1042.37 o                         
   4   0   6     139867.30     141946.12      2606.42 o                         
   5   0   6      25969.33      26743.24      1115.81 o                         
   6   0   6       2085.57       2249.36       576.13 o                         
   7   0   6       4975.91       4148.72       472.72 o                         
   8   0   6       5943.27       6320.18       503.25 o                         
   9   0   6       1156.67        994.03       246.46 o                         
  10   0   6       3347.88       3166.94       423.35 o                         
  11   0   6       4485.61       5006.89       676.54 o                         
   1   1   6      12616.49      12632.20       300.78 o                         
   2   1   6      31914.53      30769.08       546.62 o                         
   3   1   6      22229.35      21636.39       467.51 o                         
   4   1   6      19275.28      18703.94       463.74 o                         
   5   1   6      24849.34      27156.29      1149.25 o                         
   6   1   6       1724.56       1592.26       172.54 o                         
   7   1   6       2411.58       2368.21       208.54 o                         
   8   1   6       3747.63       3922.22       286.98 o                         
   9   1   6       4642.91       4982.35       348.37 o                         
  10   1   6      11298.91      11503.55       554.44 o                         
  11   1   6        340.93        141.81       122.11 o                         
   0   2   6      13663.40      11554.58       730.48 o                         
   1   2   6       4772.95       4399.61       392.42 o                         
   2   2   6       4720.84       4958.10       305.21 o                         
   3   2   6      15639.73      15183.75       379.43 o                         
   4   2   6      28099.72      27537.41       577.83 o                         
   5   2   6       3856.27       3682.03       198.60 o                         
   6   2   6         37.75         84.78        70.05 o                         
   7   2   6       5409.85       5239.57       307.16 o                         
   8   2   6       1841.00       1749.37       203.48 o                         
   9   2   6        355.87        203.38       126.56 o                         
  10   2   6          8.82         65.82       121.07 o                         
  11   2   6       1192.41       1204.46       236.73 o                         
   1   3   6       8925.23       8446.69       509.50 o                         
   2   3   6        112.31         86.33        50.99 o                         
   3   3   6       4267.70       4051.13       186.68 o                         
   4   3   6      19102.96      17448.36       525.06 o                         
   5   3   6       9096.70       8928.47       290.80 o                         
   6   3   6      38001.23      39967.30       715.99 o                         
   7   3   6       1022.50        899.26       141.02 o                         
   8   3   6       8353.75       8402.47       417.47 o                         
   9   3   6       1930.31       1563.08       209.94 o                         
  10   3   6        252.28        293.38       169.90 o                         
  11   3   6         46.29        398.93       260.22 o                         
   0   4   6      53139.37      47709.12      1203.28 o                         
   1   4   6      45581.54      48257.22       811.85 o                         
   2   4   6      28849.84      27530.06       810.15 o                         
   3   4   6       1136.00        968.76       103.03 o                         
   4   4   6       9178.61       8801.43       313.30 o                         
   5   4   6       5373.03       4809.16       214.80 o                         
   6   4   6       1484.88       1374.27       130.60 o                         
   7   4   6       8245.17       8531.86       412.74 o                         
   8   4   6       2045.21       2431.18       245.08 o                         
   9   4   6        488.62        461.50       207.23 o                         
  10   4   6        700.02        676.37       246.25 o                         
  11   4   6         28.35        853.79       389.45 o                         
   1   5   6       5652.39       5700.53       247.63 o                         
   2   5   6        627.47        614.44        95.71 o                         
   3   5   6        502.87        390.65        91.49 o                         
   4   5   6      19791.80      19970.63       389.98 o                         
   5   5   6       3811.56       3806.19       193.76 o                         
   6   5   6       8305.30       8491.33       305.29 o                         
   7   5   6        425.57        477.24       113.40 o                         
   8   5   6       4551.90       4824.03       377.77 o                         
   9   5   6       1082.51        981.43       267.60 o                         
  10   5   6        749.43        549.14       176.81 o                         
   0   6   6       9070.24       8900.57       723.47 o                         
   1   6   6        419.28        684.43        84.47 o                         
   2   6   6       7078.03       7127.89       208.11 o                         
   3   6   6        937.52        848.30        72.38 o                         
   4   6   6         29.04         35.04        47.42 o                         
   5   6   6       1022.89        942.28        93.81 o                         
   6   6   6        623.62        629.97       103.71 o                         
   7   6   6         10.65        116.49       155.60 o                         
   8   6   6         47.30        441.81       212.59 o                         
   9   6   6         44.96         45.46       161.99 o                         
  10   6   6         79.74        133.62       269.54 o                         
   1   7   6      17273.62      17749.04       391.33 o                         
   2   7   6        929.63        905.03       114.73 o                         
   3   7   6       1186.30       1239.35       129.51 o                         
   4   7   6      14494.24      14304.60       588.94 o                         
   5   7   6       2730.25       2588.45       168.38 o                         
   6   7   6      24428.60      25505.15       582.73 o                         
   7   7   6       1748.44       1807.20       217.44 o                         
   8   7   6       6732.28       6736.22      1451.76 o                         
   9   7   6        958.21       1069.37       264.84 o                         
  10   7   6        975.80        749.08       356.34 o                         
   0   8   6      84915.14      84599.96      1767.07 o                         
   1   8   6      19904.48      20152.82       435.87 o                         
   2   8   6      36444.57      36154.34       628.90 o                         
   3   8   6       5470.28       5784.30       207.72 o                         
   4   8   6       2850.06       2650.82       146.00 o                         
   5   8   6       3451.53       3162.04       224.76 o                         
   6   8   6       2764.46       2506.24       212.91 o                         
   7   8   6       3877.85       3845.12       340.45 o                         
   8   8   6       2432.51       2670.71       599.32 o                         
   9   8   6         39.07       -152.09       198.62 o                         
  10   8   6        215.49        422.25       215.04 o                         
   1   9   6       8036.43       7890.14       305.85 o                         
   2   9   6      12003.17      11379.15       563.84 o                         
   3   9   6       3352.86       3355.60       165.76 o                         
   4   9   6       1260.38       1193.86       132.96 o                         
   5   9   6       6494.67       6384.60       292.83 o                         
   6   9   6      16531.31      15884.20       548.03 o                         
   7   9   6       2228.91       2453.48       236.03 o                         
   8   9   6       2875.98       2650.47       383.86 o                         
   9   9   6       1754.93       1787.62       286.15 o                         
   0  10   6      11218.41      11071.47       912.38 o                         
   1  10   6      18601.67      18546.55       501.38 o                         
   2  10   6       3739.80       3712.08       180.60 o                         
   3  10   6       4012.28       3900.71       187.52 o                         
   4  10   6      18847.64      18940.13       504.20 o                         
   5  10   6        959.70        917.22       122.50 o                         
   6  10   6       2238.03       2041.69       183.03 o                         
   7  10   6       3066.06       3114.84       272.21 o                         
   8  10   6       3564.21       3833.40       393.44 o                         
   9  10   6        690.13        891.33       204.16 o                         
   1  11   6       5538.35       5277.67       315.34 o                         
   2  11   6      40070.88      41004.91       681.26 o                         
   3  11   6       3259.84       3479.36       181.75 o                         
   4  11   6      13424.81      13033.78       424.86 o                         
   5  11   6      10503.83      10571.32       491.30 o                         
   6  11   6        427.98        482.12       112.43 o                         
   7  11   6       1435.27       1609.28       174.68 o                         
   8  11   6       4096.98       4102.92       334.87 o                         
   9  11   6       2625.58       2893.25       364.15 o                         
   0  12   6        340.35        499.62       145.18 o                         
   1  12   6      14780.92      14532.31       419.51 o                         
   2  12   6      27295.02      27472.90       547.30 o                         
   3  12   6       8527.94       8305.73       291.78 o                         
   4  12   6      35115.09      35254.70       755.29 o                         
   5  12   6       3021.34       2994.37       200.15 o                         
   6  12   6       2350.96       2047.99       173.36 o                         
   7  12   6       1881.36       1841.44       179.88 o                         
   8  12   6       3946.21       4089.01       301.91 o                         
   9  12   6       1790.95       1803.67       294.39 o                         
   1  13   6       5820.35       5651.54       246.14 o                         
   2  13   6       6783.41       6850.39       267.61 o                         
   3  13   6       8292.86       8257.89       272.38 o                         
   4  13   6       1621.58       1618.91       136.92 o                         
   5  13   6       6163.95       6173.95       289.01 o                         
   6  13   6       2239.55       2482.31       199.52 o                         
   7  13   6        700.54        700.94       137.32 o                         
   8  13   6        136.06        515.08       184.46 o                         
   9  13   6       2378.81       2191.83       532.36 o                         
   0  14   6      18059.89      17996.72       653.64 o                         
   1  14   6        883.68        766.52        99.10 o                         
   2  14   6       1243.67       1258.49       126.39 o                         
   3  14   6       5631.62       5811.20       242.02 o                         
   4  14   6       1960.40       1902.30       227.49 o                         
   5  14   6       1513.02       1371.95       157.41 o                         
   6  14   6          3.86        -29.35       109.58 o                         
   7  14   6       2814.14       2369.78       232.34 o                         
   8  14   6        170.23        279.03       187.19 o                         
   1  15   6       4599.90       4323.15       225.68 o                         
   2  15   6        383.37        389.93        96.22 o                         
   3  15   6         11.60        -68.69        89.79 o                         
   4  15   6       5142.33       4953.99       287.26 o                         
   5  15   6        729.05        506.77       154.55 o                         
   6  15   6      12910.33      12569.29       559.20 o                         
   7  15   6         22.70        121.58       116.19 o                         
   8  15   6       5501.19       5004.88       353.18 o                         
   0  16   6      10125.11      10781.40       667.86 o                         
   1  16   6        459.24        546.78       140.67 o                         
   2  16   6      11213.79      11058.14       472.80 o                         
   3  16   6        804.49        652.49       135.83 o                         
   4  16   6       1696.68       1542.90       220.65 o                         
   5  16   6       1008.48        766.63       150.34 o                         
   6  16   6        882.43        636.76       148.02 o                         
   7  16   6        839.55        724.87       164.71 o                         
   8  16   6         79.14        -36.34       162.38 o                         
   1  17   6        196.89        233.73       111.17 o                         
   2  17   6        121.51        206.99        94.15 o                         
   3  17   6          4.57          1.73       148.29 o                         
   4  17   6        225.43        -20.25       234.06 o                         
   5  17   6        215.08         31.77       405.27 o                         
   6  17   6         77.87         89.23       163.13 o                         
   7  17   6          0.65        429.47       299.05 o                         
   0  18   6      14553.41      14492.69       830.05 o                         
   1  18   6        167.92         91.56       131.88 o                         
   2  18   6       3434.03       3645.13       289.93 o                         
   3  18   6          0.26       -118.34       118.34 o                         
   4  18   6        398.44        253.32       165.83 o                         
   5  18   6        679.72        907.79       238.64 o                         
   6  18   6        168.75         -4.11       337.65 o                         
   1  19   6       3136.99       3450.08       293.47 o                         
   2  19   6          2.68         -6.35       170.87 o                         
   3  19   6         59.64        313.47       233.64 o                         
   4  19   6       2588.86       2069.39       349.07 o                         
   0  20   6      18249.12      20644.04      1058.59 o                         
   1  20   6       1369.48       1351.60       201.24 o                         
   2  20   6       4948.72       5519.70       457.07 o                         
   3  20   6       2000.47       1348.84       445.55 o                         
   1  21   6       1439.91       1121.42       263.12 o                         
   2  21   6       3475.72       3149.01       422.79 o                         
   1   1   7       1961.07       2017.08       183.82 o                         
   2   1   7      31560.24      31948.95       589.86 o                         
   3   1   7      38678.12      39666.30       704.10 o                         
   4   1   7      15593.66      16031.66       435.54 o                         
   5   1   7       6800.06       6766.36       242.21 o                         
   6   1   7       7811.77       7299.24       340.98 o                         
   7   1   7          5.88        -98.70        98.70 o                         
   8   1   7       2586.42       2721.29       249.76 o                         
   9   1   7        301.88        438.18       140.38 o                         
  10   1   7       1176.91       1210.35       183.69 o                         
  11   1   7        172.51        129.03       172.85 o                         
   0   2   7      21709.80      20041.90       958.61 o                         
   1   2   7        546.73        635.96       100.10 o                         
   2   2   7      23191.48      23203.46       430.03 o                         
   3   2   7      67890.54      68715.17      1118.04 o                         
   4   2   7      31315.12      32696.99       660.72 o                         
   5   2   7       1160.25       1141.79       113.99 o                         
   6   2   7       4901.05       4819.13       277.60 o                         
   7   2   7       1569.30       1313.06       166.73 o                         
   8   2   7         43.16         80.77        99.21 o                         
   9   2   7       8397.79       8207.61       440.20 o                         
  10   2   7       1203.82       1350.37       207.80 o                         
  11   2   7       5319.62       4436.18       527.95 o                         
   1   3   7      11385.78      12246.51       467.83 o                         
   2   3   7         26.68         40.01        56.63 o                         
   3   3   7      41312.43      41607.88       722.97 o                         
   4   3   7      12101.68      12014.26       367.98 o                         
   5   3   7      12786.22      12425.52       349.55 o                         
   6   3   7       4979.32       4874.46       229.45 o                         
   7   3   7       4111.91       4320.21       305.07 o                         
   8   3   7        820.58        552.06       235.79 o                         
   9   3   7       5039.90       5303.08       363.00 o                         
  10   3   7        715.22        546.66       167.18 o                         
   0   4   7       1277.99       1235.99       138.45 o                         
   1   4   7       5838.43       5524.13       392.71 o                         
   2   4   7          2.92         51.22        85.35 o                         
   3   4   7      37064.44      36340.39       656.05 o                         
   4   4   7       2351.68       2265.42       167.62 o                         
   5   4   7      21093.77      21694.95       484.52 o                         
   6   4   7        533.91        702.35       106.43 o                         
   7   4   7      12393.86      12924.18       511.93 o                         
   8   4   7        748.47        928.59       152.17 o                         
   9   4   7       1980.41       2291.88       240.60 o                         
  10   4   7          9.95          3.67       160.20 o                         
   1   5   7     123110.44     123384.67      3454.06 o                         
   2   5   7      12418.38      12274.45       324.82 o                         
   3   5   7       2295.66       2097.19       150.63 o                         
   4   5   7      16654.12      16330.63       553.68 o                         
   5   5   7       2786.29       2898.26       172.59 o                         
   6   5   7       3504.68       3400.93       196.93 o                         
   7   5   7       8785.70       8284.57       383.81 o                         
   8   5   7       2465.14       2546.25       235.72 o                         
   9   5   7       4446.61       4590.92       518.64 o                         
  10   5   7       2221.77       1647.08       372.77 o                         
   0   6   7       5602.71       4895.10       193.91 o                         
   1   6   7      21432.29      20827.43       400.27 o                         
   2   6   7      17590.63      17346.26       361.05 o                         
   3   6   7       5698.09       5639.98       212.56 o                         
   4   6   7      12142.82      12130.46       329.06 o                         
   5   6   7      23112.68      23390.04       511.34 o                         
   6   6   7        211.83        184.07        70.15 o                         
   7   6   7      34417.17      36930.59       873.88 o                         
   8   6   7         38.82        596.95       229.19 o                         
   9   6   7          2.04        -66.31       263.73 o                         
  10   6   7       1269.41       1418.02       335.01 o                         
   1   7   7      70195.71      71634.60      1102.71 o                         
   2   7   7       2208.77       2066.77       109.43 o                         
   3   7   7        362.43        407.66        64.72 o                         
   4   7   7       3662.19       3343.94       148.58 o                         
   5   7   7       2939.12       2717.00       154.78 o                         
   6   7   7       1865.40       1598.06       159.53 o                         
   7   7   7       6478.37       6574.37       409.58 o                         
   8   7   7       1347.02       1213.48       291.15 o                         
   9   7   7       4909.22       4490.59       527.82 o                         
  10   7   7       1406.22       1159.81       221.18 o                         
   0   8   7       1724.97       1528.40       198.63 o                         
   1   8   7      35711.20      36434.11       719.12 o                         
   2   8   7       2529.43       2130.57       147.24 o                         
   3   8   7      10417.46       9727.01       369.16 o                         
   4   8   7          6.98         86.53        77.54 o                         
   5   8   7       1041.36        901.41       128.91 o                         
   6   8   7        152.43         98.99       108.60 o                         
   7   8   7       4725.97       4442.91       343.95 o                         
   8   8   7        153.63        357.87       460.04 o                         
   9   8   7       3758.70       4413.03       556.48 o                         
  10   8   7        141.03        237.54       175.94 o                         
   1   9   7         19.41         20.48        70.37 o                         
   2   9   7       2797.12       2468.47       158.39 o                         
   3   9   7      20629.83      20925.81       594.22 o                         
   4   9   7      10191.56       9708.07       352.84 o                         
   5   9   7       8302.16       7882.14       332.13 o                         
   6   9   7       8537.25       8036.03       352.24 o                         
   7   9   7       1718.69       1563.15       226.88 o                         
   8   9   7       2734.44       2908.18       479.20 o                         
   9   9   7       5026.61       4604.71       442.08 o                         
   0  10   7      21385.85      24296.37      1368.63 o                         
   1  10   7       1939.26       1796.40       158.41 o                         
   2  10   7      14939.73      15165.05       412.03 o                         
   3  10   7       9392.35       9727.43       301.59 o                         
   4  10   7      13224.14      12912.86       419.41 o                         
   5  10   7       5598.03       5562.90       283.75 o                         
   6  10   7       3690.88       4060.98       253.09 o                         
   7  10   7       1592.44       1756.00       211.23 o                         
   8  10   7          2.90         -2.19       186.93 o                         
   9  10   7       5525.30       5777.17       564.12 o                         
   1  11   7        368.43        351.55       147.58 o                         
   2  11   7       2919.19       2695.83       179.18 o                         
   3  11   7       1418.02       1213.81       120.07 o                         
   4  11   7       1573.96       1526.14       148.17 o                         
   5  11   7         38.39        -68.01        90.65 o                         
   6  11   7        416.94        302.65       103.72 o                         
   7  11   7         36.08        -91.90        91.90 o                         
   8  11   7        221.22        276.63       130.52 o                         
   9  11   7         50.92        148.58       141.30 o                         
   0  12   7       4744.27       4642.80       372.38 o                         
   1  12   7       4672.69       4608.56       265.99 o                         
   2  12   7       1163.25       1244.83       121.42 o                         
   3  12   7       1548.62       1575.99       138.39 o                         
   4  12   7        189.50        145.76        88.71 o                         
   5  12   7        347.20        189.21       132.44 o                         
   6  12   7        483.63        536.84       117.16 o                         
   7  12   7          1.21        -97.12        97.12 o                         
   8  12   7        170.57        120.58       210.76 o                         
   9  12   7       1152.23        776.43       487.50 o                         
   1  13   7       3759.49       3878.39       274.77 o                         
   2  13   7       6453.05       6320.82       290.02 o                         
   3  13   7      23133.01      22771.63       526.04 o                         
   4  13   7       6616.36       6135.76       398.97 o                         
   5  13   7       7593.81       8265.01       344.89 o                         
   6  13   7       5334.52       5220.79       283.86 o                         
   7  13   7          5.62         -8.46       107.33 o                         
   8  13   7       2152.88       2285.76       302.58 o                         
   0  14   7       4554.09       4594.79       342.91 o                         
   1  14   7       8182.42       8416.33       317.37 o                         
   2  14   7       5820.95       6186.17       281.84 o                         
   3  14   7      11857.50      12149.92       355.67 o                         
   4  14   7       3701.94       3692.41       229.44 o                         
   5  14   7        208.17        336.31        93.74 o                         
   6  14   7        955.82        914.59       247.61 o                         
   7  14   7        198.98        348.50       133.70 o                         
   8  14   7         64.07        424.48       193.16 o                         
   1  15   7       5323.12       5381.26       259.61 o                         
   2  15   7        452.11        490.00       123.65 o                         
   3  15   7      12452.23      12609.83       453.04 o                         
   4  15   7        310.20        349.60       110.11 o                         
   5  15   7       6766.00       6991.30       404.29 o                         
   6  15   7        422.29        322.09       118.89 o                         
   7  15   7        664.30        635.75       164.81 o                         
   8  15   7         97.28         98.10       211.31 o                         
   0  16   7        138.23        118.91       158.70 o                         
   1  16   7       2796.42       2945.26       254.67 o                         
   2  16   7       1304.92       1264.71       147.65 o                         
   3  16   7       4292.53       4195.64       301.76 o                         
   4  16   7       2162.93       2203.76       390.85 o                         
   5  16   7       8821.84       9023.49       471.46 o                         
   6  16   7        408.86         16.98       148.27 o                         
   7  16   7      10110.47       9518.48       569.96 o                         
   1  17   7      25999.51      26748.44       799.22 o                         
   2  17   7       3008.57       2956.68       260.81 o                         
   3  17   7       1171.25       1312.32       264.69 o                         
   4  17   7       4150.52       3601.33       447.31 o                         
   5  17   7       1374.32       2154.60       730.81 o                         
   6  17   7       1455.25       1563.36       529.36 o                         
   0  18   7       2651.26       2757.42       372.75 o                         
   1  18   7       1774.28       2075.76       229.05 o                         
   2  18   7       3483.04       3261.82       274.83 o                         
   3  18   7       3359.16       3620.24       360.81 o                         
   4  18   7       2304.33       2109.31       363.22 o                         
   5  18   7       7140.53       6404.00       627.04 o                         
   1  19   7       5914.38       6187.13       398.08 o                         
   2  19   7         25.54         67.68       276.16 o                         
   3  19   7        835.93        496.02       213.97 o                         
   4  19   7          4.65        -70.06       262.26 o                         
   0  20   7       1660.85       1880.72       324.69 o                         
   1  20   7       2764.22       2815.88       280.14 o                         
   2  20   7       1376.85       1406.29       278.24 o                         
   3  20   7       4537.00       3967.08       496.76 o                         
   1  21   7       1578.04       1656.23       236.10 o                         
   2  21   7        873.09        962.75       350.63 o                         
   0   0   8       6656.91       6184.12       488.80 o                         
   1   0   8       4908.23       4927.78       294.29 o                         
   2   0   8       1061.93        693.53       202.71 o                         
   3   0   8          9.93        114.50        90.47 o                         
   4   0   8      28170.59      28460.22      1018.72 o                         
   5   0   8     104136.56     104636.37      2436.90 o                         
   6   0   8       1976.15       1798.34       263.64 o                         
   7   0   8      48102.61      48717.95      1488.43 o                         
   8   0   8        733.35        678.72       385.88 o                         
   9   0   8       5203.56       5075.51       495.24 o                         
  10   0   8        734.89        530.46       168.59 o                         
  11   0   8         38.11        541.29       339.93 o                         
   1   1   8      76967.54      76402.37      1743.56 o                         
   2   1   8       4047.10       3990.69       200.79 o                         
   3   1   8         12.32        102.24        72.63 o                         
   4   1   8       3019.17       3135.02       193.21 o                         
   5   1   8      10090.47       9854.75       367.61 o                         
   6   1   8       5176.79       4687.61       282.06 o                         
   7   1   8       3635.26       3390.76       262.26 o                         
   8   1   8          1.69        271.58       166.76 o                         
   9   1   8       2058.73       2611.60       274.24 o                         
  10   1   8       3131.04       3100.41       298.96 o                         
  11   1   8       3953.76       3821.48       528.63 o                         
   0   2   8       1933.51       1494.57       191.56 o                         
   1   2   8      30657.50      31091.92       963.57 o                         
   2   2   8        617.71        539.14        90.10 o                         
   3   2   8      17808.94      17580.90       438.69 o                         
   4   2   8      19962.42      20115.76       505.97 o                         
   5   2   8      15230.56      16000.91       666.41 o                         
   6   2   8        462.96        528.86       116.42 o                         
   7   2   8       6597.61       5891.01       337.82 o                         
   8   2   8       2101.08       2164.27       257.47 o                         
   9   2   8       1141.63       1005.99       188.41 o                         
  10   2   8        150.78        329.64       139.82 o                         
  11   2   8       2846.94       2252.82       494.08 o                         
   1   3   8      24460.01      24877.70       717.05 o                         
   2   3   8       7730.38       7356.37       295.30 o                         
   3   3   8      91507.28      91024.45      1289.97 o                         
   4   3   8        899.84        817.84       109.17 o                         
   5   3   8      43220.15      41929.12       963.84 o                         
   6   3   8       6709.39       6154.53       264.37 o                         
   7   3   8       1626.53       1326.21       165.69 o                         
   8   3   8        384.68        229.12       109.51 o                         
   9   3   8       7019.01       6811.99       408.11 o                         
  10   3   8        156.86          4.78       115.68 o                         
   0   4   8      17413.80      16857.13       550.48 o                         
   1   4   8      23183.07      23184.19       567.77 o                         
   2   4   8         29.85         59.39        61.99 o                         
   3   4   8      38983.64      38877.82       709.86 o                         
   4   4   8       1745.96       1530.72       143.61 o                         
   5   4   8      23185.51      23312.84       514.26 o                         
   6   4   8          9.24         19.07        70.97 o                         
   7   4   8       5103.06       5042.30       306.62 o                         
   8   4   8        698.44       1129.03       244.59 o                         
   9   4   8      10856.64      11800.85       539.44 o                         
  10   4   8        121.05        -62.43       182.80 o                         
   1   5   8      35236.34      36509.39       612.45 o                         
   2   5   8       1216.61       1299.35       113.65 o                         
   3   5   8      29464.66      28668.19       600.64 o                         
   4   5   8       1327.45       1246.59       180.49 o                         
   5   5   8       5531.31       5527.93       240.78 o                         
   6   5   8        928.23       1068.76       123.30 o                         
   7   5   8        394.39        423.56       100.92 o                         
   8   5   8        242.71        304.04       126.71 o                         
   9   5   8         79.71         61.21       363.07 o                         
  10   5   8          1.62         22.69       302.60 o                         
   0   6   8       2231.96       2175.93       166.64 o                         
   1   6   8        716.79        684.03        65.88 o                         
   2   6   8       3215.36       3372.79       167.90 o                         
   3   6   8       8005.82       7947.76       289.63 o                         
   4   6   8        946.85        904.52       103.32 o                         
   5   6   8        256.41        273.26        76.74 o                         
   6   6   8        705.39        658.77       167.22 o                         
   7   6   8       1173.63       1129.36       163.73 o                         
   8   6   8        161.99        223.97       129.04 o                         
   9   6   8        352.95        547.14       225.54 o                         
  10   6   8          0.77         28.21       213.63 o                         
   1   7   8      21550.31      20436.80       485.89 o                         
   2   7   8        287.69        384.79        70.17 o                         
   3   7   8      31036.84      30515.50       702.76 o                         
   4   7   8          1.82         72.31        80.66 o                         
   5   7   8      11201.02      11507.33       350.62 o                         
   6   7   8       4192.52       4014.87       251.18 o                         
   7   7   8         81.76         75.43       244.57 o                         
   8   7   8        644.24        583.01       238.74 o                         
   9   7   8       1225.31       1228.79       695.30 o                         
  10   7   8          0.10        147.25       234.61 o                         
   0   8   8      12151.05      11284.54       540.15 o                         
   1   8   8      20690.29      19967.49       405.35 o                         
   2   8   8        825.53        717.89       116.82 o                         
   3   8   8      36902.13      37217.36       800.63 o                         
   4   8   8        112.60         36.76        99.78 o                         
   5   8   8      12532.28      12342.37       418.67 o                         
   6   8   8          0.11        -18.92       205.08 o                         
   7   8   8       5948.97       6361.23       421.10 o                         
   8   8   8       1093.90        993.57       255.04 o                         
   9   8   8      10741.05      11474.84       858.78 o                         
   1   9   8        195.24        189.30        74.75 o                         
   2   9   8      11201.01      10725.89       343.49 o                         
   3   9   8      23574.06      22918.31       619.21 o                         
   4   9   8        145.08        199.42        82.18 o                         
   5   9   8      17937.20      18352.36       523.67 o                         
   6   9   8       4148.97       4331.96       294.86 o                         
   7   9   8       2433.23       2370.76       268.54 o                         
   8   9   8         41.85        170.02       167.37 o                         
   9   9   8       3220.74       3827.47       503.39 o                         
   0  10   8      10996.63      10553.50       550.96 o                         
   1  10   8      17386.31      17163.41       507.99 o                         
   2  10   8       1663.56       1540.90       139.20 o                         
   3  10   8       2055.92       1702.47       174.25 o                         
   4  10   8       4620.86       4452.18       250.70 o                         
   5  10   8      14175.09      13806.89       461.73 o                         
   6  10   8       1081.23       1014.46       243.56 o                         
   7  10   8      15905.71      17338.38       634.18 o                         
   8  10   8       2978.01       3258.23       361.27 o                         
   9  10   8        213.07        346.99       168.11 o                         
   1  11   8      73794.96      75971.07      1281.63 o                         
   2  11   8       7253.09       7105.22       330.45 o                         
   3  11   8        988.11        735.68        98.96 o                         
   4  11   8       1463.93       1306.03       144.31 o                         
   5  11   8       1273.82       1189.30       151.02 o                         
   6  11   8       2673.56       2749.95       223.36 o                         
   7  11   8       3225.77       3231.62       404.27 o                         
   8  11   8         32.21        193.66       171.06 o                         
   9  11   8        763.69        572.42       179.28 o                         
   0  12   8       7473.37       8262.37       512.60 o                         
   1  12   8       5245.26       5123.71       287.38 o                         
   2  12   8       2122.23       2182.66       180.87 o                         
   3  12   8          2.95         26.75        78.29 o                         
   4  12   8       6833.46       6663.26       323.18 o                         
   5  12   8      26810.71      27866.58       707.81 o                         
   6  12   8        200.82        249.38       107.39 o                         
   7  12   8      22377.12      22862.84       765.60 o                         
   8  12   8       1252.47        930.27       178.13 o                         
   9  12   8       1478.55       1555.72       321.67 o                         
   1  13   8      17374.37      17690.86       502.54 o                         
   2  13   8       3772.21       3709.64       236.00 o                         
   3  13   8        149.18        220.98        74.90 o                         
   4  13   8        469.54        584.81       119.41 o                         
   5  13   8       4628.30       4514.91       282.39 o                         
   6  13   8        997.06        922.73       137.68 o                         
   7  13   8        824.95       1075.24       151.58 o                         
   8  13   8         55.37        164.12       144.25 o                         
   0  14   8       2054.64       2195.45       309.60 o                         
   1  14   8       7642.55       7598.49       331.00 o                         
   2  14   8        148.60        146.96       101.25 o                         
   3  14   8      15184.86      15611.82       506.30 o                         
   4  14   8       3512.89       3129.94       253.86 o                         
   5  14   8         16.84        -82.04       101.03 o                         
   6  14   8         21.21        111.18       113.00 o                         
   7  14   8          0.16         32.54       110.84 o                         
   8  14   8        392.75        507.21       195.44 o                         
   1  15   8      11290.08      11304.59       385.69 o                         
   2  15   8         97.80         61.27        86.66 o                         
   3  15   8      22261.51      23249.21       643.58 o                         
   4  15   8        261.02        110.46        93.06 o                         
   5  15   8       9699.82       9658.23       480.05 o                         
   6  15   8       2804.61       2690.03       266.10 o                         
   7  15   8        136.74       -107.47       148.24 o                         
   0  16   8        775.78       1049.17       189.98 o                         
   1  16   8        683.86        822.79       126.63 o                         
   2  16   8        685.08        772.05       126.36 o                         
   3  16   8       7330.44       7136.45       402.77 o                         
   4  16   8          2.59         26.91       114.78 o                         
   5  16   8       3087.51       2832.19       268.63 o                         
   6  16   8        444.46        567.96       138.21 o                         
   7  16   8       2548.25       2342.17       268.28 o                         
   1  17   8       1523.34       1484.24       228.87 o                         
   2  17   8        314.47        192.39       104.42 o                         
   3  17   8        649.56        569.62       141.59 o                         
   4  17   8         86.36        432.92       218.08 o                         
   5  17   8        382.14        228.32       184.97 o                         
   6  17   8         18.91       -108.91       183.03 o                         
   0  18   8       4844.30       5610.44       524.60 o                         
   1  18   8       1665.07       1639.86       212.38 o                         
   2  18   8        329.48         27.56       159.64 o                         
   3  18   8       3395.11       2793.93       322.82 o                         
   4  18   8         47.46        -47.41       183.64 o                         
   5  18   8        599.87        396.31       173.13 o                         
   1  19   8       4367.51       4896.21       356.60 o                         
   2  19   8         60.68        143.88       117.13 o                         
   3  19   8       8995.39       9742.66       676.25 o                         
   4  19   8          6.07       -249.84       249.84 o                         
   0  20   8       1850.46       2061.22       547.36 o                         
   1  20   8       3015.87       2436.96       264.58 o                         
   2  20   8        315.12        672.91       383.85 o                         
   1  21   8       1981.52       2363.67       482.93 o                         
   2  21   8       2046.14       2175.34       518.80 o                         
   1   1   9       8146.19       9027.88       312.20 o                         
   2   1   9        119.22        175.71        71.90 o                         
   3   1   9        134.31         80.90        65.26 o                         
   4   1   9      23058.95      23113.72       562.69 o                         
   5   1   9       7039.04       7050.94       317.26 o                         
   6   1   9      18987.80      18985.82       572.16 o                         
   7   1   9        142.02        187.38       103.26 o                         
   8   1   9       6221.22       5635.74       361.38 o                         
   9   1   9        737.26       1011.32       175.65 o                         
  10   1   9        881.07        795.42       172.56 o                         
  11   1   9          0.55        296.49       339.32 o                         
   0   2   9     106737.36     102020.39      1983.92 o                         
   1   2   9      21019.33      20716.60       649.64 o                         
   2   2   9     135325.12     139579.80      1897.21 o                         
   3   2   9      17496.13      17493.15       457.69 o                         
   4   2   9        331.64        289.04        72.48 o                         
   5   2   9         73.72        -11.74        70.94 o                         
   6   2   9       1273.98       1290.31       164.00 o                         
   7   2   9         23.69        275.39       113.81 o                         
   8   2   9       1869.07       2039.81       231.53 o                         
   9   2   9        763.68        910.10       179.41 o                         
  10   2   9        322.33        427.73       127.39 o                         
  11   2   9        726.85        530.24       324.07 o                         
   1   3   9        409.80        386.35        82.28 o                         
   2   3   9      29603.50      29767.62       674.45 o                         
   3   3   9       9099.68       9239.72       287.57 o                         
   4   3   9       9622.80       9248.56       336.49 o                         
   5   3   9       3666.38       3876.45       236.91 o                         
   6   3   9      40546.85      41148.88       770.93 o                         
   7   3   9         48.77         16.53       102.57 o                         
   8   3   9      10080.53      10690.42       485.10 o                         
   9   3   9        900.06        772.90       159.51 o                         
  10   3   9         14.71       -203.15       203.15 o                         
   0   4   9      35773.58      32760.61      1283.83 o                         
   1   4   9       1542.70       1643.81       220.82 o                         
   2   4   9       5387.36       5489.52       237.68 o                         
   3   4   9       2334.26       2201.08       166.75 o                         
   4   4   9      44573.09      44226.48       828.65 o                         
   5   4   9        376.80        377.60        99.99 o                         
   6   4   9        608.35        652.80        98.70 o                         
   7   4   9       1254.38       1225.14       163.02 o                         
   8   4   9       9371.99       8945.62       445.18 o                         
   9   4   9        283.74        188.48       138.29 o                         
  10   4   9        520.08       1110.41       259.57 o                         
   1   5   9      17569.37      18247.80       408.86 o                         
   2   5   9     105898.32     105864.09      1472.85 o                         
   3   5   9        277.92        321.47        83.87 o                         
   4   5   9      19847.73      19445.34       464.64 o                         
   5   5   9          7.11        131.08        87.44 o                         
   6   5   9          1.75         -8.25        77.28 o                         
   7   5   9       1692.77       1869.95       204.29 o                         
   8   5   9       5535.49       6448.68       372.86 o                         
   9   5   9        296.73        198.16       143.87 o                         
  10   5   9      13733.41      17062.64      1051.05 o                         
   0   6   9        226.24        250.88       100.58 o                         
   1   6   9       2769.67       2522.56       131.74 o                         
   2   6   9      36454.33      36017.50       676.35 o                         
   3   6   9        196.72        242.39        72.95 o                         
   4   6   9      62374.91      60843.96      1228.35 o                         
   5   6   9       5388.20       5516.64       245.55 o                         
   6   6   9       3861.17       3524.52       214.20 o                         
   7   6   9       3652.27       3662.66       265.88 o                         
   8   6   9      18442.90      19521.31      1141.61 o                         
   9   6   9         27.75       -150.53       177.41 o                         
  10   6   9       4749.88       4945.50       584.64 o                         
   1   7   9      13980.56      14042.95       404.24 o                         
   2   7   9      58154.29      57141.43      1163.57 o                         
   3   7   9        789.79        790.07       104.96 o                         
   4   7   9       9461.70       9756.23       357.44 o                         
   5   7   9        228.67        307.82        67.11 o                         
   6   7   9       2371.87       2357.20       199.90 o                         
   7   7   9       1875.38       1545.00       207.83 o                         
   8   7   9        494.62        562.04       212.57 o                         
   9   7   9        183.44        553.92       258.53 o                         
   0   8   9     112957.15     118767.90      3542.97 o                         
   1   8   9        496.76        421.83        74.30 o                         
   2   8   9       4685.12       4927.76       274.20 o                         
   3   8   9       9386.32       8858.97       386.16 o                         
   4   8   9       5440.56       5347.53       361.47 o                         
   5   8   9        600.43        539.86       127.98 o                         
   6   8   9        965.62        679.97       133.94 o                         
   7   8   9        616.24        390.07       193.15 o                         
   8   8   9       4728.19       5539.13       568.25 o                         
   9   8   9        172.43        444.01       380.49 o                         
   1   9   9       1714.64       1867.49       237.59 o                         
   2   9   9       5220.21       5704.41       353.39 o                         
   3   9   9       2242.87       2354.59       347.95 o                         
   4   9   9       7270.00       7064.22       314.04 o                         
   5   9   9       4797.08       4730.10       302.07 o                         
   6   9   9      31684.87      31962.43       855.49 o                         
   7   9   9        106.50        282.14       102.83 o                         
   8   9   9      10631.28      11569.34       760.69 o                         
   9   9   9        143.57        303.40       192.52 o                         
   0  10   9      76650.09      79658.97      1867.91 o                         
   1  10   9       4368.31       4101.77       250.21 o                         
   2  10   9      43428.15      44409.65      1083.19 o                         
   3  10   9       6601.85       6469.90       333.72 o                         
   4  10   9       3988.00       3596.42       231.96 o                         
   5  10   9        119.18        457.49       119.41 o                         
   6  10   9        155.00        278.84       108.09 o                         
   7  10   9        183.25        358.52       121.64 o                         
   8  10   9        984.14        895.34       207.26 o                         
   9  10   9        135.55        259.53       158.94 o                         
   1  11   9        618.30        600.82       135.29 o                         
   2  11   9          1.49         10.81        96.14 o                         
   3  11   9         14.73         77.58        91.26 o                         
   4  11   9       2180.88       2291.79       198.17 o                         
   5  11   9       1126.43       1169.07       154.35 o                         
   6  11   9       2263.77       2043.29       228.02 o                         
   7  11   9         59.43          5.00       126.40 o                         
   8  11   9       1720.27       2031.26       308.59 o                         
   9  11   9        193.17        369.10       199.16 o                         
   0  12   9      11843.68      11906.51       632.03 o                         
   1  12   9         43.34        -28.49        87.84 o                         
   2  12   9        661.99        601.14       177.91 o                         
   3  12   9          2.08        -50.91        86.70 o                         
   4  12   9         10.81        -27.64       105.86 o                         
   5  12   9         34.96         31.49       110.35 o                         
   6  12   9         61.74        207.76       106.96 o                         
   7  12   9         20.27       -119.74       119.74 o                         
   8  12   9         51.02         18.32       181.97 o                         
   9  12   9         57.69       -367.69       367.69 o                         
   1  13   9         64.53         59.51        87.90 o                         
   2  13   9         11.41         13.83        87.40 o                         
   3  13   9       2682.79       2746.97       214.50 o                         
   4  13   9      11761.05      11994.73       454.99 o                         
   5  13   9       2496.21       2584.31       230.97 o                         
   6  13   9      18068.20      19294.22       622.66 o                         
   7  13   9        207.44        211.27        92.17 o                         
   8  13   9       6411.21       6372.54       532.94 o                         
   0  14   9      41787.63      43033.54      1367.58 o                         
   1  14   9       1131.34       1170.60       142.89 o                         
   2  14   9      13064.53      13346.96       499.49 o                         
   3  14   9       3776.20       3291.57       280.13 o                         
   4  14   9         59.91         56.00        98.30 o                         
   5  14   9          7.39         38.41        95.56 o                         
   6  14   9        259.37        251.94       184.57 o                         
   7  14   9          4.68         30.33       122.11 o                         
   8  14   9       2573.48       2186.12       302.70 o                         
   1  15   9          7.09        214.28        99.29 o                         
   2  15   9       9580.42       9712.36       399.00 o                         
   3  15   9       2512.72       2651.83       264.55 o                         
   4  15   9        768.38        618.22       147.61 o                         
   5  15   9        833.01        706.73       159.75 o                         
   6  15   9       7760.79       7994.99       467.72 o                         
   7  15   9        171.21        351.82       148.38 o                         
   0  16   9        794.37        887.55       185.57 o                         
   1  16   9         55.73         83.55        92.07 o                         
   2  16   9       1457.02       1776.63       189.54 o                         
   3  16   9         63.22        -42.80       189.26 o                         
   4  16   9      20273.05      20180.17       829.72 o                         
   5  16   9       2943.74       2781.38       275.44 o                         
   6  16   9       1064.49        745.29       180.26 o                         
   7  16   9        642.87        580.01       164.66 o                         
   1  17   9       1878.89       1949.88       229.28 o                         
   2  17   9      27346.39      27779.06       838.39 o                         
   3  17   9        175.66        -81.61       107.81 o                         
   4  17   9       6258.61       5847.96       444.78 o                         
   5  17   9          2.30         76.10       170.68 o                         
   6  17   9        129.46        211.48       149.93 o                         
   0  18   9        297.12        333.12       522.74 o                         
   1  18   9        485.08        375.93       173.66 o                         
   2  18   9       3615.20       3458.98       357.82 o                         
   3  18   9        110.04         24.95       123.65 o                         
   4  18   9      15640.77      16331.00       965.07 o                         
   5  18   9       1081.08       1288.20       314.57 o                         
   1  19   9        628.40        659.93       150.98 o                         
   2  19   9       4476.28       4836.67       439.48 o                         
   3  19   9        641.23        700.60       169.92 o                         
   4  19   9        138.59        -49.21       230.55 o                         
   0  20   9      16222.17      18489.17      1035.92 o                         
   1  20   9        226.43        355.66       166.67 o                         
   2  20   9       3143.95       3542.54       386.15 o                         
   1  21   9        107.25       -315.70       315.70 o                         
   2  21   9         57.82       -243.52       325.42 o                         
   0   0  10        103.42         49.94       179.88 o                         
   1   0  10       4917.02       4724.81       346.60 o                         
   2   0  10      28671.21      29741.38       865.74 o                         
   3   0  10          9.70        -81.83       112.79 o                         
   4   0  10     131172.86     135545.92      2657.97 o                         
   5   0  10      24874.20      24828.45       898.52 o                         
   6   0  10       6704.19       6436.28       472.29 o                         
   7   0  10       9119.30       8631.18       600.81 o                         
   8   0  10      10474.35      10942.16      1789.15 o                         
   9   0  10       4698.54       5650.10       543.94 o                         
  10   0  10       1952.67       1219.36       279.01 o                         
   1   1  10      36502.82      36611.09       703.38 o                         
   2   1  10      81615.72      82545.70      1221.76 o                         
   3   1  10       7026.66       7086.50       291.65 o                         
   4   1  10       7126.17       7037.53       307.47 o                         
   5   1  10       3485.94       3281.30       226.02 o                         
   6   1  10       7291.13       7259.57       349.98 o                         
   7   1  10         38.63        -13.87        98.22 o                         
   8   1  10        443.10        636.79       146.47 o                         
   9   1  10         13.71        146.38       119.08 o                         
  10   1  10      10896.22      11670.26       575.68 o                         
   0   2  10      67157.52      64621.81      1462.43 o                         
   1   2  10       4156.80       4334.30       216.72 o                         
   2   2  10         44.99          2.83        64.33 o                         
   3   2  10      13631.46      13787.73       417.39 o                         
   4   2  10      25795.99      25213.53       607.09 o                         
   5   2  10         63.71         99.64        81.36 o                         
   6   2  10        945.95        852.31       131.89 o                         
   7   2  10        455.57        387.82       121.00 o                         
   8   2  10       3406.28       3289.99       282.88 o                         
   9   2  10        151.64        -23.71       123.81 o                         
  10   2  10        284.16        234.64       130.99 o                         
   1   3  10       4623.72       4408.88       214.91 o                         
   2   3  10       5326.40       5039.65       311.32 o                         
   3   3  10      21691.30      20850.25       526.49 o                         
   4   3  10        389.22        476.38       100.46 o                         
   5   3  10       6382.42       6096.29       301.16 o                         
   6   3  10      28863.51      29118.49       751.72 o                         
   7   3  10         46.06         29.45        93.98 o                         
   8   3  10       6137.35       6094.56       373.31 o                         
   9   3  10       1516.68       1569.80       209.59 o                         
  10   3  10         18.94         62.21       148.69 o                         
   0   4  10      87118.81      85698.31      2288.74 o                         
   1   4  10       6338.05       6359.20       253.16 o                         
   2   4  10       8165.14       7651.61       279.32 o                         
   3   4  10      10827.94      10176.64       353.80 o                         
   4   4  10        105.68        194.72        71.14 o                         
   5   4  10       9626.62       9500.76       381.60 o                         
   6   4  10        382.86        489.97        97.92 o                         
   7   4  10       3239.23       3381.72       300.49 o                         
   8   4  10       2344.89       2112.00       226.97 o                         
   9   4  10       2797.58       2738.07       264.66 o                         
  10   4  10        119.94         25.37       111.54 o                         
   1   5  10       2348.48       2055.51       139.49 o                         
   2   5  10        692.53        783.33       130.91 o                         
   3   5  10       4404.80       4473.11       231.74 o                         
   4   5  10        379.64        392.25        93.32 o                         
   5   5  10       2394.13       2511.56       205.36 o                         
   6   5  10      10762.30      10772.34       375.57 o                         
   7   5  10       1313.90       1280.67       169.63 o                         
   8   5  10       4283.28       4103.45       304.99 o                         
   9   5  10          0.97        226.46       177.22 o                         
  10   5  10        445.99        951.76       323.30 o                         
   0   6  10        314.51        303.83       145.37 o                         
   1   6  10         53.03         81.08        68.45 o                         
   2   6  10       1607.39       1427.33       134.74 o                         
   3   6  10          7.73         -7.69        60.39 o                         
   4   6  10        202.13        116.91        72.95 o                         
   5   6  10        761.50        765.72       107.77 o                         
   6   6  10        276.96        314.22        86.56 o                         
   7   6  10        337.23        420.76       138.55 o                         
   8   6  10         88.38         91.85       176.30 o                         
   9   6  10         39.02        349.34       198.02 o                         
   1   7  10      17947.23      17707.37       388.97 o                         
   2   7  10       1971.92       1683.68       139.55 o                         
   3   7  10       5386.39       5117.88       245.85 o                         
   4   7  10       4563.41       4804.32       305.54 o                         
   5   7  10       4039.94       3920.97       224.67 o                         
   6   7  10      20105.62      21173.96       562.63 o                         
   7   7  10          0.51         35.37       165.50 o                         
   8   7  10       5069.19       5820.01       754.96 o                         
   9   7  10        236.92        213.33       220.66 o                         
   0   8  10     104435.08     105047.52      3130.81 o                         
   1   8  10       1603.06       1381.44       139.25 o                         
   2   8  10       7883.49       8984.72       556.79 o                         
   3   8  10       8087.16       8004.28       435.71 o                         
   4   8  10        723.20        384.66       146.02 o                         
   5   8  10       5873.66       6218.09       343.60 o                         
   6   8  10        779.45        892.42       162.36 o                         
   7   8  10       3143.63       2871.00       327.12 o                         
   8   8  10       3662.06       3243.72       437.58 o                         
   9   8  10       2458.66       3082.48       552.36 o                         
   1   9  10        697.78        544.23       193.73 o                         
   2   9  10       6948.72       6582.89       490.25 o                         
   3   9  10      10646.37       9452.43       477.99 o                         
   4   9  10        119.59         15.30       110.89 o                         
   5   9  10       1722.01       1863.18       230.39 o                         
   6   9  10      19629.72      20346.74      1149.59 o                         
   7   9  10        162.21        145.67       115.74 o                         
   8   9  10       1417.06       1249.35       289.40 o                         
   9   9  10        833.69        938.83       237.70 o                         
   0  10  10      22333.43      21632.85       870.05 o                         
   1  10  10       1146.99       1298.78       195.23 o                         
   2  10  10       3081.52       2670.98       262.53 o                         
   3  10  10          8.17         21.48       101.03 o                         
   4  10  10      17964.90      18662.04       767.91 o                         
   5  10  10       2119.66       2301.63       234.26 o                         
   6  10  10        158.27         58.77       106.41 o                         
   7  10  10       4684.87       4843.76       342.41 o                         
   8  10  10       5171.57       5577.92       479.46 o                         
   9  10  10         50.88         80.21       156.14 o                         
   1  11  10      20347.53      21068.12       731.31 o                         
   2  11  10      37238.45      37201.90      1233.91 o                         
   3  11  10       3042.39       3023.28       250.04 o                         
   4  11  10       9468.15      10128.32       410.09 o                         
   5  11  10        110.86        207.71       108.46 o                         
   6  11  10       1814.24       1982.05       232.35 o                         
   7  11  10         32.66         10.40       118.53 o                         
   8  11  10       1211.29       1202.40       247.61 o                         
   9  11  10         30.80         18.15       182.22 o                         
   0  12  10       1923.43       2457.07       329.93 o                         
   1  12  10       1560.55       1416.28       170.90 o                         
   2  12  10       9406.50       9005.19       571.91 o                         
   3  12  10        975.13        694.63       149.44 o                         
   4  12  10      47252.77      48916.51       985.34 o                         
   5  12  10       6918.93       7445.23       369.39 o                         
   6  12  10       2806.31       2464.76       259.41 o                         
   7  12  10       5698.74       6213.85       410.51 o                         
   8  12  10       4761.02       5560.74       713.47 o                         
   9  12  10       1363.10       1470.34       460.43 o                         
   1  13  10       1719.73       1830.98       190.78 o                         
   2  13  10      15903.07      16494.50       680.94 o                         
   3  13  10          0.09        -38.57       114.59 o                         
   4  13  10        414.57        194.69       103.91 o                         
   5  13  10        417.71        474.33       106.97 o                         
   6  13  10       5538.78       5586.28       373.96 o                         
   7  13  10        179.58        137.47       133.13 o                         
   8  13  10          1.11        -93.24       145.59 o                         
   0  14  10      15660.43      17261.98       832.65 o                         
   1  14  10       1221.81       1653.35       229.85 o                         
   2  14  10       3061.24       2919.35       222.69 o                         
   3  14  10       3155.80       2865.79       258.01 o                         
   4  14  10       3553.12       3601.61       265.48 o                         
   5  14  10        282.86        315.89       124.71 o                         
   6  14  10         24.54        102.04       127.01 o                         
   7  14  10         37.69        -30.22       147.60 o                         
   8  14  10       1036.98        740.73       352.95 o                         
   1  15  10       3182.36       3072.99       231.35 o                         
   2  15  10       1319.69       1246.88       159.43 o                         
   3  15  10       4399.28       4507.84       329.71 o                         
   4  15  10       1348.23       1603.89       207.37 o                         
   5  15  10       3575.19       3220.34       262.62 o                         
   6  15  10       7552.44       7271.85       509.86 o                         
   7  15  10          0.16       -149.52       163.01 o                         
   0  16  10       9438.05      10016.95       574.85 o                         
   1  16  10        694.39        512.98       115.00 o                         
   2  16  10       4695.26       4488.83       267.07 o                         
   3  16  10       3507.68       3170.30       374.15 o                         
   4  16  10         47.12        103.57       180.49 o                         
   5  16  10        990.66       1064.26       189.08 o                         
   6  16  10          1.77        260.65       138.37 o                         
   7  16  10       1072.67        693.54       198.24 o                         
   1  17  10        187.48        142.29       138.33 o                         
   2  17  10          8.93        266.29       138.93 o                         
   3  17  10        515.01        463.54       132.29 o                         
   4  17  10         12.05        275.21       296.09 o                         
   5  17  10        609.70        234.18       162.84 o                         
   6  17  10        214.03        131.08       208.52 o                         
   0  18  10       4175.50       4200.08       464.29 o                         
   1  18  10        557.30        470.00       137.99 o                         
   2  18  10       2391.68       1870.84       284.82 o                         
   3  18  10         74.89       -119.67       149.68 o                         
   4  18  10          4.57        250.74       189.64 o                         
   5  18  10        140.56        -12.05       251.24 o                         
   1  19  10       4089.17       4811.05       505.35 o                         
   2  19  10        493.67        634.75       195.30 o                         
   3  19  10       2262.33       2384.15       312.92 o                         
   0  20  10      14746.16      14374.07      1206.03 o                         
   1  20  10        389.40        508.70       177.40 o                         
   2  20  10       2064.84       1590.08       326.29 o                         
   1   1  11       9716.56      10006.64       444.77 o                         
   2   1  11       1813.02       1973.30       158.19 o                         
   3   1  11      27277.20      26896.92       626.38 o                         
   4   1  11        259.33        313.02        88.95 o                         
   5   1  11       8793.36       8922.43       374.79 o                         
   6   1  11        398.89        336.59        97.84 o                         
   7   1  11        121.35        204.20       114.82 o                         
   8   1  11          7.95        126.49       121.16 o                         
   9   1  11       1571.39       1486.46       219.48 o                         
  10   1  11        915.03       1065.51       203.75 o                         
   0   2  11       1339.43       1237.77       194.54 o                         
   1   2  11      11542.59      11125.61       366.89 o                         
   2   2  11       2010.29       1869.09       155.39 o                         
   3   2  11      37706.98      36537.60       800.82 o                         
   4   2  11       2841.03       2559.90       195.05 o                         
   5   2  11       6162.55       6145.84       311.44 o                         
   6   2  11        404.42        311.90       115.10 o                         
   7   2  11       6078.02       5733.95       344.73 o                         
   8   2  11        482.79        725.35       158.39 o                         
   9   2  11      12409.00      13223.32       591.34 o                         
  10   2  11         28.46         89.21       198.27 o                         
   1   3  11       2787.10       2827.41       186.93 o                         
   2   3  11       9741.38       9911.70       341.04 o                         
   3   3  11      26419.31      25467.69       611.88 o                         
   4   3  11         81.11         61.64        86.21 o                         
   5   3  11      12544.05      12959.15       453.20 o                         
   6   3  11        341.58        166.36       127.74 o                         
   7   3  11        353.76        413.63       127.56 o                         
   8   3  11         16.12        -24.82       124.28 o                         
   9   3  11       3535.18       3486.54       308.73 o                         
  10   3  11       2043.76       1856.22       268.42 o                         
   0   4  11       8873.87       8613.79       461.24 o                         
   1   4  11       4990.61       4623.62       248.37 o                         
   2   4  11         20.45         58.90        62.05 o                         
   3   4  11       6564.14       6140.41       283.58 o                         
   4   4  11       5810.49       5633.13       285.99 o                         
   5   4  11      10267.68      10065.83       396.06 o                         
   6   4  11         11.83        151.00        89.34 o                         
   7   4  11       9971.80      10456.51       465.31 o                         
   8   4  11       4441.49       4274.09       317.00 o                         
   9   4  11        220.11         -9.65       117.86 o                         
  10   4  11         33.55        -47.46       179.45 o                         
   1   5  11     116169.81     118972.53      3227.51 o                         
   2   5  11      14030.65      14051.27       398.90 o                         
   3   5  11          3.21         28.61        66.50 o                         
   4   5  11         74.88        -24.37        73.91 o                         
   5   5  11       1050.10       1038.45       126.10 o                         
   6   5  11       9207.59       9321.47       472.08 o                         
   7   5  11       4126.53       4206.72       293.88 o                         
   8   5  11        452.76        266.63       174.79 o                         
   9   5  11       2368.31       2580.94       310.52 o                         
  10   5  11       1155.47       1205.40       437.44 o                         
   0   6  11      31321.41      32069.16       901.07 o                         
   1   6  11       6609.67       6497.93       249.16 o                         
   2   6  11        675.33        591.83       102.79 o                         
   3   6  11       5691.61       5282.80       258.46 o                         
   4   6  11       9676.33       8976.26       368.83 o                         
   5   6  11      26503.23      25733.59       706.28 o                         
   6   6  11       1097.02        963.30       120.23 o                         
   7   6  11      44048.82      46618.95      1223.79 o                         
   8   6  11       2450.36       2613.22       482.40 o                         
   9   6  11       1477.17        674.42       719.64 o                         
   1   7  11      70155.14      69617.03      1049.88 o                         
   2   7  11      17516.72      17356.12       426.78 o                         
   3   7  11        784.76        694.19       106.93 o                         
   4   7  11         12.74         94.37        91.13 o                         
   5   7  11       1062.67        994.82       183.81 o                         
   6   7  11       5484.83       5515.06       553.30 o                         
   7   7  11       4274.48       4454.59       392.85 o                         
   8   7  11          1.86       -224.19       224.19 o                         
   9   7  11       2491.69       2592.56       437.00 o                         
   0   8  11         19.63       -175.66       204.55 o                         
   1   8  11       4404.43       4281.21       258.54 o                         
   2   8  11         52.61        240.62       164.41 o                         
   3   8  11       7456.90       6959.38       417.19 o                         
   4   8  11       2309.97       2531.20       393.64 o                         
   5   8  11        615.73        632.06       169.47 o                         
   6   8  11         54.94        205.85       129.00 o                         
   7   8  11       2287.73       2434.54       300.13 o                         
   8   8  11       3908.18       3883.11       392.74 o                         
   9   8  11       1252.39       1671.55       301.72 o                         
   1   9  11      13494.72      13725.74       728.26 o                         
   2   9  11        183.02        161.57       244.48 o                         
   3   9  11      26673.68      26651.09       856.78 o                         
   4   9  11        283.72        189.62       129.09 o                         
   5   9  11       9015.27       9116.26       437.85 o                         
   6   9  11        627.88        614.39       143.68 o                         
   7   9  11        448.17        455.13       176.61 o                         
   8   9  11        668.03        477.66       142.42 o                         
   9   9  11       3295.97       2733.41       345.00 o                         
   0  10  11          0.69       -252.57       252.57 o                         
   1  10  11       3516.17       3956.09       416.29 o                         
   2  10  11        235.94        147.76       148.01 o                         
   3  10  11      12511.62      12787.24       726.15 o                         
   4  10  11        859.46       1196.01       204.85 o                         
   5  10  11       6539.68       6281.21       369.03 o                         
   6  10  11        241.94        135.05       302.14 o                         
   7  10  11       4265.93       4192.25       323.36 o                         
   8  10  11         27.79         20.52       145.17 o                         
   9  10  11       5664.92       4907.09       790.28 o                         
   1  11  11        544.02        652.07       198.22 o                         
   2  11  11        255.04        248.17       170.61 o                         
   3  11  11       1827.91       1711.79       292.51 o                         
   4  11  11        166.87        372.80       128.71 o                         
   5  11  11       2120.05       2143.85       283.86 o                         
   6  11  11         38.26         84.01       125.37 o                         
   7  11  11         57.41        233.04       139.41 o                         
   8  11  11          0.06        -60.85       149.73 o                         
   9  11  11        100.75       -344.95       344.95 o                         
   0  12  11        730.44       1135.37       364.49 o                         
   1  12  11        187.20        115.66       113.49 o                         
   2  12  11          1.57        -61.83       119.57 o                         
   3  12  11       2031.18       1982.83       243.22 o                         
   4  12  11        228.55        285.25       119.31 o                         
   5  12  11       1732.62       1646.68       264.84 o                         
   6  12  11         36.71        -91.04       118.57 o                         
   7  12  11        871.80       1112.81       191.55 o                         
   8  12  11         98.28        -30.14       147.66 o                         
   1  13  11       5297.89       5904.20       416.45 o                         
   2  13  11       1097.03       1256.00       314.08 o                         
   3  13  11      19895.97      20103.26       683.74 o                         
   4  13  11         88.84        -53.03       116.87 o                         
   5  13  11       5012.21       5731.58       374.83 o                         
   6  13  11        592.59        752.25       147.82 o                         
   7  13  11        150.74        219.09       132.57 o                         
   8  13  11        118.04        -51.92       158.56 o                         
   0  14  11         69.91        339.69       186.03 o                         
   1  14  11       5001.98       5441.46       412.94 o                         
   2  14  11         79.25        216.60       108.88 o                         
   3  14  11      14517.67      14878.50       770.76 o                         
   4  14  11       3581.30       3547.30       364.26 o                         
   5  14  11       1525.12       1288.24       181.44 o                         
   6  14  11          3.56       -126.25       127.93 o                         
   7  14  11        961.65        951.82       202.67 o                         
   8  14  11        844.22        581.73       327.04 o                         
   1  15  11        904.59        823.53       142.86 o                         
   2  15  11       4595.33       4462.71       332.08 o                         
   3  15  11       5995.83       6211.25       395.86 o                         
   4  15  11          9.36        254.46       122.63 o                         
   5  15  11       5043.96       4860.74       367.20 o                         
   6  15  11       1251.11       1325.91       232.61 o                         
   7  15  11         49.03         53.87       146.59 o                         
   0  16  11       8102.49       8260.91       514.58 o                         
   1  16  11       1560.21       1544.37       175.67 o                         
   2  16  11        770.67        700.46       155.41 o                         
   3  16  11        836.36       1017.61       185.53 o                         
   4  16  11       3850.72       3485.05       359.42 o                         
   5  16  11       6661.76       6014.98       574.72 o                         
   6  16  11         19.27       -129.88       129.88 o                         
   1  17  11      29110.92      29926.76       802.93 o                         
   2  17  11       3246.10       3331.35       291.37 o                         
   3  17  11        670.32        601.16       126.59 o                         
   4  17  11          9.05         34.45       181.46 o                         
   5  17  11         94.68         12.76       161.98 o                         
   6  17  11       3189.36       2762.70       584.54 o                         
   0  18  11       3628.63       3689.25       450.93 o                         
   1  18  11       1584.99       1615.97       214.71 o                         
   2  18  11          3.13        -14.29       240.68 o                         
   3  18  11       1012.15        974.12       259.74 o                         
   4  18  11       2131.60       1712.92       324.22 o                         
   1  19  11       5656.04       6356.77       428.76 o                         
   2  19  11       2663.38       2546.29       334.84 o                         
   3  19  11        460.74        679.25       259.27 o                         
   0  20  11        599.64        893.63       266.80 o                         
   1  20  11       1571.63       1405.38       320.33 o                         
   2  20  11          7.23        455.47       323.76 o                         
   0   0  12      26201.65      23587.98      1182.67 o                         
   1   0  12      22467.08      21574.33      1436.54 o                         
   2   0  12      45035.04      45624.50      1228.50 o                         
   3   0  12      10088.07       9768.26       514.25 o                         
   4   0  12      20937.47      19923.06      1312.43 o                         
   5   0  12      17925.82      17100.50       811.81 o                         
   6   0  12       3918.52       3996.41       389.13 o                         
   7   0  12      25268.92      25805.33      1065.93 o                         
   8   0  12         37.70        113.35       241.23 o                         
   9   0  12        168.29        119.77       404.03 o                         
  10   0  12       1426.57       1562.97       585.02 o                         
   1   1  12      63193.41      63650.78      1086.73 o                         
   2   1  12       3355.19       3211.83       203.86 o                         
   3   1  12       4174.57       4243.43       239.16 o                         
   4   1  12       9480.54       9745.88       346.65 o                         
   5   1  12       8561.03       8345.65       375.88 o                         
   6   1  12       4603.09       4522.75       290.16 o                         
   7   1  12       4105.00       3887.28       288.73 o                         
   8   1  12       4685.34       4697.95       346.78 o                         
   9   1  12       4052.67       3917.79       334.73 o                         
  10   1  12       1525.91       1299.49       208.10 o                         
   0   2  12       2455.24       3221.44       334.27 o                         
   1   2  12      25180.04      26449.79       622.44 o                         
   2   2  12         43.91        108.37        76.43 o                         
   3   2  12       9383.54       9216.02       355.33 o                         
   4   2  12        489.61        367.96        97.81 o                         
   5   2  12       7044.95       6481.60       329.50 o                         
   6   2  12         73.25        106.51        84.29 o                         
   7   2  12       4730.82       4711.39       329.45 o                         
   8   2  12         18.06         -1.92       104.73 o                         
   9   2  12       1660.98       1780.36       236.03 o                         
  10   2  12          2.97         53.15       110.49 o                         
   1   3  12        492.06        442.88        94.06 o                         
   2   3  12       2554.53       2519.98       179.50 o                         
   3   3  12      13523.51      13380.80       431.97 o                         
   4   3  12       5031.16       4791.51       272.97 o                         
   5   3  12      14380.07      13533.81       475.27 o                         
   6   3  12       4731.66       4662.40       308.50 o                         
   7   3  12       2412.14       2532.78       238.31 o                         
   8   3  12       5054.59       4948.45       349.76 o                         
   9   3  12       3195.04       3351.44       309.70 o                         
  10   3  12       1889.35       1751.06       422.87 o                         
   0   4  12      77264.59      75743.98      1723.16 o                         
   1   4  12       8324.92       8108.69       318.07 o                         
   2   4  12      35309.33      35213.20       722.12 o                         
   3   4  12      13447.68      13075.32       488.81 o                         
   4   4  12       5757.63       5697.53       292.54 o                         
   5   4  12        474.50        285.02        82.76 o                         
   6   4  12       1500.61       1165.07       176.08 o                         
   7   4  12       1381.88       1176.86       182.14 o                         
   8   4  12        492.03        453.15       138.53 o                         
   9   4  12       3202.14       3133.30       353.83 o                         
  10   4  12       1141.24        898.40       271.22 o                         
   1   5  12       2336.70       2495.84       175.06 o                         
   2   5  12       2610.13       2827.68       184.60 o                         
   3   5  12        437.83        357.13       102.17 o                         
   4   5  12       5352.32       4921.53       275.75 o                         
   5   5  12        935.72        665.08       132.28 o                         
   6   5  12       7844.44       7352.68       401.89 o                         
   7   5  12        286.93        301.43       144.39 o                         
   8   5  12       5263.30       5051.22       397.19 o                         
   9   5  12        345.15        597.09       229.26 o                         
   0   6  12       5401.80       5572.87       352.07 o                         
   1   6  12        945.45        784.81       110.19 o                         
   2   6  12       2938.83       3034.25       186.34 o                         
   3   6  12        208.67        288.13        99.04 o                         
   4   6  12        692.30        687.83       110.69 o                         
   5   6  12        187.18        136.32       102.72 o                         
   6   6  12         51.05        100.55        96.20 o                         
   7   6  12        151.09        208.72       143.34 o                         
   8   6  12        240.95        420.31       193.72 o                         
   9   6  12        176.29        365.85       276.59 o                         
   1   7  12       1798.83       1770.14       130.43 o                         
   2   7  12       5327.13       4847.57       224.60 o                         
   3   7  12       8403.33       8741.28       582.60 o                         
   4   7  12       9970.04      10040.22       513.87 o                         
   5   7  12       2874.51       2371.52       255.96 o                         
   6   7  12      17542.49      17764.54       681.10 o                         
   7   7  12        967.03        978.99       222.88 o                         
   8   7  12       8090.29       8147.70       555.97 o                         
   9   7  12       1426.96       1164.83       269.63 o                         
   0   8  12      27166.82      26100.74      1510.76 o                         
   1   8  12      15162.63      15489.47       785.94 o                         
   2   8  12      17204.18      17705.97       593.17 o                         
   3   8  12       8786.22       8725.41       604.06 o                         
   4   8  12       4242.04       4085.92       420.52 o                         
   5   8  12         20.79         10.63       125.01 o                         
   6   8  12       2053.39       1900.12       222.35 o                         
   7   8  12         78.21        116.65       157.90 o                         
   8   8  12          7.76        285.79       259.00 o                         
   9   8  12       3117.31       3302.41       403.40 o                         
   1   9  12        984.80        917.34       223.37 o                         
   2   9  12        320.74        356.94       163.59 o                         
   3   9  12       8037.29       8009.00       950.07 o                         
   4   9  12       1053.66       1214.73       281.23 o                         
   5   9  12      17177.13      16942.85       731.13 o                         
   6   9  12        716.69        404.37       189.87 o                         
   7   9  12       2188.47       2576.96       311.63 o                         
   8   9  12       1532.76       1217.93       217.08 o                         
   9   9  12       2590.88       2322.17       595.10 o                         
   0  10  12       2959.89       2742.49       493.45 o                         
   1  10  12      14391.53      14887.72       792.04 o                         
   2  10  12       1366.59        826.14       239.27 o                         
   3  10  12       8134.34       8833.98       638.59 o                         
   4  10  12        398.14        225.90       137.54 o                         
   5  10  12      11613.65      11746.97       509.65 o                         
   6  10  12         45.20        285.00       121.37 o                         
   7  10  12       6827.04       7326.58       572.82 o                         
   8  10  12          7.27        212.08       219.69 o                         
   9  10  12        158.48        954.00       380.22 o                         
   1  11  12      29401.32      30511.75      1191.87 o                         
   2  11  12       1219.44       1158.52       295.22 o                         
   3  11  12        955.86        931.77       223.17 o                         
   4  11  12       6859.96       6814.54       489.02 o                         
   5  11  12       6122.21       6316.50       386.76 o                         
   6  11  12       5659.19       5941.24       390.12 o                         
   7  11  12       3345.29       3170.33       298.27 o                         
   8  11  12       2663.36       3393.88       396.27 o                         
   0  12  12      12740.84      13303.67      1075.78 o                         
   1  12  12       5687.99       5744.92       904.27 o                         
   2  12  12      18657.25      18200.62       916.12 o                         
   3  12  12       5877.55       6484.68       556.06 o                         
   4  12  12       8730.96       9364.56       538.79 o                         
   5  12  12      12250.09      12361.58       556.41 o                         
   6  12  12       1597.67       1564.07       233.58 o                         
   7  12  12       9957.79       9722.06       756.03 o                         
   8  12  12         67.85       -126.56       146.13 o                         
   1  13  12      12253.08      13752.40      1018.22 o                         
   2  13  12       1746.23       1767.86       303.45 o                         
   3  13  12       2585.62       2722.14       379.89 o                         
   4  13  12       1244.38       1089.25       204.78 o                         
   5  13  12       4977.10       5243.84       368.73 o                         
   6  13  12        348.73        254.30       115.48 o                         
   7  13  12       1465.97       1583.91       228.26 o                         
   8  13  12        440.62        409.31       292.71 o                         
   0  14  12       3094.88       5063.03       688.63 o                         
   1  14  12       3718.41       5044.81       718.04 o                         
   2  14  12       2730.70       3373.05       431.31 o                         
   3  14  12       5368.28       5549.42       526.29 o                         
   4  14  12       1142.31       1060.91       217.63 o                         
   5  14  12        718.23        749.77       165.98 o                         
   6  14  12        104.38        203.35       198.70 o                         
   7  14  12        971.75        934.55       189.07 o                         
   1  15  12        952.22       1057.38       238.19 o                         
   2  15  12       2799.67       2446.12       307.74 o                         
   3  15  12       6924.29       6530.19       470.01 o                         
   4  15  12       5057.30       5056.54       419.00 o                         
   5  15  12       2152.98       1893.62       272.29 o                         
   6  15  12       5408.00       5750.61       416.23 o                         
   7  15  12        222.76        471.55       395.43 o                         
   0  16  12       8419.24       8527.35       917.16 o                         
   1  16  12        512.07        290.11       208.11 o                         
   2  16  12       5494.42       5737.29       387.41 o                         
   3  16  12        934.67        889.56       206.96 o                         
   4  16  12       1940.52       2200.13       290.77 o                         
   5  16  12        611.01        393.69       300.01 o                         
   6  16  12        598.64        433.53       268.49 o                         
   1  17  12        144.34        252.44       168.24 o                         
   2  17  12          1.45        307.95       134.56 o                         
   3  17  12         43.56         -0.07       173.57 o                         
   4  17  12         30.10        112.05       165.00 o                         
   5  17  12          3.86       -157.71       157.71 o                         
   0  18  12       4948.04       5828.73       864.94 o                         
   1  18  12        345.51        299.12       208.50 o                         
   2  18  12       2428.87       3014.37       391.91 o                         
   3  18  12       1463.29       1465.76       337.49 o                         
   4  18  12       1538.44       1646.85       468.12 o                         
   1  19  12          0.64        227.24       227.22 o                         
   2  19  12        933.02       1406.33       276.99 o                         
   3  19  12       3151.10       2624.29       647.45 o                         
   1   1  13      21012.33      21251.98       575.76 o                         
   2   1  13         91.63        186.59        91.20 o                         
   3   1  13       2441.50       2240.14       189.08 o                         
   4   1  13       4012.89       3803.48       223.45 o                         
   5   1  13         37.25        223.37       105.92 o                         
   6   1  13      10985.93      11325.64       466.31 o                         
   7   1  13         35.15         12.07       102.54 o                         
   8   1  13       5482.98       5021.10       546.07 o                         
   9   1  13          1.72        -98.04       117.11 o                         
  10   1  13        987.86        560.03       158.86 o                         
   0   2  13      96894.05      97005.49      2126.31 o                         
   1   2  13        809.58        736.70       120.23 o                         
   2   2  13      18190.45      18414.51       724.96 o                         
   3   2  13        381.74        443.69       105.49 o                         
   4   2  13       2628.22       2650.77       232.49 o                         
   5   2  13      14359.23      14220.89       451.43 o                         
   6   2  13        122.79        152.45       129.10 o                         
   7   2  13      16557.23      15975.25       605.76 o                         
   8   2  13        831.56        640.37       174.57 o                         
   9   2  13       1179.03       1530.57       218.31 o                         
  10   2  13        347.61        185.82       137.79 o                         
   1   3  13      39531.29      39639.80       821.54 o                         
   2   3  13       1646.91       1691.93       162.02 o                         
   3   3  13       5174.68       5145.45       274.63 o                         
   4   3  13       3581.33       3161.07       230.13 o                         
   5   3  13       1013.66       1059.89       188.80 o                         
   6   3  13      18333.21      18508.61       602.66 o                         
   7   3  13       1306.02       1203.20       170.14 o                         
   8   3  13       5220.30       4884.70       348.88 o                         
   9   3  13       1198.10       1146.20       203.42 o                         
  10   3  13         27.04        114.53       190.32 o                         
   0   4  13      16256.22      15524.27       864.55 o                         
   1   4  13      11500.50      11846.59       407.81 o                         
   2   4  13         64.58          0.97        84.48 o                         
   3   4  13      17594.56      17612.96       717.99 o                         
   4   4  13       7595.77       7568.13       348.08 o                         
   5   4  13       1066.84        876.98       138.09 o                         
   6   4  13        213.26         72.15        91.23 o                         
   7   4  13       4878.81       4860.33       330.12 o                         
   8   4  13       4778.91       4908.41       348.09 o                         
   9   4  13       2133.85       1687.11       278.99 o                         
   1   5  13         56.04        120.10        64.47 o                         
   2   5  13      30702.43      30486.34       678.94 o                         
   3   5  13      27300.65      27435.62       653.78 o                         
   4   5  13       4568.43       4757.36       278.23 o                         
   5   5  13      14722.87      15162.58       735.62 o                         
   6   5  13        385.15        325.23       157.76 o                         
   7   5  13       1588.53       1704.98       186.40 o                         
   8   5  13       2849.19       2801.93       410.18 o                         
   9   5  13       3555.84       3078.09       819.59 o                         
   0   6  13      32460.18      32751.30      1430.16 o                         
   1   6  13      12281.98      12924.06       501.70 o                         
   2   6  13      19722.28      19762.04       515.34 o                         
   3   6  13      13720.47      13911.43       438.84 o                         
   4   6  13      33451.33      33599.72       786.86 o                         
   5   6  13         75.37         58.03        80.02 o                         
   6   6  13       2170.03       2371.60       284.47 o                         
   7   6  13         24.04         21.82       156.51 o                         
   8   6  13       5620.65       5397.31       539.54 o                         
   9   6  13       5041.29       4867.48       481.63 o                         
   1   7  13        150.88        133.85       174.42 o                         
   2   7  13      16967.43      17506.20       614.80 o                         
   3   7  13      17007.26      16723.54       620.20 o                         
   4   7  13        153.80        -74.16       135.00 o                         
   5   7  13       9739.94       9464.30       606.41 o                         
   6   7  13        387.69        -25.60       141.71 o                         
   7   7  13       1834.64       2029.31       281.80 o                         
   8   7  13        572.53        724.78       282.27 o                         
   9   7  13       2281.66       2465.16       353.18 o                         
   0   8  13      15610.58      15466.15      1160.41 o                         
   1   8  13       4171.41       4136.76       441.18 o                         
   2   8  13       9308.24       9066.41       434.47 o                         
   3   8  13      10593.84      10439.30       484.16 o                         
   4   8  13       3281.10       3388.02       322.78 o                         
   5   8  13       3776.73       3168.78       312.83 o                         
   6   8  13         11.14       -120.01       120.01 o                         
   7   8  13       5872.27       5741.42       458.69 o                         
   8   8  13       1581.78       1413.01       279.53 o                         
   9   8  13        114.68        282.37       328.80 o                         
   1   9  13      33320.30      35313.79      1289.58 o                         
   2   9  13        744.62       1048.61       257.31 o                         
   3   9  13         36.76        -31.76       156.73 o                         
   4   9  13       3925.83       4084.44       361.75 o                         
   5   9  13       2361.57       2304.58       282.85 o                         
   6   9  13      15311.86      15949.00       625.00 o                         
   7   9  13        176.29       -100.52       166.94 o                         
   8   9  13       5367.61       5058.81       466.18 o                         
   0  10  13      22117.21      25173.52      1530.06 o                         
   1  10  13         24.93        278.35       200.92 o                         
   2  10  13       9777.03      10303.51      1182.44 o                         
   3  10  13        374.98        242.01       201.03 o                         
   4  10  13       1519.72       1225.31       275.30 o                         
   5  10  13       9623.36      10654.18       502.75 o                         
   6  10  13        536.46        569.84       152.47 o                         
   7  10  13       7081.47       7369.64       537.52 o                         
   8  10  13        208.28        304.82       173.64 o                         
   1  11  13        372.48        394.64       153.22 o                         
   2  11  13       1925.40       1912.15       289.33 o                         
   3  11  13        148.32        -26.15       256.95 o                         
   4  11  13       1590.92       1454.01       285.27 o                         
   5  11  13          8.41       -128.17       130.91 o                         
   6  11  13       2899.55       2819.47       281.55 o                         
   7  11  13          9.85        274.18       179.95 o                         
   8  11  13       1023.95        769.73       186.53 o                         
   0  12  13       2680.16       2182.67       467.73 o                         
   1  12  13        246.25        378.44       202.44 o                         
   2  12  13       4519.65       5236.02       509.75 o                         
   3  12  13         70.84         67.48       155.01 o                         
   4  12  13         15.33         32.71       157.16 o                         
   5  12  13       2919.64       3327.41       299.68 o                         
   6  12  13         14.29        151.86       198.11 o                         
   7  12  13        742.44        443.89       146.11 o                         
   8  12  13          2.33       -198.31       302.40 o                         
   1  13  13      11963.26      12674.38       797.00 o                         
   2  13  13         95.78        137.42       175.40 o                         
   3  13  13       1409.25       1664.18       306.44 o                         
   4  13  13       4637.32       4578.47       397.60 o                         
   5  13  13         10.36        173.25       153.52 o                         
   6  13  13       8478.69       8696.35       498.70 o                         
   7  13  13        412.00        453.23       162.38 o                         
   0  14  13      23336.89      25837.34      1627.84 o                         
   1  14  13        224.39        407.43       220.75 o                         
   2  14  13      11656.21      12674.69       814.20 o                         
   3  14  13        678.03        658.20       214.46 o                         
   4  14  13          2.22        -21.90       138.41 o                         
   5  14  13       5512.19       6143.60       483.14 o                         
   6  14  13        130.86        218.69       131.17 o                         
   7  14  13       5071.21       4710.11       392.71 o                         
   1  15  13       8037.44       8964.61       674.37 o                         
   2  15  13       3178.69       3034.75       486.81 o                         
   3  15  13       1698.02       1575.32       262.42 o                         
   4  15  13          3.29        -49.71       153.51 o                         
   5  15  13        626.35        407.80       174.91 o                         
   6  15  13       3233.00       2773.93       403.07 o                         
   7  15  13       1292.84        713.72       243.00 o                         
   0  16  13        948.60       1759.16       458.13 o                         
   1  16  13       2726.90       3098.94       340.65 o                         
   2  16  13       1211.66        997.69       202.60 o                         
   3  16  13       6214.27       6674.67       505.84 o                         
   4  16  13       5653.05       5630.68       463.41 o                         
   5  16  13        270.48         29.10       200.93 o                         
   6  16  13         99.40         25.97       182.40 o                         
   1  17  13         14.25       -112.64       145.03 o                         
   2  17  13       9602.17      10371.58       618.72 o                         
   3  17  13       7750.45       8012.30       669.15 o                         
   4  17  13       4385.64       3882.07       470.63 o                         
   5  17  13       3778.94       2953.37       611.58 o                         
   0  18  13        134.20        541.27       425.62 o                         
   1  18  13       2833.62       3204.58       539.03 o                         
   2  18  13       2990.89       3759.93       512.32 o                         
   3  18  13       3862.13       3406.01       383.74 o                         
   4  18  13       6786.82       4981.73       752.56 o                         
   1  19  13        577.47        870.52       254.46 o                         
   2  19  13       2377.10       2030.84       606.67 o                         
   3  19  13       1785.17        946.83       422.43 o                         
   0   0  14      95143.73      90217.60      2932.72 o                         
   1   0  14       6276.99       5993.78       435.14 o                         
   2   0  14         46.71         59.72       126.23 o                         
   3   0  14      32331.33      31735.32      1175.88 o                         
   4   0  14       9216.97       8589.47       534.74 o                         
   5   0  14       9229.99       8783.21       463.88 o                         
   6   0  14        485.43        764.48       238.98 o                         
   7   0  14       8777.89       8011.38       597.23 o                         
   8   0  14       6709.88       7203.37      1538.26 o                         
   9   0  14       6688.37       5984.17       599.12 o                         
  10   0  14          6.04        157.20       247.72 o                         
   1   1  14       6907.78       6533.55       322.36 o                         
   2   1  14      24091.81      24723.48       813.48 o                         
   3   1  14      11639.18      12028.34       437.12 o                         
   4   1  14       1152.58       1267.62       166.84 o                         
   5   1  14       4934.13       4625.73       295.77 o                         
   6   1  14      14055.78      14193.22       539.35 o                         
   7   1  14         26.25       -106.21       125.49 o                         
   8   1  14        604.33        889.99       171.71 o                         
   9   1  14       1107.74        706.32       182.60 o                         
  10   1  14       4368.97       4644.08       446.08 o                         
   0   2  14      73946.04      75384.24      2747.75 o                         
   1   2  14        567.54        570.94       121.99 o                         
   2   2  14          2.92         37.24        79.28 o                         
   3   2  14        101.53        144.39        91.73 o                         
   4   2  14      19018.36      18378.50       558.41 o                         
   5   2  14        991.18        981.94       149.60 o                         
   6   2  14        617.43        363.37       190.10 o                         
   7   2  14         23.10         25.62       100.89 o                         
   8   2  14       5474.84       5216.73       365.08 o                         
   9   2  14         35.02         -4.51       111.53 o                         
  10   2  14        526.46        288.38       244.74 o                         
   1   3  14      48772.17      49753.66       977.02 o                         
   2   3  14      33651.57      33308.58       820.61 o                         
   3   3  14      16669.87      17062.52       519.25 o                         
   4   3  14       5510.33       5088.92       292.19 o                         
   5   3  14       2623.02       1855.70       195.04 o                         
   6   3  14       6867.00       6730.10       332.46 o                         
   7   3  14        302.53        447.73       122.99 o                         
   8   3  14        410.73        442.31       143.92 o                         
   9   3  14        289.65        363.35       173.83 o                         
   0   4  14       8231.22       8562.55       511.27 o                         
   1   4  14        224.91        411.21       108.64 o                         
   2   4  14       3061.92       3052.99       241.77 o                         
   3   4  14       3484.95       3679.30       236.79 o                         
   4   4  14       8712.73       8255.27       363.89 o                         
   5   4  14       8149.10       8362.78       396.93 o                         
   6   4  14        185.91        232.78       105.53 o                         
   7   4  14      15966.67      14454.93       794.68 o                         
   8   4  14       1502.78       1520.27       222.96 o                         
   9   4  14       4087.56       4335.31       635.95 o                         
   1   5  14      13172.97      12718.83       432.98 o                         
   2   5  14       3728.12       3536.08       227.86 o                         
   3   5  14       1126.05       1348.11       146.57 o                         
   4   5  14       1022.65        769.45       154.01 o                         
   5   5  14       1710.38       1530.22       178.75 o                         
   6   5  14          2.24        147.11       101.05 o                         
   7   5  14        773.11        491.05       170.46 o                         
   8   5  14          0.13          8.10       193.95 o                         
   9   5  14         59.82       -128.07       148.56 o                         
   0   6  14       1598.88       1654.95       449.76 o                         
   1   6  14         16.79         55.19        73.35 o                         
   2   6  14       2002.48       1769.91       157.52 o                         
   3   6  14          7.02        113.20        93.60 o                         
   4   6  14         37.69        177.00       134.37 o                         
   5   6  14        696.53        575.12       415.59 o                         
   6   6  14        180.22        138.57       147.85 o                         
   7   6  14        223.43        129.86       203.19 o                         
   8   6  14        317.75        130.65       194.18 o                         
   9   6  14        205.12        135.83       146.94 o                         
   1   7  14      14931.43      15018.24       577.98 o                         
   2   7  14       5166.05       5182.07       411.80 o                         
   3   7  14       2486.32       2818.21       266.42 o                         
   4   7  14        438.37        521.76       194.91 o                         
   5   7  14       1737.98       1479.84       235.45 o                         
   6   7  14        735.28        808.15       242.27 o                         
   7   7  14        667.18        691.96       183.87 o                         
   8   7  14         13.23          7.29       162.12 o                         
   9   7  14        117.56        262.39       359.65 o                         
   0   8  14       7809.79       8029.46       840.36 o                         
   1   8  14        735.32        572.36       219.34 o                         
   2   8  14        264.70         19.47       318.58 o                         
   3   8  14       8291.73       8299.21       445.58 o                         
   4   8  14       8143.83       7246.67       816.47 o                         
   5   8  14      16311.21      15895.33       728.97 o                         
   6   8  14         95.64        -48.22       116.38 o                         
   7   8  14      13255.57      13449.62       715.47 o                         
   8   8  14       2393.86       2039.56       417.20 o                         
   1   9  14      12442.46      12317.71       753.05 o                         
   2   9  14      15638.68      15740.32       869.44 o                         
   3   9  14       3084.04       2333.94       339.62 o                         
   4   9  14        938.78        996.56       247.78 o                         
   5   9  14        822.66        795.49       185.01 o                         
   6   9  14       9484.73       9749.24       496.75 o                         
   7   9  14        804.92        485.44       330.33 o                         
   8   9  14        179.63        -61.87       265.31 o                         
   0  10  14      17749.26      18004.60      1317.40 o                         
   1  10  14       1228.08        674.23       184.26 o                         
   2  10  14        280.71        237.71       151.67 o                         
   3  10  14       2174.89       2274.51       770.56 o                         
   4  10  14      18169.92      17965.28       956.28 o                         
   5  10  14       1618.15       1701.96       260.91 o                         
   6  10  14         13.34        -73.82       147.56 o                         
   7  10  14        536.60        609.57       202.93 o                         
   8  10  14       3722.69       4157.90       440.98 o                         
   1  11  14      13953.82      13468.62       810.28 o                         
   2  11  14      12350.78      13978.67       836.51 o                         
   3  11  14      17211.73      19148.07      1002.42 o                         
   4  11  14          5.39        262.90       204.63 o                         
   5  11  14       3345.81       3016.92       332.11 o                         
   6  11  14      11047.21      11415.24       563.16 o                         
   7  11  14        154.05        180.97       169.80 o                         
   8  11  14        195.51        247.11       251.90 o                         
   0  12  14      16671.74      20227.71      1426.65 o                         
   1  12  14       1743.96       1851.51       331.96 o                         
   2  12  14        526.18        473.96       231.25 o                         
   3  12  14       6274.09       6486.09       938.45 o                         
   4  12  14       9790.85       9837.53       726.29 o                         
   5  12  14       2757.79       2421.96       286.79 o                         
   6  12  14          4.52         42.02       179.92 o                         
   7  12  14       2583.27       3209.15       376.55 o                         
   1  13  14         78.34        246.31       212.16 o                         
   2  13  14       7886.38       8108.10      1055.78 o                         
   3  13  14       1258.04        924.36       269.23 o                         
   4  13  14        760.68        806.28       407.91 o                         
   5  13  14       1638.71       1559.04       258.67 o                         
   6  13  14       5553.44       6188.89       428.89 o                         
   7  13  14         41.46        276.82       169.65 o                         
   0  14  14      14185.24      16234.33      1308.45 o                         
   1  14  14         30.92        556.23       230.01 o                         
   2  14  14          3.26        190.63       177.51 o                         
   3  14  14        250.42        335.93       198.73 o                         
   4  14  14       6312.81       6592.68       499.32 o                         
   5  14  14       2714.50       2277.70       299.34 o                         
   6  14  14        469.42        452.30       170.86 o                         
   7  14  14        814.58        561.20       212.34 o                         
   1  15  14      12020.56      13026.62       831.03 o                         
   2  15  14       6132.14       6754.76       617.08 o                         
   3  15  14       7190.92       7084.57       511.61 o                         
   4  15  14        824.24        870.79       196.02 o                         
   5  15  14       2207.89       2396.94       475.54 o                         
   6  15  14       1166.98        889.70       226.88 o                         
   0  16  14       1874.16       2290.86       542.17 o                         
   1  16  14        412.66        297.67       479.61 o                         
   2  16  14          2.31        127.93       173.07 o                         
   3  16  14       1462.16       1195.03       225.47 o                         
   4  16  14        471.59        675.52       145.71 o                         
   5  16  14       2864.61       1851.98       291.44 o                         
   1  17  14        667.75        635.81       444.46 o                         
   2  17  14         44.55         34.54       168.47 o                         
   3  17  14        176.03        193.09       213.81 o                         
   4  17  14         83.74         90.33       175.86 o                         
   5  17  14        154.46        240.02       216.21 o                         
   0  18  14        392.41        -96.18       263.24 o                         
   1  18  14         46.26         -5.54       162.27 o                         
   2  18  14        112.44        434.26       173.19 o                         
   3  18  14        380.19        273.11       193.92 o                         
   4  18  14        841.22       1137.76       381.77 o                         
   1   1  15       7363.59       7132.82       349.92 o                         
   2   1  15       9769.70       9806.24       409.99 o                         
   3   1  15       5485.16       5383.78       301.37 o                         
   4   1  15       4271.02       4602.73       282.41 o                         
   5   1  15        595.22        755.44       142.02 o                         
   6   1  15       1150.62       1167.37       155.40 o                         
   7   1  15         40.41        -55.40       134.64 o                         
   8   1  15       3040.72       3369.95       318.95 o                         
   9   1  15         54.15         88.34       147.12 o                         
  10   1  15       3078.97       2839.44       653.89 o                         
   0   2  15       4222.29       4135.19       391.75 o                         
   1   2  15       3616.72       3282.70       243.77 o                         
   2   2  15      16930.82      17004.20       541.42 o                         
   3   2  15       1250.55       1237.13       189.28 o                         
   4   2  15      21504.18      20922.39       615.95 o                         
   5   2  15       5081.27       5223.60       315.19 o                         
   6   2  15       3489.51       3388.62       276.77 o                         
   7   2  15        337.17        333.11       122.92 o                         
   8   2  15       2953.83       2783.83       272.71 o                         
   9   2  15       2592.27       2352.94       276.41 o                         
  10   2  15        450.97        422.23       284.19 o                         
   1   3  15        571.45        734.25       127.55 o                         
   2   3  15      28133.64      27350.43       697.13 o                         
   3   3  15       6714.78       6509.90       327.33 o                         
   4   3  15        726.89        895.05       129.90 o                         
   5   3  15       3823.72       3569.88       266.89 o                         
   6   3  15         59.48        176.92        91.97 o                         
   7   3  15          0.22         -5.20        97.00 o                         
   8   3  15       1583.98       1287.16       166.08 o                         
   9   3  15        670.43        525.84       199.52 o                         
   0   4  15       7532.70       7879.41       506.37 o                         
   1   4  15       4706.28       4723.17       276.24 o                         
   2   4  15         32.97          5.69        91.61 o                         
   3   4  15       2011.86       2001.46       189.84 o                         
   4   4  15      12840.79      12587.01       468.62 o                         
   5   4  15        751.92       1128.74       170.94 o                         
   6   4  15       1306.05       1120.07       165.31 o                         
   7   4  15       4401.93       4353.23       338.45 o                         
   8   4  15       5387.48       5675.64       473.91 o                         
   9   4  15         84.84        141.47       137.52 o                         
   1   5  15      20079.74      21159.63       621.95 o                         
   2   5  15      10869.73      11084.31       416.93 o                         
   3   5  15         29.90        157.45        80.98 o                         
   4   5  15       4374.53       4123.19       262.37 o                         
   5   5  15        486.96        518.58       129.73 o                         
   6   5  15      34449.41      35223.33      1126.28 o                         
   7   5  15        387.99        294.75       160.25 o                         
   8   5  15       6848.01       6885.68       578.47 o                         
   9   5  15        835.24        683.89       214.18 o                         
   0   6  15     111056.16     118505.77      2747.52 o                         
   1   6  15        452.41        395.60        90.19 o                         
   2   6  15      18426.24      18588.81       538.29 o                         
   3   6  15       4131.69       3824.10       317.99 o                         
   4   6  15       5563.94       5631.22       480.27 o                         
   5   6  15       4480.66       4094.28       373.98 o                         
   6   6  15        289.38        224.35       139.95 o                         
   7   6  15       7317.11       6914.75       514.47 o                         
   8   6  15       4020.53       4490.64       476.03 o                         
   1   7  15      15073.22      14515.90       966.20 o                         
   2   7  15      13891.71      15441.43       617.05 o                         
   3   7  15          4.99         43.02       174.38 o                         
   4   7  15        292.51        303.56       128.06 o                         
   5   7  15        913.86        943.20       213.67 o                         
   6   7  15      17811.39      18086.42       816.42 o                         
   7   7  15         48.90        125.23       182.03 o                         
   8   7  15       3129.27       3317.05       773.18 o                         
   0   8  15         82.79        136.90       312.83 o                         
   1   8  15        305.14        234.46       172.03 o                         
   2   8  15       2426.07       2614.48       368.72 o                         
   3   8  15       5979.49       5536.49       529.84 o                         
   4   8  15      18023.86      17484.08       937.18 o                         
   5   8  15       1112.78       1323.52       285.70 o                         
   6   8  15        534.88        240.72       145.96 o                         
   7   8  15        331.71        184.45       152.95 o                         
   8   8  15       2889.86       3268.64       483.26 o                         
   1   9  15       1240.67       1100.56       254.94 o                         
   2   9  15       8937.06       9030.88       679.58 o                         
   3   9  15       5708.79       5858.29       822.57 o                         
   4   9  15       2795.39       3068.63       409.66 o                         
   5   9  15       3392.33       3045.69       403.54 o                         
   6   9  15        195.50        112.24       164.65 o                         
   7   9  15        112.96         64.67       163.93 o                         
   8   9  15       1674.05       1963.28       318.73 o                         
   0  10  15       5493.40       5310.03       750.34 o                         
   1  10  15        993.36        672.07       395.34 o                         
   2  10  15       9784.23      11098.99       760.79 o                         
   3  10  15       4309.36       4480.58       638.53 o                         
   4  10  15      10590.88      11281.55       776.07 o                         
   5  10  15       2276.58       2260.80       377.30 o                         
   6  10  15       1491.64       1984.03       247.81 o                         
   7  10  15        612.26        888.59       237.18 o                         
   8  10  15        307.86        -37.02       298.05 o                         
   1  11  15          7.68        -68.91       164.29 o                         
   2  11  15       1155.68       1267.96       283.01 o                         
   3  11  15        468.11        422.16       267.10 o                         
   4  11  15        688.06        655.94       566.71 o                         
   5  11  15        883.78       1096.81       245.82 o                         
   6  11  15        360.89        158.86       190.58 o                         
   7  11  15        153.27        -42.59       146.99 o                         
   0  12  15          8.12         40.86       256.05 o                         
   1  12  15         43.93        -86.12       157.75 o                         
   2  12  15        304.91        166.99       156.98 o                         
   3  12  15        900.22        995.27       297.07 o                         
   4  12  15       1417.48       1644.63       357.79 o                         
   5  12  15          1.27        169.67       187.71 o                         
   6  12  15        261.13        418.67       193.55 o                         
   7  12  15        518.23        560.81       206.76 o                         
   1  13  15       2857.39       3215.79       439.08 o                         
   2  13  15       7763.83       8325.94       679.51 o                         
   3  13  15       3175.78       2890.47       390.42 o                         
   4  13  15       4778.33       5368.47       558.40 o                         
   5  13  15        614.49        379.80       175.45 o                         
   6  13  15       1140.26       1139.36       241.46 o                         
   7  13  15         16.80         -2.46       300.75 o                         
   0  14  15        443.64       -146.24       288.98 o                         
   1  14  15         12.60        203.16       166.09 o                         
   2  14  15       2796.23       3097.20       453.52 o                         
   3  14  15       1299.64       1202.78       249.29 o                         
   4  14  15      11587.09      10541.73       643.49 o                         
   5  14  15         54.56       -150.03       155.27 o                         
   6  14  15        441.16        862.38       247.19 o                         
   1  15  15        232.13        343.63       165.29 o                         
   2  15  15       8774.81       8482.80      1227.15 o                         
   3  15  15       1006.47       1191.07       233.54 o                         
   4  15  15          2.44         28.52       172.42 o                         
   5  15  15        867.55        930.96       207.90 o                         
   6  15  15       1162.66       1224.30       428.77 o                         
   0  16  15      13275.31      14356.59      1304.43 o                         
   1  16  15        739.57        660.71       192.55 o                         
   2  16  15       1983.37       2356.46       309.97 o                         
   3  16  15        467.11        112.55       247.63 o                         
   4  16  15       2006.15       2214.39       319.94 o                         
   5  16  15        826.58       1160.34       291.61 o                         
   1  17  15       5496.44       5710.35       479.34 o                         
   2  17  15       2712.27       2474.90       392.44 o                         
   3  17  15          3.91          7.10       154.86 o                         
   4  17  15       1954.34       2489.42       585.13 o                         
   0  18  15      22832.34      22488.83      1832.77 o                         
   1  18  15        216.28        -30.22       187.31 o                         
   2  18  15       3890.07       3453.80       631.21 o                         
   3  18  15          7.90       -308.73       308.73 o                         
   0   0  16      49601.85      51311.12      2148.10 o                         
   1   0  16      43405.24      43441.99      1367.64 o                         
   2   0  16      29558.75      30199.52      1095.88 o                         
   3   0  16      18516.22      19090.48       851.19 o                         
   4   0  16       1716.41       1895.39       342.88 o                         
   5   0  16        626.74        551.77       190.92 o                         
   6   0  16       2139.71       1631.85       284.17 o                         
   7   0  16       2787.73       2602.89       297.79 o                         
   8   0  16       1520.34       1309.26       297.32 o                         
   9   0  16       3684.78       4077.52      1069.42 o                         
   1   1  16       5564.51       5408.90       326.32 o                         
   2   1  16        628.46        729.13       142.12 o                         
   3   1  16       8989.42       8780.38       401.39 o                         
   4   1  16       4389.10       4272.09       281.83 o                         
   5   1  16      18494.42      18177.93       605.36 o                         
   6   1  16      12823.27      12323.58       519.08 o                         
   7   1  16       1981.78       1889.84       217.08 o                         
   8   1  16       1620.71       1715.38       237.74 o                         
   9   1  16       5550.91       4511.87       635.60 o                         
   0   2  16       6492.99       6591.70       688.80 o                         
   1   2  16      13820.28      13864.76       506.57 o                         
   2   2  16        196.78        148.28        91.49 o                         
   3   2  16       4876.53       5042.82       301.96 o                         
   4   2  16       1544.04       1594.09       184.57 o                         
   5   2  16       2181.16       2208.05       213.76 o                         
   6   2  16        312.87        304.55       106.32 o                         
   7   2  16       2355.56       2393.74       257.07 o                         
   8   2  16        902.82        761.67       131.72 o                         
   9   2  16        451.22        262.61       264.30 o                         
   1   3  16      13153.99      13959.85       506.75 o                         
   2   3  16       5514.66       5392.55       382.86 o                         
   3   3  16        256.37        173.20        83.21 o                         
   4   3  16       5923.61       5742.49       323.75 o                         
   5   3  16         50.59         26.13       106.33 o                         
   6   3  16       2228.88       1839.82       257.48 o                         
   7   3  16       2253.06       2032.58       261.73 o                         
   8   3  16       3563.90       3314.08       311.09 o                         
   9   3  16        804.50        932.16       236.28 o                         
   0   4  16      16242.44      16498.65       779.42 o                         
   1   4  16        935.47        619.13       133.53 o                         
   2   4  16      20073.67      19734.60       600.42 o                         
   3   4  16          1.81        205.95        93.22 o                         
   4   4  16      10095.84      10067.42       425.68 o                         
   5   4  16       9185.69       9462.17       430.15 o                         
   6   4  16        884.71        680.65       174.09 o                         
   7   4  16       4534.79       3810.85       324.19 o                         
   8   4  16        878.04        649.98       188.28 o                         
   9   4  16        135.30       -186.98       186.98 o                         
   1   5  16       3481.92       3727.84       282.40 o                         
   2   5  16       4335.07       4187.38       267.42 o                         
   3   5  16        158.06        170.73       136.79 o                         
   4   5  16       4447.70       4276.78       305.35 o                         
   5   5  16        121.28        296.24       145.57 o                         
   6   5  16       4347.82       4043.44       381.57 o                         
   7   5  16        280.73        287.19       215.14 o                         
   8   5  16       2046.18       1574.15       270.69 o                         
   0   6  16       3559.80       3462.19       335.92 o                         
   1   6  16        780.53        454.83       138.71 o                         
   2   6  16       1300.61       1293.09       202.98 o                         
   3   6  16       1102.40       1121.65       200.40 o                         
   4   6  16       1260.28       1152.57       292.86 o                         
   5   6  16        109.56        -96.75       145.93 o                         
   6   6  16         10.88        -54.93       181.35 o                         
   7   6  16        239.46        211.75       126.45 o                         
   8   6  16        112.31        -25.27       151.35 o                         
   1   7  16       5001.29       5096.49       514.76 o                         
   2   7  16      10180.54      11750.77       768.77 o                         
   3   7  16         72.84         18.62       109.78 o                         
   4   7  16       8492.31       8574.26       490.80 o                         
   5   7  16        143.72        253.66       146.36 o                         
   6   7  16       4101.22       3989.50       383.01 o                         
   7   7  16        481.51        604.77       205.98 o                         
   8   7  16       4021.53       3896.07       437.45 o                         
   0   8  16       4958.66       5365.21       758.04 o                         
   1   8  16       1153.35       1153.54       294.45 o                         
   2   8  16      11915.95      12579.32       805.50 o                         
   3   8  16        377.41        347.15       219.35 o                         
   4   8  16      14536.11      13036.96      1083.16 o                         
   5   8  16       7152.95       6588.01       792.19 o                         
   6   8  16       1421.34       1649.04       280.88 o                         
   7   8  16       5265.79       5328.59       471.26 o                         
   8   8  16        419.04        522.32       194.18 o                         
   1   9  16       9799.58       9377.14       706.62 o                         
   2   9  16       2773.07       2817.18       403.78 o                         
   3   9  16        400.11        206.46       156.87 o                         
   4   9  16        970.45       1176.91       249.59 o                         
   5   9  16       1210.10       1050.85       291.02 o                         
   6   9  16         61.93        -46.75       202.32 o                         
   7   9  16       2060.34       1824.78       303.17 o                         
   8   9  16        396.31       -163.34       380.26 o                         
   0  10  16       9610.01      10824.06      1088.68 o                         
   1  10  16       3948.59       4334.96       497.35 o                         
   2  10  16        433.15        309.48       189.23 o                         
   3  10  16      11579.06      12359.52       833.03 o                         
   4  10  16        441.12        583.54       243.58 o                         
   5  10  16        925.81       1099.81       433.77 o                         
   6  10  16        184.24        449.09       189.13 o                         
   7  10  16        742.85        639.63       221.10 o                         
   1  11  16       2571.47       3169.55       458.83 o                         
   2  11  16        181.96        295.53       437.79 o                         
   3  11  16      10000.67      10934.57       793.18 o                         
   4  11  16       4767.15       5393.68       577.28 o                         
   5  11  16      11936.96      11854.77       844.10 o                         
   6  11  16      10069.60      10460.63       637.00 o                         
   7  11  16        679.01        763.79       249.96 o                         
   0  12  16      24986.36      26328.70      1729.82 o                         
   1  12  16      10239.52      11954.52       830.34 o                         
   2  12  16       9181.45       9383.58      1069.87 o                         
   3  12  16      14085.44      14650.53       927.25 o                         
   4  12  16        747.80        647.77       294.25 o                         
   5  12  16        727.53        602.31       187.13 o                         
   6  12  16        522.57        267.59       220.07 o                         
   7  12  16        996.98       1138.86       430.91 o                         
   1  13  16       1837.47       2181.17       370.83 o                         
   2  13  16        454.57        235.52       359.84 o                         
   3  13  16       2458.70       2729.32       427.07 o                         
   4  13  16        697.48        495.54       203.36 o                         
   5  13  16       6096.90       6634.11       669.30 o                         
   6  13  16       2909.81       2759.97       343.87 o                         
   0  14  16        126.16        585.56       254.64 o                         
   1  14  16       3051.02       3983.30       756.17 o                         
   2  14  16       1389.00       1722.17       358.85 o                         
   3  14  16        236.33        285.66       248.31 o                         
   4  14  16       1841.33       2093.24       311.90 o                         
   5  14  16       1842.04       1522.61       248.16 o                         
   6  14  16          0.42       -139.47       184.70 o                         
   1  15  16       5913.06       7160.21       813.82 o                         
   2  15  16       2807.81       3093.46       516.21 o                         
   3  15  16        794.71       1048.32       398.83 o                         
   4  15  16       3892.63       3875.75       462.42 o                         
   5  15  16          2.21        -37.77       163.90 o                         
   0  16  16       6447.61       6288.87       891.51 o                         
   1  16  16         42.38        -53.67       276.62 o                         
   2  16  16       3740.10       4725.25       570.35 o                         
   3  16  16         49.34        -89.78       180.81 o                         
   4  16  16       2234.66       2120.58       318.71 o                         
   5  16  16        602.65       -483.00       483.00 o                         
   1  17  16         45.85        185.50       223.79 o                         
   2  17  16          9.87        -16.45       174.12 o                         
   3  17  16          0.88         83.95       193.62 o                         
   0  18  16       1759.41       1519.44       458.36 o                         
   1  18  16        185.20        253.02       924.29 o                         
   2  18  16       2346.19       2358.15       560.10 o                         
   3  18  16         79.81        935.65       461.73 o                         
   1   1  17      21528.83      21514.37       666.15 o                         
   2   1  17       2993.08       2650.79       235.27 o                         
   3   1  17       6162.40       6530.93       397.97 o                         
   4   1  17         86.58        -84.43       103.31 o                         
   5   1  17        277.70        307.24       131.98 o                         
   6   1  17         27.00        -54.53       163.99 o                         
   7   1  17        669.55        345.68       163.38 o                         
   8   1  17          1.52         49.54       111.92 o                         
   9   1  17          2.83        125.98       148.65 o                         
   0   2  17       1897.76       1898.21       320.65 o                         
   1   2  17        662.26        386.81       142.56 o                         
   2   2  17        170.34         98.73       102.51 o                         
   3   2  17       2932.49       3019.62       252.71 o                         
   4   2  17         53.43         80.80        97.01 o                         
   5   2  17      25549.46      25475.63       822.27 o                         
   6   2  17        444.24        372.13       133.64 o                         
   7   2  17      22539.33      22169.77       749.62 o                         
   8   2  17        698.57        484.50       149.89 o                         
   9   2  17       2034.75       1784.30       390.39 o                         
   1   3  17      35711.64      37303.84      1047.24 o                         
   2   3  17        243.79         32.49        98.77 o                         
   3   3  17         81.89         20.99        96.60 o                         
   4   3  17        746.05        575.85       188.03 o                         
   5   3  17        910.27       1155.19       168.61 o                         
   6   3  17         93.62        205.25       121.59 o                         
   7   3  17       1615.36       1509.25       192.55 o                         
   8   3  17        164.64        493.33       178.02 o                         
   0   4  17         20.77        200.21       156.45 o                         
   1   4  17       7466.60       7497.46       372.32 o                         
   2   4  17         21.64        -67.33       102.94 o                         
   3   4  17      13651.20      13377.59       517.08 o                         
   4   4  17         15.72         60.38        97.31 o                         
   5   4  17       1050.22        775.13       143.03 o                         
   6   4  17        450.09        313.43       189.87 o                         
   7   4  17       2906.51       2920.38       334.98 o                         
   8   4  17         60.45         30.21       180.77 o                         
   1   5  17       1750.97       1723.53       237.14 o                         
   2   5  17       1150.27       1039.20       150.28 o                         
   3   5  17      38901.21      38992.70      1183.84 o                         
   4   5  17        223.29        147.94       162.81 o                         
   5   5  17      17307.94      16254.82       720.26 o                         
   6   5  17          7.95        112.11       126.84 o                         
   7   5  17       1600.31       1811.38       378.21 o                         
   8   5  17          2.21         54.52       160.84 o                         
   0   6  17        426.71        637.96       318.61 o                         
   1   6  17      12212.78      12415.80       580.79 o                         
   2   6  17         36.39        213.33       141.03 o                         
   3   6  17      31450.52      33270.36      1023.29 o                         
   4   6  17       1155.11       1352.86       226.76 o                         
   5   6  17        357.20        376.14       173.03 o                         
   6   6  17         13.72        -77.92       128.77 o                         
   7   6  17        238.18        141.76       152.74 o                         
   8   6  17        328.26        295.88       289.83 o                         
   1   7  17         20.05         76.20       348.80 o                         
   2   7  17        245.11        -20.89       204.73 o                         
   3   7  17      28844.62      29244.91      1271.87 o                         
   4   7  17         75.16        233.39       120.82 o                         
   5   7  17      11362.56      11164.38       601.22 o                         
   6   7  17        274.87        380.78       178.27 o                         
   7   7  17       1069.67        750.97       258.41 o                         
   8   7  17         27.11         89.75       255.79 o                         
   0   8  17        105.77        -56.12       288.02 o                         
   1   8  17       1431.81       1186.79       703.55 o                         
   2   8  17        356.97        525.31       428.21 o                         
   3   8  17       3008.96       2932.25       429.66 o                         
   4   8  17        743.25        637.28       253.58 o                         
   5   8  17       4912.25       4120.92       491.00 o                         
   6   8  17          9.68       -188.93       188.93 o                         
   7   8  17       5931.26       5985.91       629.80 o                         
   1   9  17      28960.22      32960.93      1381.29 o                         
   2   9  17         89.37        287.72       513.26 o                         
   3   9  17       1414.51       1261.49       299.32 o                         
   4   9  17         97.78        265.39       191.91 o                         
   5   9  17          1.58        173.12       210.76 o                         
   6   9  17         55.47        207.27       199.51 o                         
   7   9  17        459.90        783.97       354.03 o                         
   0  10  17         65.63       -167.64       285.56 o                         
   1  10  17         89.86        273.37       262.55 o                         
   2  10  17        211.11        337.64       268.86 o                         
   3  10  17       2846.64       2969.75       655.05 o                         
   4  10  17          8.42       -208.46       208.46 o                         
   5  10  17      11445.28      11258.96       830.26 o                         
   6  10  17          5.08         58.95       175.43 o                         
   7  10  17      10908.40      11847.35       890.46 o                         
   1  11  17       1596.14       1456.05       320.98 o                         
   2  11  17        372.04        193.71       183.05 o                         
   3  11  17       1130.39        895.46       292.62 o                         
   4  11  17         48.64       -234.67       234.67 o                         
   5  11  17          8.83        109.01       217.46 o                         
   6  11  17         28.96        -56.71       178.66 o                         
   7  11  17         51.92        -94.70       254.31 o                         
   0  12  17         50.51         -2.60       244.36 o                         
   1  12  17          2.14        -45.62       174.58 o                         
   2  12  17          0.23       -153.34       175.49 o                         
   3  12  17         17.10         43.97       229.73 o                         
   4  12  17         94.15        584.73       238.68 o                         
   5  12  17       3040.57       3314.61       466.02 o                         
   6  12  17         74.48         50.83       151.27 o                         
   1  13  17      23217.90      26993.26      2404.90 o                         
   2  13  17        240.71        445.11       198.95 o                         
   3  13  17       2417.33       2925.02       440.65 o                         
   4  13  17         17.82       -259.58       259.58 o                         
   5  13  17        161.77         25.04       152.18 o                         
   6  13  17        191.49        620.27       261.30 o                         
   0  14  17        545.19        -50.70       242.63 o                         
   1  14  17        573.74        637.81       253.58 o                         
   2  14  17        639.79        444.69       234.78 o                         
   3  14  17          1.73         78.40       587.27 o                         
   4  14  17        207.29        280.62       342.47 o                         
   5  14  17       9297.88       9849.31       664.22 o                         
   6  14  17          8.44       -333.54       333.54 o                         
   1  15  17       8628.55       8900.57       756.19 o                         
   2  15  17        131.28        206.43       201.16 o                         
   3  15  17       1188.32       1129.18       535.82 o                         
   4  15  17         70.23        -75.86       154.35 o                         
   5  15  17        850.89       1923.76       634.33 o                         
   0  16  17        268.29        421.20       279.56 o                         
   1  16  17       5544.58       5989.54       620.72 o                         
   2  16  17         91.75        272.42       383.98 o                         
   3  16  17       8248.46       9052.12       636.11 o                         
   4  16  17        143.07        181.53       251.91 o                         
   1  17  17        626.54        665.63       259.69 o                         
   2  17  17        442.84        579.14       246.45 o                         
   3  17  17      11387.80       9549.19       797.43 o                         
   0  18  17        629.99        716.71       351.65 o                         
   1  18  17       3389.97       3651.53       897.43 o                         
   0   0  18      63909.27      63576.03      2585.42 o                         
   1   0  18       4772.90       4103.78       615.81 o                         
   2   0  18      12175.63      13065.09       747.85 o                         
   3   0  18      16489.01      15717.81       818.20 o                         
   4   0  18         63.35        -44.32       143.45 o                         
   5   0  18       1009.70        722.78       274.15 o                         
   6   0  18        288.94        179.77       138.90 o                         
   7   0  18         13.49         87.52       312.05 o                         
   8   0  18       2003.28       1600.50       306.00 o                         
   9   0  18       3882.01       2587.07       618.04 o                         
   1   1  18       1487.38       1170.80       181.93 o                         
   2   1  18       1359.07       1537.72       190.26 o                         
   3   1  18       9643.65       9985.34       460.75 o                         
   4   1  18       2348.82       2346.93       232.55 o                         
   5   1  18       7657.14       7682.49       413.24 o                         
   6   1  18      18773.30      18848.67       670.71 o                         
   7   1  18       1033.33        828.10       153.13 o                         
   8   1  18       2737.54       2390.02       256.44 o                         
   9   1  18       1065.10        646.23       249.92 o                         
   0   2  18       9210.03       9810.38       879.07 o                         
   1   2  18       5774.81       5354.75       335.97 o                         
   2   2  18        575.38        525.24       124.50 o                         
   3   2  18       4767.60       5238.70       333.58 o                         
   4   2  18       6454.79       6461.39       372.87 o                         
   5   2  18       3548.30       3576.55       323.45 o                         
   6   2  18          3.46        -98.40       104.92 o                         
   7   2  18       2702.99       2491.58       266.37 o                         
   8   2  18       2958.12       2528.95       273.65 o                         
   1   3  18      14482.12      14609.43       550.27 o                         
   2   3  18      13620.00      14268.30       542.70 o                         
   3   3  18        320.41        537.24       139.97 o                         
   4   3  18       6587.54       6610.55       388.09 o                         
   5   3  18        468.69        477.05       121.34 o                         
   6   3  18          4.91        -40.12       100.33 o                         
   7   3  18        826.72        739.54       220.73 o                         
   8   3  18        542.99        190.48       137.87 o                         
   0   4  18       3735.81       3582.07       388.88 o                         
   1   4  18        384.70        571.27       137.15 o                         
   2   4  18       7351.59       7466.39       387.85 o                         
   3   4  18        180.13        216.22       107.94 o                         
   4   4  18      16614.27      16913.48       593.24 o                         
   5   4  18       4318.07       4429.43       637.62 o                         
   6   4  18       1411.38       1029.53       212.91 o                         
   7   4  18       2544.47       2387.44       309.48 o                         
   8   4  18       1136.47       1085.37       279.73 o                         
   1   5  18       2228.19       2253.57       213.39 o                         
   2   5  18       2867.69       2860.51       302.90 o                         
   3   5  18       1637.88       1546.83       237.57 o                         
   4   5  18       2278.74       1806.97       256.66 o                         
   5   5  18        996.32        893.27       227.81 o                         
   6   5  18       1530.50       1784.80       268.60 o                         
   7   5  18        144.84        170.69       158.17 o                         
   8   5  18        546.01        777.90       199.25 o                         
   0   6  18         53.04          2.96       288.32 o                         
   1   6  18         84.26        276.39       344.47 o                         
   2   6  18        300.05         62.48       117.67 o                         
   3   6  18          0.05        -84.44       155.46 o                         
   4   6  18        412.39        229.18       119.24 o                         
   5   6  18        221.95        -63.72       122.19 o                         
   6   6  18        273.19        371.28       144.16 o                         
   7   6  18         91.77        169.99       176.37 o                         
   8   6  18         36.83        187.93       202.39 o                         
   1   7  18       4356.02       4295.06       485.84 o                         
   2   7  18       9429.46       8905.35       694.14 o                         
   3   7  18       1025.70        887.40       507.64 o                         
   4   7  18       7876.65       7602.84       792.75 o                         
   5   7  18        618.98        308.08       221.32 o                         
   6   7  18       2232.47       1177.32       247.58 o                         
   7   7  18       1324.60        982.83       300.39 o                         
   0   8  18        545.00        513.29       275.93 o                         
   1   8  18        317.69        558.19       262.46 o                         
   2   8  18       6395.86       6652.95       615.00 o                         
   3   8  18        126.64       -259.98       259.98 o                         
   4   8  18      14173.89      14503.11      1150.04 o                         
   5   8  18       6814.37       6607.39       629.31 o                         
   6   8  18       1025.00       1041.36       409.40 o                         
   7   8  18       2958.46       2709.90       432.52 o                         
   1   9  18       5836.32       6284.51       612.84 o                         
   2   9  18       8604.61       9367.13       736.70 o                         
   3   9  18         11.27         21.20       188.10 o                         
   4   9  18       2983.19       2948.31       436.18 o                         
   5   9  18        960.56       1127.02       443.53 o                         
   6   9  18        714.14        858.30       248.48 o                         
   7   9  18        634.48        884.61       530.51 o                         
   0  10  18      14164.15      17046.21      1411.43 o                         
   1  10  18       6409.46       6355.86       619.18 o                         
   2  10  18        976.48       1065.85       305.10 o                         
   3  10  18       5099.46       4367.90       537.80 o                         
   4  10  18       3109.35       2632.85       415.77 o                         
   5  10  18        808.65        555.29       244.48 o                         
   6  10  18         14.18        265.98       234.42 o                         
   1  11  18         31.70        295.90       243.89 o                         
   2  11  18        510.59        689.76       295.08 o                         
   3  11  18       8568.69       9052.50       769.75 o                         
   4  11  18       2997.32       3707.57       515.27 o                         
   5  11  18       5015.63       5775.35       609.50 o                         
   6  11  18      12838.66      12073.68       701.88 o                         
   0  12  18      28221.16      33286.07      2072.75 o                         
   1  12  18       3601.56       4157.84       516.46 o                         
   2  12  18       6469.71       5651.31       596.98 o                         
   3  12  18       5281.40       5250.89      1070.79 o                         
   4  12  18          5.49        226.50       175.04 o                         
   5  12  18        222.72        171.19       233.45 o                         
   6  12  18        225.55        168.08       188.23 o                         
   1  13  18       1140.83        934.63       485.51 o                         
   2  13  18       2885.64       2967.67       456.28 o                         
   3  13  18       1964.58       2432.16       434.43 o                         
   4  13  18         91.07       -114.28       173.05 o                         
   5  13  18       1782.53       1735.20       298.73 o                         
   6  13  18       4054.83       3715.33       660.41 o                         
   0  14  18       1387.95       2151.47       540.64 o                         
   1  14  18        811.22       1106.63       398.59 o                         
   2  14  18        920.45       1507.49       367.43 o                         
   3  14  18        220.73       -183.68       183.68 o                         
   4  14  18       3978.49       3817.01       672.43 o                         
   5  14  18       1561.35       1881.65       389.29 o                         
   1  15  18       5080.41       5169.52       946.36 o                         
   2  15  18       4601.09       4477.97       541.64 o                         
   3  15  18        227.25        200.13       379.57 o                         
   4  15  18       2781.70       2883.49       476.16 o                         
   0  16  18       1931.41        997.90       396.16 o                         
   1  16  18         10.82        404.53       942.25 o                         
   2  16  18       2206.22       2526.13       424.19 o                         
   3  16  18          0.88        438.00       252.39 o                         
   1  17  18        190.42         53.19       207.55 o                         
   2  17  18         51.63        -62.61       181.85 o                         
   1   1  19        478.31        757.16       151.06 o                         
   2   1  19       3375.64       3823.79       293.02 o                         
   3   1  19        474.59        603.08       195.52 o                         
   4   1  19       6321.21       5879.94       359.52 o                         
   5   1  19        272.36        236.42       103.98 o                         
   6   1  19        971.53       1107.90       274.67 o                         
   7   1  19         20.42        -18.45       109.90 o                         
   8   1  19       1448.66       1422.39       206.12 o                         
   0   2  19       1594.45       2008.61       343.66 o                         
   1   2  19        462.86        469.59       136.72 o                         
   2   2  19      11720.04      11545.39       506.35 o                         
   3   2  19        894.51        625.57       139.14 o                         
   4   2  19      21177.69      20994.23       697.47 o                         
   5   2  19        867.45        562.97       142.83 o                         
   6   2  19       1689.22       1494.86       201.18 o                         
   7   2  19       1049.54       1144.66       189.05 o                         
   8   2  19        610.40        496.38       193.93 o                         
   1   3  19       1861.08       1795.44       246.52 o                         
   2   3  19      19036.81      18715.50       648.70 o                         
   3   3  19        844.93        828.67       145.19 o                         
   4   3  19       3948.18       3804.02       297.69 o                         
   5   3  19        349.01        303.98       121.41 o                         
   6   3  19        482.58        292.63       110.35 o                         
   7   3  19        218.93        137.80       142.37 o                         
   8   3  19       1243.50        328.96       167.32 o                         
   0   4  19      18305.85      20202.37       944.18 o                         
   1   4  19          3.11        157.80       122.55 o                         
   2   4  19       1237.36       1483.13       195.79 o                         
   3   4  19        106.35        112.94        91.68 o                         
   4   4  19      12380.28      11096.00       603.94 o                         
   5   4  19        148.71        237.43       132.55 o                         
   6   4  19        220.13        -42.30       131.06 o                         
   7   4  19          2.32       -148.92       148.92 o                         
   8   4  19       5282.13       4942.47       556.36 o                         
   1   5  19       2511.67       2454.22       291.39 o                         
   2   5  19      11094.55      10809.47       588.92 o                         
   3   5  19        787.13        922.52       289.70 o                         
   4   5  19       2625.44       2941.07       327.56 o                         
   5   5  19        179.04        -12.04       137.24 o                         
   6   5  19      22693.07      23264.66       945.57 o                         
   7   5  19         64.91        -55.86       179.64 o                         
   8   5  19       5453.02       5844.76       843.62 o                         
   0   6  19      50133.84      52863.04      2597.11 o                         
   1   6  19          3.92        337.74       218.53 o                         
   2   6  19      15103.37      14755.56       917.88 o                         
   3   6  19        326.28        242.51       206.49 o                         
   4   6  19       1722.76       1801.11       262.39 o                         
   5   6  19       2293.09       2133.51       288.62 o                         
   6   6  19         21.73        195.24       159.57 o                         
   7   6  19        845.07        649.67       227.79 o                         
   8   6  19       2665.10       2957.75       660.08 o                         
   1   7  19        760.61        706.68       242.82 o                         
   2   7  19      14185.28      15870.02       963.78 o                         
   3   7  19        141.19        155.72       174.55 o                         
   4   7  19        837.32        285.75       380.93 o                         
   5   7  19         96.72        -19.00       211.16 o                         
   6   7  19       9299.88       9852.70       910.08 o                         
   7   7  19         34.87        426.69       244.60 o                         
   0   8  19       5062.19       5684.09       849.40 o                         
   1   8  19         36.71        204.46       197.54 o                         
   2   8  19         20.12         45.39       373.27 o                         
   3   8  19         15.32         70.80       227.21 o                         
   4   8  19       9899.09       9271.62      1659.74 o                         
   5   8  19         35.33        -22.38       166.99 o                         
   6   8  19       1542.28       1652.31       542.31 o                         
   7   8  19        115.91        558.94       270.44 o                         
   1   9  19       1885.45       2116.32       351.20 o                         
   2   9  19      16493.03      18509.81      1071.87 o                         
   3   9  19        826.24        677.73       367.50 o                         
   4   9  19       5139.11       4982.83       570.69 o                         
   5   9  19         40.10        151.09       346.21 o                         
   6   9  19        147.47        459.44       265.75 o                         
   0  10  19       1041.87       1767.50       494.02 o                         
   1  10  19         99.48         82.95       209.22 o                         
   2  10  19       8809.32       8880.96      1186.47 o                         
   3  10  19        225.22        149.63       220.90 o                         
   4  10  19       8079.15       8057.78       723.71 o                         
   5  10  19        440.15        875.13       284.57 o                         
   6  10  19       1699.49       1352.85       380.27 o                         
   1  11  19        139.60         -7.10       193.14 o                         
   2  11  19         55.00       -117.05       198.76 o                         
   3  11  19         49.29        406.77       235.32 o                         
   4  11  19       1745.86       1285.06       313.87 o                         
   5  11  19         74.99        523.70       274.58 o                         
   6  11  19        411.55        425.49       203.87 o                         
   0  12  19        964.96       1613.06       487.38 o                         
   1  12  19         22.31        234.67       187.91 o                         
   2  12  19        938.95        835.52       382.38 o                         
   3  12  19        115.77        164.58       211.35 o                         
   4  12  19       1228.19       1504.03       366.29 o                         
   5  12  19          9.73       -274.32       274.32 o                         
   6  12  19          1.44       -183.83       232.47 o                         
   1  13  19        576.97        929.04       280.82 o                         
   2  13  19       4103.90       5074.71       826.51 o                         
   3  13  19        764.85        509.51       536.90 o                         
   4  13  19       1470.78       1042.66       312.99 o                         
   5  13  19        193.20        321.22       473.46 o                         
   0  14  19        637.57        612.28       401.01 o                         
   1  14  19        359.40        503.94       494.38 o                         
   2  14  19       5318.83       5430.16       631.67 o                         
   3  14  19        432.27        251.77       222.82 o                         
   4  14  19       8408.29       8747.87      1072.54 o                         
   1  15  19        136.46        -17.73       189.01 o                         
   2  15  19       5439.86       5757.47       660.56 o                         
   3  15  19        136.72        159.90       204.22 o                         
   0  16  19      13710.90      15300.27      1479.27 o                         
   1  16  19          0.94        -55.91       170.80 o                         
   2  16  19        874.65        529.07       400.21 o                         
   0   0  20      12890.66      14511.41      1183.30 o                         
   1   0  20       4338.63       4102.54       441.24 o                         
   2   0  20         95.13        176.80       177.11 o                         
   3   0  20      21417.36      21869.52      1041.70 o                         
   4   0  20       7153.87       7127.00       584.40 o                         
   5   0  20       3162.83       3440.85       406.04 o                         
   6   0  20         17.36          1.72       143.90 o                         
   7   0  20        764.72        682.04       166.70 o                         
   8   0  20       4087.96       3213.97       606.38 o                         
   1   1  20        279.70        341.88       135.59 o                         
   2   1  20       5307.34       5236.54       357.59 o                         
   3   1  20      11449.00      11701.11       530.20 o                         
   4   1  20        125.80         98.34       145.03 o                         
   5   1  20       9230.46       8857.85       463.59 o                         
   6   1  20       8486.71       8004.16       454.50 o                         
   7   1  20        156.46        137.04       140.47 o                         
   8   1  20        133.44         30.06       181.01 o                         
   0   2  20       7372.10       8063.95       625.62 o                         
   1   2  20       3193.19       3006.54       278.11 o                         
   2   2  20          3.00        156.22       127.17 o                         
   3   2  20       3028.85       2827.27       263.98 o                         
   4   2  20       4908.91       4652.88       334.00 o                         
   5   2  20       1305.69       1173.11       183.86 o                         
   6   2  20         20.05       -112.91       127.59 o                         
   7   2  20       1690.65       1140.32       377.06 o                         
   8   2  20       1629.30       1345.32       304.34 o                         
   1   3  20      17936.22      18990.14       669.98 o                         
   2   3  20       4863.12       4688.06       532.79 o                         
   3   3  20       3468.93       3281.02       282.17 o                         
   4   3  20        491.06        468.21       124.62 o                         
   5   3  20         29.96        154.91       121.13 o                         
   6   3  20       1380.68       1408.74       237.34 o                         
   7   3  20        305.67        138.56       177.35 o                         
   8   3  20         24.09        129.30       157.95 o                         
   0   4  20        381.95        579.20       202.77 o                         
   1   4  20         31.30          8.63        99.50 o                         
   2   4  20        881.30        577.49       145.92 o                         
   3   4  20       3780.37       2967.71       317.49 o                         
   4   4  20       4971.05       4874.23       569.38 o                         
   5   4  20       9759.85      10070.13       605.86 o                         
   6   4  20        568.24        288.74       164.38 o                         
   7   4  20       7731.57       7930.09       565.51 o                         
   8   4  20        571.70        728.21       313.42 o                         
   1   5  20       4766.50       4489.44       394.16 o                         
   2   5  20       1438.68       1296.29       235.94 o                         
   3   5  20       3906.04       3445.37       354.71 o                         
   4   5  20         29.17        263.85       151.91 o                         
   5   5  20       1112.54       1098.33       216.87 o                         
   6   5  20          9.30         13.53       178.19 o                         
   7   5  20        174.19         18.77       232.44 o                         
   8   5  20          0.16       -337.93       337.93 o                         
   0   6  20        197.20         30.42       288.64 o                         
   1   6  20        410.79        261.72       407.19 o                         
   2   6  20         19.69         25.80       207.24 o                         
   3   6  20         74.77        137.18       226.89 o                         
   4   6  20        396.66        469.55       239.19 o                         
   5   6  20        543.26       1077.82       304.02 o                         
   6   6  20         25.54         28.62       200.16 o                         
   7   6  20        159.06        390.91       198.84 o                         
   1   7  20       9660.38      10709.40       811.21 o                         
   2   7  20       4349.38       4311.64       525.41 o                         
   3   7  20       5423.06       5361.12       587.87 o                         
   4   7  20        841.46       1218.36       484.54 o                         
   5   7  20       1974.87       2079.77       669.80 o                         
   6   7  20        167.43        155.60       429.83 o                         
   0   8  20       2534.07       2730.85       586.82 o                         
   1   8  20          7.20        218.40       177.67 o                         
   2   8  20        107.43        -57.89       288.45 o                         
   3   8  20       2749.71       2648.95       486.07 o                         
   4   8  20       4992.49       4674.93       557.06 o                         
   5   8  20       9124.59       9404.43      2046.95 o                         
   6   8  20         85.47         58.44       367.40 o                         
   1   9  20       5363.95       5704.02       600.90 o                         
   2   9  20       4887.42       4660.90       541.36 o                         
   3   9  20        762.70       1305.20       650.86 o                         
   4   9  20        193.72       -111.47       183.98 o                         
   5   9  20        453.48        327.12       224.49 o                         
   6   9  20       2112.27       1985.62       383.65 o                         
   0  10  20       8684.13       8924.24      1082.02 o                         
   1  10  20       5651.52       5648.01       610.87 o                         
   2  10  20         24.65         17.08       283.30 o                         
   3  10  20       4420.72       3826.03       722.12 o                         
   4  10  20       3087.45       2732.38       440.73 o                         
   5  10  20         40.21        165.83       395.55 o                         
   1  11  20       1121.52        966.55       282.64 o                         
   2  11  20       4325.65       4701.78       562.19 o                         
   3  11  20       8954.04      11098.47      1148.90 o                         
   4  11  20         90.68       -187.12       187.12 o                         
   5  11  20       6696.00       7667.48       750.63 o                         
   0  12  20       9036.31      11079.12      1224.64 o                         
   1  12  20       3624.78       4056.02       534.78 o                         
   2  12  20         97.67        740.18       275.00 o                         
   3  12  20       6880.05       8518.31       781.10 o                         
   4  12  20       2212.38       1980.56       607.05 o                         
   1  13  20         25.39       -281.48       281.48 o                         
   2  13  20       3113.02       3614.52       535.60 o                         
   3  13  20       2269.64       2112.07       408.87 o                         
   4  13  20          5.57       -256.12       256.12 o                         
   0  14  20       2747.83       2787.33       624.84 o                         
   1  14  20        164.67        487.04       430.15 o                         
   2  14  20          6.26       -110.30       330.26 o                         
   3  14  20         29.64        553.26       476.74 o                         
   1  15  20      10352.75      12290.83       933.26 o                         
   2  15  20       1117.18       1252.80       327.09 o                         
   1   1  21       8826.30       9324.55       485.14 o                         
   2   1  21         26.03         63.64       123.53 o                         
   3   1  21       1308.92       1109.09       190.87 o                         
   4   1  21       2507.68       2222.42       245.40 o                         
   5   1  21          3.25        -55.57       177.73 o                         
   6   1  21       4157.16       4091.13       340.22 o                         
   7   1  21        535.06        646.05       166.72 o                         
   8   1  21       1695.17        842.77       340.08 o                         
   0   2  21      17951.13      20355.55      1019.67 o                         
   1   2  21         68.56        175.81       132.92 o                         
   2   2  21       7680.03       7810.81       441.64 o                         
   3   2  21         20.65         34.67       112.11 o                         
   4   2  21       2088.66       2567.44       333.15 o                         
   5   2  21       9656.29       9430.97       488.54 o                         
   6   2  21         91.48         61.14       147.95 o                         
   7   2  21       6241.04       5497.04       478.38 o                         
   1   3  21      12068.91      12865.68       560.93 o                         
   2   3  21         58.97         44.17       131.15 o                         
   3   3  21        200.07        250.96       123.82 o                         
   4   3  21       1648.59       1443.05       258.01 o                         
   5   3  21        661.96        974.38       220.15 o                         
   6   3  21       3123.17       2293.70       313.70 o                         
   7   3  21       1044.45        331.81       206.20 o                         
   0   4  21        239.70        367.45       281.04 o                         
   1   4  21       1949.02       1803.40       253.96 o                         
   2   4  21        300.71        366.78       163.83 o                         
   3   4  21       8233.20       8349.91       559.96 o                         
   4   4  21        563.15        523.13       224.96 o                         
   5   4  21        804.63        605.06       183.58 o                         
   6   4  21         22.45         49.22       136.76 o                         
   7   4  21       1395.42       1515.47       290.03 o                         
   1   5  21        416.81        384.45       189.01 o                         
   2   5  21       3217.50       2601.91       423.84 o                         
   3   5  21      13217.50      12479.62       684.13 o                         
   4   5  21       2028.05       1718.35       262.59 o                         
   5   5  21       7591.67       7457.37       541.05 o                         
   6   5  21        742.88        856.29       212.03 o                         
   7   5  21        767.61        400.51       223.42 o                         
   0   6  21       2608.47       3447.54       665.77 o                         
   1   6  21       8208.34       8032.28       713.06 o                         
   2   6  21       5358.94       4764.41       545.82 o                         
   3   6  21      13894.45      13546.72       934.85 o                         
   4   6  21       5368.48       3897.00      1247.98 o                         
   5   6  21          0.04        115.59       276.06 o                         
   6   6  21        105.93        357.79       247.11 o                         
   1   7  21        920.14        856.25       262.67 o                         
   2   7  21       1007.48        431.22       422.17 o                         
   3   7  21      10075.56       9507.69       839.92 o                         
   4   7  21        750.60        582.63       356.00 o                         
   5   7  21       4510.18       4471.05       565.46 o                         
   6   7  21        109.70        394.44       221.60 o                         
   0   8  21       2140.69       2154.11       554.91 o                         
   1   8  21       1981.39       2117.95       391.58 o                         
   2   8  21        471.55        664.99       639.98 o                         
   3   8  21       1095.48       1373.91       338.33 o                         
   4   8  21        204.46        -63.67       201.66 o                         
   5   8  21        832.48        816.28       269.42 o                         
   6   8  21         53.49       -188.83       259.82 o                         
   1   9  21      10825.27      12977.38       934.84 o                         
   2   9  21        121.92        244.66       218.74 o                         
   3   9  21        398.12        282.44       446.53 o                         
   4   9  21       1694.81       1220.88       424.23 o                         
   5   9  21          2.05       -247.67       247.67 o                         
   0  10  21       8049.11      10387.36      1172.90 o                         
   1  10  21        307.37        179.45       313.39 o                         
   2  10  21       5988.78       5797.09       654.78 o                         
   3  10  21        323.35        262.12       230.71 o                         
   4  10  21       2083.20       2637.69       625.35 o                         
   5  10  21       3044.85       3069.39       498.70 o                         
   1  11  21       1499.34       2205.67       634.45 o                         
   2  11  21        109.95         55.17       373.06 o                         
   3  11  21        537.71        531.29       254.00 o                         
   4  11  21        558.45        279.17       411.26 o                         
   0  12  21       1649.34       2221.24       590.76 o                         
   1  12  21         82.45         97.62       182.07 o                         
   2  12  21        858.00       1278.73       320.94 o                         
   3  12  21        115.59         85.28       352.22 o                         
   4  12  21          1.25        -10.98       213.20 o                         
   1  13  21       7492.05       8573.47      1013.32 o                         
   2  13  21        117.51        602.75       281.48 o                         
   3  13  21        216.85       -126.34       250.68 o                         
   0  14  21       6130.85       6044.12       963.16 o                         
   1  14  21        997.30        793.99       304.11 o                         
   2  14  21       2121.11       2148.93       687.27 o                         
   0   0  22      17339.61      18158.72      1388.36 o                         
   1   0  22       6583.88       6512.86       589.07 o                         
   2   0  22      15604.33      17173.01       952.81 o                         
   3   0  22       3955.80       3976.66       483.29 o                         
   4   0  22        556.24         96.44       196.86 o                         
   5   0  22       7014.99       7439.23       652.54 o                         
   6   0  22       1081.04       1276.58       288.09 o                         
   7   0  22       5301.16       5289.58       572.23 o                         
   1   1  22       7787.79       8095.48       464.92 o                         
   2   1  22          9.53         33.70       107.75 o                         
   3   1  22       1758.86       1415.39       208.29 o                         
   4   1  22       1472.40       1764.38       212.81 o                         
   5   1  22       5742.84       6037.08       410.32 o                         
   6   1  22       5113.72       4905.99       379.42 o                         
   7   1  22        913.06        759.89       219.83 o                         
   0   2  22        605.11       1012.59       267.07 o                         
   1   2  22       4158.34       4253.58       333.17 o                         
   2   2  22          3.11        -82.56       121.53 o                         
   3   2  22       2584.92       3147.02       295.06 o                         
   4   2  22        614.91        466.11       236.59 o                         
   5   2  22       3480.20       3249.91       466.94 o                         
   6   2  22          2.70        -13.41       140.81 o                         
   7   2  22       2016.91       1836.94       388.65 o                         
   1   3  22          5.56        -80.18       106.87 o                         
   2   3  22       2056.30       2042.80       231.78 o                         
   3   3  22       3935.74       4963.39       445.34 o                         
   4   3  22       4072.67       4638.78       586.15 o                         
   5   3  22       1707.82       1473.84       268.73 o                         
   6   3  22       1273.28       1300.32       330.97 o                         
   7   3  22       1092.27        807.89       192.31 o                         
   0   4  22       4713.17       4735.07       747.25 o                         
   1   4  22        645.63        681.06       253.92 o                         
   2   4  22      11424.09      11754.86       664.88 o                         
   3   4  22       1504.24       1948.96       289.74 o                         
   4   4  22       4779.33       4446.67       426.78 o                         
   5   4  22        121.93        186.27       164.97 o                         
   6   4  22       1343.30       1472.10       283.55 o                         
   7   4  22          0.82        125.77       269.45 o                         
   1   5  22        406.78        352.59       216.82 o                         
   2   5  22       2234.92       1931.83       383.27 o                         
   3   5  22       2320.22       2738.28       452.58 o                         
   4   5  22       2406.47       1955.43       649.91 o                         
   5   5  22        296.53        548.28       258.91 o                         
   6   5  22       1143.47       1994.61       656.78 o                         
   0   6  22       1772.73       2351.79       590.48 o                         
   1   6  22         83.83        189.28       322.13 o                         
   2   6  22         69.46       -139.62       206.03 o                         
   3   6  22        142.81        187.02       210.28 o                         
   4   6  22        568.37        310.25       325.51 o                         
   5   6  22          2.17        -54.06       197.61 o                         
   6   6  22         17.05         36.13       306.47 o                         
   1   7  22        149.22        108.16       205.35 o                         
   2   7  22       3983.52       3903.00      1133.11 o                         
   3   7  22       2402.50       2803.15       464.65 o                         
   4   7  22       4880.77       4817.92       578.74 o                         
   5   7  22        815.88        843.92       293.77 o                         
   0   8  22       2335.43       1912.37       589.11 o                         
   1   8  22       1842.69       1866.03       376.87 o                         
   2   8  22       7153.35       6760.25      1002.89 o                         
   3   8  22       3016.11       3071.75       471.72 o                         
   4   8  22       6365.90       6127.48       728.16 o                         
   5   8  22         22.56       -135.24       227.40 o                         
   1   9  22       2164.30       2205.93       431.52 o                         
   2   9  22        673.27        729.26       257.50 o                         
   3   9  22       2119.57       2358.98       423.87 o                         
   4   9  22       1271.98       1477.57       331.69 o                         
   5   9  22       1550.75       1509.11       381.38 o                         
   0  10  22       3749.91       3929.31       760.61 o                         
   1  10  22       3259.50       2719.95      1682.36 o                         
   2  10  22         80.71         18.59       198.75 o                         
   3  10  22       2011.42       1442.30       326.88 o                         
   4  10  22        170.86       -193.72       193.90 o                         
   1  11  22       6859.04       8307.29       788.00 o                         
   2  11  22         90.82         46.97       201.00 o                         
   3  11  22       1314.56       1281.89       392.58 o                         
   0  12  22      12948.38      13353.18      1408.48 o                         
   1  12  22       3198.71       3182.28       654.74 o                         
   2  12  22       4554.38       5219.09       775.37 o                         
   3  12  22       1676.37       1878.74       608.24 o                         
   1  13  22       2881.45       3412.86       561.17 o                         
   1   1  23       4814.17       5645.87       402.61 o                         
   2   1  23        682.72        715.00       186.37 o                         
   3   1  23       3246.80       3692.05       336.59 o                         
   4   1  23         14.37         47.09       141.20 o                         
   5   1  23        508.12        199.83       228.45 o                         
   6   1  23         55.01       -146.10       146.10 o                         
   7   1  23         15.33        817.37       334.05 o                         
   0   2  23          2.08       1598.88       360.78 o                         
   1   2  23       1656.61       1688.03       243.98 o                         
   2   2  23         21.97         40.28       120.92 o                         
   3   2  23       3507.28       3669.02       333.03 o                         
   4   2  23       4054.47       3388.89       361.44 o                         
   5   2  23       3686.57       4394.96       464.64 o                         
   6   2  23        214.28        301.21       176.30 o                         
   1   3  23        702.28       1104.26       244.95 o                         
   2   3  23       7491.23       7393.24       544.44 o                         
   3   3  23       6244.75       6124.70       503.69 o                         
   4   3  23         63.97        -43.64       269.56 o                         
   5   3  23       2294.65       2238.98       322.45 o                         
   6   3  23        741.31        947.38       238.87 o                         
   0   4  23       2314.61       1638.85       513.33 o                         
   1   4  23       1916.40       1479.23       536.97 o                         
   2   4  23        328.97         -1.46       192.06 o                         
   3   4  23        829.54        343.34       224.21 o                         
   4   4  23       5114.94       5012.43       467.02 o                         
   5   4  23       1196.42       1049.45       251.66 o                         
   6   4  23        176.60         42.35       182.09 o                         
   1   5  23      18075.98      20087.04      1168.38 o                         
   2   5  23       4710.46       4753.26       651.63 o                         
   3   5  23        948.38        685.29       277.28 o                         
   4   5  23         66.44        122.85       271.64 o                         
   5   5  23          0.03       -199.17       246.61 o                         
   6   5  23       4923.34       4427.17       762.06 o                         
   0   6  23      17521.39      18095.66      1575.98 o                         
   1   6  23        452.50        360.45       560.59 o                         
   2   6  23       1136.86       1338.46       346.30 o                         
   3   6  23         16.41        100.86       197.24 o                         
   4   6  23       1826.22       1973.72       393.41 o                         
   5   6  23       6656.25       7969.01      1090.76 o                         
   1   7  23       9082.80       9484.59       813.99 o                         
   2   7  23       5685.96       5610.30       776.29 o                         
   3   7  23        248.88         45.10       192.01 o                         
   4   7  23        158.93       -135.54       208.24 o                         
   5   7  23        171.17        326.94       183.59 o                         
   0   8  23       3016.83       3232.30       716.88 o                         
   1   8  23        939.53        875.92       325.90 o                         
   2   8  23        294.66        266.14       242.76 o                         
   3   8  23       2342.56       2755.81       472.57 o                         
   4   8  23       2862.78       2160.28       409.58 o                         
   1   9  23       2530.04       2400.48       422.06 o                         
   2   9  23       2325.07       2080.70       403.08 o                         
   3   9  23       4753.58       5522.68       653.30 o                         
   4   9  23        100.60       -220.66       220.66 o                         
   0  10  23        173.60        -88.21       277.86 o                         
   1  10  23        457.50        102.49       259.86 o                         
   2  10  23         61.23         61.27       210.26 o                         
   3  10  23       2789.11       3193.31       589.36 o                         
   1  11  23        424.49        624.29       286.55 o                         
   2  11  23        129.38        280.73       228.25 o                         
   0  12  23        511.69        603.07       338.94 o                         
   1  12  23         56.27        385.27       248.52 o                         
   0   0  24         64.82        549.80       327.49 o                         
   1   0  24        386.25        407.49       200.57 o                         
   2   0  24       4962.50       5326.12       566.92 o                         
   3   0  24       4840.25       4395.05       504.33 o                         
   4   0  24      13880.53      14810.88       936.23 o                         
   5   0  24       1650.79       1989.22       512.83 o                         
   6   0  24        244.50        200.81       719.07 o                         
   1   1  24       1638.39       1593.58       232.34 o                         
   2   1  24      10057.77      10463.88       567.19 o                         
   3   1  24        954.40       1226.95       214.18 o                         
   4   1  24       1797.06       2281.66       327.99 o                         
   5   1  24       1494.82       1376.47       275.11 o                         
   6   1  24       1260.38       1429.15       265.98 o                         
   0   2  24      13562.98      15615.77      1263.95 o                         
   1   2  24         77.17        185.40       191.17 o                         
   2   2  24        135.06         84.52       170.09 o                         
   3   2  24         93.99        212.93       187.64 o                         
   4   2  24       6567.96       6943.17       705.92 o                         
   5   2  24         33.79        211.63       151.36 o                         
   6   2  24        407.01        591.06       715.42 o                         
   1   3  24       6213.29       6381.81       515.71 o                         
   2   3  24       3224.71       2964.17       366.41 o                         
   3   3  24       2648.40       2799.03       358.11 o                         
   4   3  24        141.85         98.00       174.48 o                         
   5   3  24        319.31        655.53       238.79 o                         
   6   3  24       7079.04       7274.12       694.42 o                         
   0   4  24      10910.25      12617.54      1326.34 o                         
   1   4  24         24.83        373.73       288.70 o                         
   2   4  24       2702.52       2938.50       478.90 o                         
   3   4  24       1208.50       1256.48       311.14 o                         
   4   4  24         24.30       -177.77       206.25 o                         
   5   4  24       1016.98        558.54       309.95 o                         
   1   5  24       1532.39       2142.18       431.86 o                         
   2   5  24         26.72        395.95       399.30 o                         
   3   5  24        453.89        329.14       233.99 o                         
   4   5  24        258.89       -263.56       263.56 o                         
   5   5  24        484.29        586.86       256.14 o                         
   0   6  24        391.42       1202.21       559.40 o                         
   1   6  24         88.91        443.29       291.56 o                         
   2   6  24         43.38         66.71       185.43 o                         
   3   6  24          3.02       -208.00       210.32 o                         
   4   6  24          7.94         25.62       281.14 o                         
   5   6  24        244.34        346.99       274.43 o                         
   1   7  24       1729.69       1916.84       399.78 o                         
   2   7  24        141.19        398.56       238.29 o                         
   3   7  24       1503.12       1984.67       416.07 o                         
   4   7  24        829.20        972.31       281.92 o                         
   0   8  24      13060.20      15514.49      1510.61 o                         
   1   8  24        216.85        292.28       232.02 o                         
   2   8  24       2490.54       2947.23       504.13 o                         
   3   8  24       1873.56       1621.67       463.09 o                         
   4   8  24         54.53       -185.93       369.84 o                         
   1   9  24       1720.86       2428.36       461.50 o                         
   2   9  24       2557.84       2372.51       471.88 o                         
   3   9  24        650.17        669.55       322.19 o                         
   0  10  24       3841.94       3103.42       665.83 o                         
   1  10  24        408.24        427.99       207.16 o                         
   2  10  24        487.18        433.85       332.70 o                         
   1   1  25        130.22        887.05       283.27 o                         
   2   1  25         44.67        141.46       147.30 o                         
   3   1  25        199.03        333.40       135.83 o                         
   4   1  25       2249.20       2125.61       322.45 o                         
   5   1  25        292.61        128.44       155.59 o                         
   6   1  25       4852.49       5969.57       864.00 o                         
   0   2  25      23009.30      24628.15      1226.92 o                         
   1   2  25        145.83        396.09       179.26 o                         
   2   2  25       6692.08       7158.30       560.05 o                         
   3   2  25       1832.28       1608.04       278.27 o                         
   4   2  25        293.44        218.36       162.87 o                         
   5   2  25          4.80       -185.20       185.20 o                         
   1   3  25        626.54        684.30       274.98 o                         
   2   3  25        760.25        196.33       372.17 o                         
   3   3  25       2130.87       2094.13       640.40 o                         
   4   3  25        624.72        733.45       190.82 o                         
   5   3  25        554.60        316.80       172.50 o                         
   0   4  25       2464.97       3026.48       685.00 o                         
   1   4  25        873.27        611.05       294.18 o                         
   2   4  25         51.92        107.24       429.49 o                         
   3   4  25       2582.99       2772.48       557.27 o                         
   4   4  25       1784.57        908.46       394.63 o                         
   5   4  25        539.76        815.72       368.53 o                         
   1   5  25       3953.21       3751.16       521.23 o                         
   2   5  25       6343.38       6495.12       694.42 o                         
   3   5  25        548.30        381.28       317.92 o                         
   4   5  25       1277.95       1378.41       346.24 o                         
   0   6  25       2395.70       2208.81       581.88 o                         
   1   6  25       1072.67       1723.81       392.26 o                         
   2   6  25       6133.62       6357.37       704.18 o                         
   3   6  25        313.77        606.67       285.58 o                         
   4   6  25       9255.44       9732.65      1165.34 o                         
   1   7  25       1356.74       1727.16       397.69 o                         
   2   7  25       4437.44       4895.39       615.48 o                         
   3   7  25        598.45        437.55       283.32 o                         
   0   8  25       4286.61       6778.55      1028.22 o                         
   1   8  25       1342.88       1493.98       342.08 o                         
   2   8  25       1188.26       1849.76       408.60 o                         
   1   9  25        711.92       1061.07       361.43 o                         
   0   0  26        409.33        164.61       225.03 o                         
   1   0  26       2437.96       2926.88       500.73 o                         
   2   0  26       1200.10        730.58       426.71 o                         
   3   0  26        909.32        728.65       270.32 o                         
   4   0  26       1497.98       1577.70       338.21 o                         
   1   1  26      13200.06      14386.38       677.64 o                         
   2   1  26        476.86        252.80       154.67 o                         
   3   1  26         39.43        213.00       181.15 o                         
   4   1  26          1.29        -88.52       296.07 o                         
   5   1  26        801.38        870.14       302.19 o                         
   0   2  26         12.41         69.14       250.37 o                         
   1   2  26       1850.42       1828.56       375.27 o                         
   2   2  26          6.06        508.34       330.34 o                         
   3   2  26        924.56        556.08       195.77 o                         
   4   2  26          4.60         61.12       200.71 o                         
   5   2  26       1466.95       1721.51       361.37 o                         
   1   3  26       1452.00       1323.97       335.56 o                         
   2   3  26          2.04       -202.60       250.00 o                         
   3   3  26       5005.04       4452.17       588.03 o                         
   4   3  26        211.07        395.62       280.61 o                         
   0   4  26       1425.81       1565.87       547.94 o                         
   1   4  26       2566.22       2577.66       511.57 o                         
   2   4  26        579.94        169.92       345.98 o                         
   3   4  26       5794.66       5804.94       666.11 o                         
   4   4  26         92.83        138.39       259.55 o                         
   1   5  26       1220.72       1547.29       360.03 o                         
   2   5  26         64.78        -33.05       250.33 o                         
   3   5  26       1164.05        862.81       278.32 o                         
   0   6  26        180.16        444.09       388.43 o                         
   1   6  26        171.76        616.49       324.46 o                         
   2   6  26         48.92        263.94       281.89 o                         
   3   6  26        275.05        996.05       464.17 o                         
   1   7  26       1956.80       2462.11       830.07 o                         
   2   7  26          2.73       -442.65       504.82 o                         
   1   1  27        444.17         63.57       304.72 o                         
   2   1  27        326.55        388.63       263.55 o                         
   3   1  27       1502.44        909.65       246.42 o                         
   4   1  27       1280.13       1407.50       682.93 o                         
   0   2  27       4292.43       5762.67       882.89 o                         
   1   2  27       1183.41       1171.57       332.07 o                         
   2   2  27       1259.25       1154.46       338.77 o                         
   3   2  27       2315.31       2025.46       397.26 o                         
   4   2  27        112.50       -211.11       211.11 o                         
   1   3  27        395.47        404.18       259.11 o                         
   2   3  27        166.39        -87.53       210.83 o                         
   3   3  27       4290.27       4591.01       604.64 o                         
   0   4  27        406.87        277.51       254.49 o                         
   1   4  27       1477.16       1862.07       407.26 o                         
   2   4  27          0.30         83.48       221.27 o                         
   3   4  27       1078.84        675.59       408.16 o                         
   1   5  27      11894.65      12578.29      1004.16 o                         
   2   5  27       2448.61       4255.12       773.62 o                         
   0   6  27         87.14        147.18       304.95 o                         
   0   0  28        383.63        322.33       288.48 o                         
   1   0  28        449.89         89.94       213.76 o                         
   2   0  28       6308.39       5922.74       950.01 o                         
   3   0  28        842.78        317.52       326.17 o                         
   1   1  28        403.26        836.40       288.29 o                         
   2   1  28       6712.73       6191.33       676.53 o                         
   3   1  28        252.51       -149.79       305.25 o                         
   0   2  28       7574.91       8711.33      1151.30 o                         
   1   2  28        334.10        687.66       281.48 o                         
   2   2  28        322.85        662.82       297.48 o                         
   3   2  28        585.34        337.22       289.62 o                         
   1   3  28        702.05        214.17       226.74 o                         
   2   3  28        251.13        546.24       379.29 o                         
   0   4  28       7931.24       8794.74      1166.88 o                         
   1   1  29        589.27        985.09       341.59 o                         
                                                                                
